# Supplementary material for: Enteroaggregative E. coli Adherence to Human Heparan Sulfate Proteoglycans Drives Segment and Host Specific Responses to Infection
Source: PLoS Pathog. 2020 Sep 28;16(9):e1008851. doi: 10.1371/journal.ppat.1008851 (PMC7553275; doi:10.1371/journal.ppat.1008851)
Supplement: S1 Appendix — The excel sheets lists all the different genes that are up- or down-regulated in HIEs to bacterial infection across four segments of intestine and from three patients. (XLSX) [file ppat.1008851.s008.xlsx]

## Sheet: up hs sig 0.05
GeneSymbol	D.HS.over.Mock	J.HS.over.Mock	I.HS.over.Mock	C.HS.over.Mock
CYP1A1	4.76803	4.79554	3.56915	5.90821
PIM1	2.92737	2.75999	2.02349	2.17546
TNFSF9	1.77004	2.13754		1.94742
ERRFI1	2.02288	2.14549		1.52459
ZFP36L1	1.76768	1.8865		1.3061
SERTAD2	1.94925	2.15495		2.20616
MT-ND3	1.86406			2.11491
CU639417.1	3.05621	2.4439		2.55337
SLC20A1	2.05973	1.7403		1.20776
MT-CO2	1.75166			2.26221
MT-ATP6	1.69476	1.67494		2.32422
WEE1	1.895	2.17301		1.98511
MB21D2	1.81421	2.30379		2.02678
MT-CO3	1.69035			2.19902
ZFP36	2.0734	2.05985		1.20969
MT-CYB	1.74353	1.68748		2.41665
MXD1	1.81097	1.838		1.10788
ADM	2.03513	2.36556		1.79615
MT-ND4	1.77723			2.54061
YOD1	1.6781	1.88987		1.4234
MYZAP	1.78714	2.13196		2.54914
SIK1	2.64487	2.32701
CDC25B	1.84817	1.36115
DDIT3	1.73538	1.592
KRT17	1.82999	1.93506
DUSP6	1.43352	1.43971
RPP25	2.31765	1.6947		2.20009
MT-ND2	1.52685
ENO2	1.55454			1.23465
BHLHE40	1.60837	1.7208
NR1D1	1.52843	1.59293		1.20793
ETS2	1.43972	1.24236
TSC22D3	1.37864	1.37103	1.81362	1.25341
INSIG1	1.28498	1.08571
MT-ND4L	1.48839
ZYX	1.44479	1.42038		0.751227
RRAD	2.20709	3.01463		1.71849
DGKE	1.56003	1.24964		1.01082
PMP22	2.01133			1.80724
FOS	1.64083	1.49939
EDN2	3.4545	3.51755		2.64117
EFNA1	1.25974	1.47972
CDKN1C	1.51977	1.39558
H1FX	1.9881	1.72934		1.42485
TUFT1	1.67709	1.61648		0.770323
RRAGC	1.57133	1.58909
TPRA1	1.03453	1.1071
PDLIM4	1.16767	1.77147		1.10113
NECTIN4	1.31019	1.30853
TBX3	1.65231	1.13214
TRIB3	1.39187
PARD6B	1.50885	1.88008		1.63811
C17orf67	1.64083	1.27476		1.52375
PER1	1.53936	1.34582
GIPR	1.28999
PMF1	1.18558	0.998005
CBX4	1.72268	1.42854		1.35354
OXSR1	0.955817	0.976384
CBLC	1.04363	1.12634		0.786964
SLC2A1	1.27966	1.43		1.03579
SQLE	1.19026	1.02702
COX6B2	1.49491
VKORC1	1.30561	1.51647
ID3	1.9169	2.13613
RAD9A	1.06597
UBOX5	1.1807
CLIC3	1.33183	2.01229
FAM102A	1.09152	1.31431
YPEL3	1.07286	1.28883
UGCG	1.34422	1.48759		1.08167
PIM3	1.79747	1.84165		1.43325
IRF7	1.0058			0.823635
NPIPB15	1.8073	1.40377		1.75747
MT-ATP8	1.1676
TSPYL2	1.38139	1.02642
JUND	1.28024	1.39113
MRPL23	1.23093	1.29565		1.30368
NAT6	1.50714
VIPR1	1.0492	0.767233
OVOL1	1.39955	1.30573		1.16184
TIPARP	1.84463	2.24455		1.79289
ALDH1A3	1.77821	2.04863
SLC17A9	1.63639
ZNF358	1.19328
STX10	0.884181			1.0168
CSNK2B	1.18646	1.06027		1.97535
MNT	1.07937
CDKN1A	1.14601	1.22029
JUNB	1.72315	1.84711		1.08424
GZF1	1.08636
MUC1	2.74651	2.54305		1.88015
CD81	1.42649	1.78513		1.75279
TPM2	1.63778
KLF5	1.11327	1.40084		1.0092
NPIPB4	1.95133
HES4	1.80379	1.54724		1.16609
HSD17B7	0.993111
EREG	1.86185	2.53221		1.15761
DDIT4	1.00003	1.09171		1.43465
DNAJC4	0.876452
SULT2B1	1.47191	1.79205		1.96545
DUSP4	1.40664	1.26711
SLC19A2	1.0871
JUN	1.46556	1.74118		1.20097
TVP23C	1.27384	1.04922
TMEM189	1.12927	1.29207
CITED4	1.7916			1.79187
PROSER2	0.920781
GRINA	1.05433	1.17799		0.897814
SERTAD3	1.25859	1.27969
CTSD	1.25923	1.61211		1.32384
H1F0	0.947035	1.08265
ABHD17C	0.939502	1.18866
RPS28	0.791351	1.0012		1.26556
CKB	1.07147	1.22035
SREBF1	1.15612	0.727363
OASL	1.10072
MAP1LC3A	0.844205	0.70601
MZT2B	1.12446	1.01442		1.38889
CATSPERB	1.35482
PRSS22	1.10809	0.998237
SLC25A25	1.64004
LHFPL2	0.873143	1.0041
VEGFB	1.01939	1.16882
SLC3A2	0.901496	1.00401
OTUD3	1.34414	0.984575
TMEM238L	0.820779	0.863057
ATF3	1.8655	2.50639		1.56221
PHLDA3	0.776856			0.942755
PITX1	0.933123
IER2	1.35792	1.30195
GAN	1.30727	0.979329
STARD10	0.955917	1.02384		1.07673
RPL28	0.875369			1.47618
CRACR2B	0.963856
ACSL4	0.755012
ONECUT2	0.766478	0.965611
STX4	0.831966
MVD	1.1068
TMUB1	0.88437	1.03528
NDUFA11	1.15513
CDX2	1.28438			1.07241
TMEM41B	0.785975	1.09002
PHF1	0.921842	0.950098
NUDT4	0.77881	0.84541
DUSP1	1.28325	1.49127
METRNL	0.794432	0.879794
PTP4A1	0.891942	0.985765		0.973092
PPP1R14B	1.00256	0.775959
DUSP5	1.86341	2.46873		1.73552
TPD52	0.845613	0.865688		1.1305
UBALD2	0.91973	1.0832		0.94549
TSC22D2	1.40758	1.18439
WBP2	0.877599
GAD1	1.01888	1.01841
ELOVL1	0.651747
HBEGF	1.50245	1.71216	1.81646	1.1334
CLDN4	1.0879	1.30772
HMGB2	1.99229	1.76305		2.07273
PCSK9	1.10693
ASPHD1	0.993915	1.02652		1.50208
KLK1	1.41791			1.91232
CPEB3	1.20694	0.893674
ADAP1	0.90327	0.989804
ARPC4	0.927814	0.935594
HIST2H2BE	1.32512
CEP131	0.880138
SIPA1	0.760962
EDC3	1.02953	1.26547
GDF15	1.8395	1.94153		1.5534
GRPEL2	0.856343	1.27623
ATP5D	0.922603	1.17673		1.51416
ADAMTS15	3.20365
SIRT6	0.858984	0.846348
SEC61A1	0.761007	0.865097
SMTN	1.03309
COL16A1	1.08658
DCAF15	0.945928	0.890854
PIP4P1	0.698754	0.658464
MPZL3	1.06606	1.10841
NOTCH3	1.54466
AEBP2	0.952038	1.11024
PCSK4	1.10402
TRPM5	1.63232
AMN	0.778305
BAG4	1.09525	1.14788
FGFBP1	1.37108	1.33602		0.920805
KCNK5	0.859443	0.982036
CDC34	0.826029	1.0132		0.849305
TMED7	0.752169	0.938821
ELOVL5	0.705423	0.95534
GNAZ	1.32034	1.39528
MAPRE3	0.936095	1.02743		1.02311
VAMP2	1.41539	1.44133
NDUFA13	1.52125
CPNE7	1.2087
ATXN2	0.985649	0.760339
EHD2	1.35038
KMT5C	0.940895
VASP	0.826985	0.977012
RTN4R	0.858216
TSKU	1.13942	1.69725
SUMO4	3.00528
ONECUT3	1.03714
SYT8	0.847999	0.674869
E2F3	0.814857
CYSRT1	1.87042
CHCHD10	0.925106	1.09817		1.46169
PPP3R1	1.00101	1.28164		1.07862
GATAD2B	0.987555	0.791068
MOGAT3	0.861884
MT-ND1	1.13783
CCDC130	0.894539
HES5	4.60842
GTF2A1	0.794696
TMEM120B	0.760015
TNS4	1.77931
PBXIP1	0.73873
IDI1	0.790851	0.578521
TMEM74B	1.09229	0.820106
HIST1H1D	2.13129
GTF3C5	0.646302
C4orf48	1.06217	1.14951		1.19431
FOXA3	0.948378	1.0015
FHL2	0.854796	0.919154
RREB1	1.09622	0.776067
NPIPB5	0.79211
PLCXD1	1.42374
PPP1R15A	1.79708	1.88079		1.11954
BABAM1	0.886755	0.894432
AGPAT2	0.843208	0.905079		0.863995
ELF3	0.765632	0.764799
UBTD1	0.94338
URAD	1.52577
NDUFB8	1.00586
DDAH2	0.792728
DLK2	1.99324
ZNF524	0.880352	1.19809		0.942529
CBFB	0.83743	0.805636
FKBP1B	1.06196	1.18247
CCDC85B	0.773783
SCAND1	0.97288	1.23229		1.28401
PPP1R14C	0.675087
DPYSL2	0.792204
SLC25A29	0.797351
ANKRD37	1.03415
CNOT9	0.70163
CPEB2	0.780378
FOXO3	0.975128
CA9	0.754179			1.24173
GABBR1	1.00707
UBALD1	1.06485	1.17147
PALM3	1.04334
HTR1D	0.78855
INAFM1	0.982068	1.10563
LPAR5	0.927125
CXorf40B	0.861968
DAPK3	0.872415
AREG	1.47225	1.98119	1.79495	1.67908
AC013394.1	1.86992
PIDD1	0.830482
SEMA7A	1.54251	1.82177
TGFB1I1	1.16703	1.4062
MIDN	0.875096
PABPN1	0.779998	0.795769		0.891379
HEG1	1.79663	1.81562
AGPAT1	0.687438
TPBG	0.73954
BCKDK	0.751828	0.89057
NELFA	0.800551	0.784611
LMNA	0.649118
MMP24OS	0.743276	0.896015
PCK1	1.52199	1.80454	1.50221
RCOR1	0.861627	0.834742
PARL	1.02075	0.978916		1.33074
PXDC1	0.840905	0.937774
LNX2	0.888497	0.974235
ZFAND2B	0.662199	0.779144
AC004754.1	2.39873	1.82186
NLGN2	0.938795
ABI3BP	1.164	1.71632
EPS8L1	0.780269
RAB5C	0.665817			1.08603
SETD1B	0.985219
SRRM1	0.727307
CYP1B1	6.11601
LURAP1L	0.914014	1.04577		1.14452
ENTPD8	0.710499
PLBD2	0.956074
CEBPB	1.23699	1.30711		1.16453
SPPL3	0.875938	1.0391
SMAD7	0.793947	0.741817
CTDNEP1	0.892157			1.2458
NECAB3	0.667973
SLC1A5	0.770036	1.63643		1.29857
FSCN1	0.97971
SHPK	1.20807
C15orf39	0.874669
BAIAP2L2	1.34565	1.04562
PHPT1	0.676622
PDE9A	0.828263
STARD4	0.655453
CERS5	0.82253	0.797211
SCNN1A	0.588319
MSMO1	0.660745	0.776581
PATL1	0.719793	0.741837		1.02577
LSMEM1	1.2755
HID1	0.60349
MGEA5	0.826583
EVA1B	0.910183
IQCD	1.48365
RHPN1	1.02874
SLC9A3R2	0.889182			1.13968
COPE	0.715007			0.785162
ZNF579	0.855731
MFSD10	0.619243
LOXL4	0.718978
HMGCS1	0.798613
MLPH	0.637509
KCNN4	0.773833
C10orf10	0.927361
CLDN15	0.682165
FEM1B	0.773707	0.751219
BIK	0.884858	0.951322
DPM3	0.773801
FADS3	0.776652
RNF126	0.902814	0.948508		0.956657
CDC42EP5	1.10057	1.27572		1.10609
CCDC9	0.861846
MAPK3	0.60899
DNM1	0.864797
CDK2AP2	0.922456
GLIS3	0.763213
RPS19	0.79412			1.26127
CA12	0.673595
B3GNT8	0.835434	1.03796
TAPBP	1.36377	1.67455
C1orf159	0.747434
GPRC5C	0.638966
RPL18	0.758627			1.22382
SCML1	0.819164
RBPMS	0.840367	1.0169
DLGAP4	0.877817
BCL2L1	0.800979			0.794924
RHPN2	0.772222	0.923212
PGGHG	0.917387
SGSH	0.70169
NT5C	0.873778	0.743475
PPP1R18	1.05021	1.4483
BRI3	0.695403	0.834118		0.977152
NLRC5	1.15151
CORO7	1.37236	1.21465
PRRC2C	0.988063	1.15657
MEF2C	1.57171	2.16607		1.5796
RAB12	0.70293	0.904816		1.01625
C6orf141	0.944089
GOLT1A	0.604733			0.984921
R3HDM4	0.855889	0.836997
ZFP36L2	1.13599
MUC12	1.83321			1.0082
TPP1	0.949219	0.999323
ATG9B	1.19532
KISS1	1.17134
HIST2H2BF	2.14099
TMEM160	0.94416			1.13816
HIST1H2BH	1.73309	1.51864
C6orf136	0.756632			1.31987
MBOAT7	0.654469	0.938463
ENKD1	0.806966	0.908371
PERM1	1.65796
RASSF7	0.646315
RTL8C	0.758919
STXBP2	0.699577
UBXN1	0.630782			0.676949
TNFRSF21	0.656266	0.931386
GPRC5A	0.853766
COL7A1	0.903379
VPS9D1	0.653334
LMNTD2	0.75585
VPS37D	1.26719
SLC29A2	0.886807
ELAVL1	0.689004	0.802884		1.20849
RNF39	1.26875
YWHAG	0.711775	0.94485
SNRPN	1.28114	1.05089
ANGPTL8	3.43857
CACNB1	1.21604
PLEKHH3	0.934359
AC106782.1	1.01142
FUT3	0.625953
RRBP1	0.966823
MYADM	1.02957
MT-ND5	0.812711
SLC34A2	1.16825
MUC20	0.876826
ATP6V1A	0.696609			0.996815
FA2H	1.10554
SLC15A3	0.805936
ISYNA1	0.772482
ECH1	0.723297			1.28349
NOXA1	0.711531
GFPT1	0.678436	0.724858		0.95658
TIMP2	0.833357	1.09283
ZDHHC18	0.695811
HRAS	0.751693			1.1641
SARAF	0.625274
ARL4C	1.95539			2.76847
HSPA1B	1.32981	1.69274		1.22943
MARK4	0.719046
NDEL1	0.608801	0.684828
ISY1	0.883167	0.797634
GNA15	1.66578
TSC22D1	0.998513	1.14645		1.22077
TMEM30A	0.562887	0.765172
LDLR	1.05921	1.1448
SDHAF2	0.910728
MCU	0.487949	0.617261
TK1	0.627967
DHCR7	0.817567	1.04135
GPCPD1	0.63044
TJAP1	0.742363
PCBP2	0.756731	0.81624		1.51599
MUC4	1.38936
CNN2	0.635468
POMZP3	1.13315
SAT2	0.649025			0.814288
NME3	0.742699			1.15053
FUT1	1.56506	1.73943
OR10H1	1.77243
ARHGDIG	1.14521
PPP1R14A	1.5295
RGL3	0.859803
SCD	0.737089
CLASRP	0.719184
TIMM17B	0.642873			0.756531
PSMA1	0.611564
CAMK2N1	0.603958
ZNF217	0.719692	1.05833
SPINT1	0.810909
SMIM1	1.27298
TMEM219	0.61355
NPDC1	0.669315
FAM227A	1.36273
TMBIM1	0.643163	0.786317
XAB2	0.654714
NUAK2	0.874331
RTF1	0.613936	0.824792
RAB5A	0.537638	0.768902		0.784182
IL3RA	1.3558
TAX1BP3	1.16095
PLAUR	1.04579	1.15632
SAMD1	0.812245
RAB3IL1	2.28234
TMEM141	0.863186	0.911925
SEC24A	0.848946	1.01717		1.17827
ABTB1	0.609233
ROBO3	1.04505
ZNF581	0.799258
MICB	0.928392
ZRSR2	0.764731	0.725931
SDCBP2	0.60621	0.669858
UBE2B	0.618091	0.838126		0.996221
KRT10	0.842294
ARFRP1	0.74471
LRFN4	1.33472
RAB21	0.881061	1.11606
ARRDC1	0.624895
PICALM	0.594283	0.860407		0.907885
SIGIRR	0.594444
MICA	0.578366	0.80819
PDE12	0.620217
CCDC24	0.552169
CDH24	0.746223
RAB14	0.647186	0.911844
EXD3	0.617916
PCGF2	0.708544
CLDN9	0.887878
KIF12	0.800039
IFI27L1	0.59709
TNFRSF14	0.638421
FAM122B	0.65253			1.04432
LENG8	0.856521
LGALS9	0.795069			0.854389
POLR2I	0.892752
PMPCA	0.640325
MTMR10	0.60299	0.756153
NPC1L1	0.846125
PCOLCE	1.03461
PLA2G3	1.17303
MAMSTR	1.01534
FPGS	0.662805
PROC	0.784323
TGIF2	1.01564
LAMTOR4	0.76033	0.911946
CHKA	0.808368
HDGFL2	0.753729			1.08229
H3F3B	0.940883	0.806148
ORMDL3	0.549696
CARD19	0.654611	0.671109
RBCK1	0.512129
FAAP20	0.691534
CENPT	0.691338
HDHD3	0.685908
KPNA5	0.979421
TBL1XR1	0.599594	0.625833
ANKRD22	0.632562
ISG15	0.74567
ERN2	0.662088
IGFBP7	2.23457
PLA2G15	0.632889
NKRF	0.953194
ATF6B	0.577615
FAM89B	1.07085
NENF	0.727725			1.03451
RPS9	0.585493			1.00941
HCFC1R1	0.795584			0.936592
CLK3	0.715082
FAM50A	0.63778			0.922804
SH3RF1	0.63604	0.780807
MX1	0.658958
PICK1	0.612945
KRT16	1.54129	1.9977
SKIL	0.959321	0.862188
RPL36	0.654229			1.08426
HMGCR	0.619512
TP53INP2	0.838457
UBQLN2	0.892422	1.08242
CRY2	0.859474
GPN2	0.559875
ZSWIM6	0.547944
NFIL3	0.684066
BLOC1S1	0.980092
SEC24D	0.686639	0.905393
TLDC2	0.677883
GRB7	0.912691	1.00947
GABRP	0.899929
RPL13	0.704068			1.21471
RUNX3	2.3687
PRKCG	1.36096
TMEM234	0.770716
C9orf16	0.681739	0.793772		1.07827
GOLPH3	0.601649	0.810971
ARL6IP4	1.45676
SIRT1	0.632748
BCL3	1.35722	1.65247
ZMYM3	0.782809
NPIPB3	1.35081
ACBD3	0.486887	0.772268
THOC6	0.614604
TAP2	0.630774
SLC9A1	0.96688
SUDS3	0.479329	0.708415		0.710983
UBAP2	0.662204
MZT2A	0.727867			0.900019
CCNG2	0.574443	0.744929
MMP14	0.776712
RPIA	0.626395
STXBP1	0.649205
REEP4	0.739637
TM6SF2	0.770534			0.807765
CABLES2	0.971889
LAMP1	0.749139			1.02542
KLF4	0.734816
DDX39A	0.85432
SMIM35	1.96486
C1orf198	0.530521
ABHD11	0.803196
TNFSF12	1.20665
CCNC	0.501162	0.636694
CPEB4	0.758419	1.01044
FBXL12	0.626527
JMJD6	0.777306
NKIRAS2	0.593312
ZFPM1	0.697834
TBX6	1.07613
ACTG1	0.723717
ZNRF1	0.858546
IGFBP3	0.627069
PHF23	0.609593
TGFB1	0.734519	1.20161
KBTBD2	0.508748
RGMB	1.16285			1.53069
PCBP4	0.558301			0.713361
CMTM3	1.48085
FCHO1	1.0379
TNFRSF1A	0.659033	1.0018
JSRP1	1.33174
CMPK2	0.763015
ANKHD1	1.30821
AUP1	0.522584
GMDS	0.759959			1.09775
MAP1LC3B	0.647933	0.633109		0.839804
TEAD2	0.99063
RHOG	0.789514
C11orf24	0.579054
GMPPA	0.579078
CDK16	0.494105
NRM	1.05179
KCTD5	0.485241
SEC24B	0.534103	0.630966		0.828312
WFS1	0.617862
LTB4R	0.989849
FOXA2	0.762012
KISS1R	1.60138	2.07081
RHOC	0.631518
VPS28	0.538105
FBLIM1	0.594938
ARHGAP30	1.11033
RHBDD2	0.633032
LPCAT4	0.482067
PCGF1	0.618184
SGSM3	1.18902
C1QL1	0.651897
WSB1	0.626619
BAD	0.64483			0.963566
STYX	0.59965	0.716665
TSPO	0.651481			0.902032
HPCAL1	0.607319	0.785319
EPOR	0.9287
MTPN	0.452621	0.756619
CCDC84	0.623245
CPNE1	0.567204
HECA	0.877963	1.30092		0.967463
S100A16	0.586836
MED11	0.642709
LRP5L	0.823718
TMUB2	0.515031
SEMA3B	0.71412
SRGAP1	0.557755
UBXN11	0.776734
CBY1	0.610104
TRAPPC6B	0.512925	0.605816
ARL8B	0.45257	0.552908
DENND6A	0.556198
TMEM150B	0.541496	0.687307
DLG4	1.31028
HINFP	0.578412
PAN3	0.502728
PEMT	0.784468
ZMYND19	0.77133
RGS11	1.15377
KLC1	0.863813
ANO9	0.926336
LMAN1	0.525893			0.883978
GPATCH3	0.810216
RNF168	0.893438
TINAGL1	0.720364	0.689627
SYCE1L	1.38033	1.20206
LSM4	0.653601			0.963293
IFRD1	0.673835
ALDOA	0.640005			0.797679
ATAT1	0.731019
TMEM134	0.633718
RPS17	0.590307
LRRC69	1.31229
MRPL28	0.688581			0.832936
PLEKHO1	1.38883
NAA16	0.667595
RFNG	0.59186
NDUFV1	0.499919
BCOR	0.708998
SCD5	0.48985
GALE	0.519632
LUC7L	0.544603
CDK17	0.646175	0.883017
PTPN12	0.679202
PSAPL1	0.984043	1.35269
NRBP2	0.734226
RAP2C	0.473397
RNF186		1.0611
ISM2		3.337
NHLRC2		0.810811
TOX3		1.17814		1.03381
RBM15		1.24853
EAF1		0.975098
PPP1R3B		0.899866
HERPUD1		1.08895
KLF3		0.908119
AQP5		1.31241
IER3		2.27299		1.56857
AHR		0.98505
TRIM54		1.13865
HS3ST1		1.55076		1.68008
SCAMP1		0.624875
ZMAT3		0.778207
BTG2		0.989168
FEM1C		0.783486
HSPA1A		1.83001		1.08315
PAFAH1B2		0.849565
FOXJ3		0.841649
BCL10		0.901163
UBQLN1		0.644637		0.824832
TAF10		0.675597		0.88506
OSGIN2		0.809377
CACUL1		0.701415
OAZ1		0.665291		0.637951
FAM107B		0.716183
STRN3		0.679724
BROX		0.858293
RYBP		0.757348
RLIM		0.776274
TMEM159		0.854621
GRAMD1A		1.61156
PPDPF		0.983977		1.19506
POU2F1		1.07133
MTHFD2		0.794671		0.983162
PLPP2		0.777993		0.830902
USP12		0.72845
WDR26		0.660556
RMND5A		0.757711
WIPF3		1.66645
YARS		0.816924
SECTM1		0.820228
TMEM191B		1.15744
COQ10B		0.759049
SNX16		0.78866
IRF6		0.864457
ABHD14B		1.23466
RNF11		0.686551
ARL6IP1		0.713057		1.12683
RALY		0.715304		0.657717
C16orf74		2.05612
MRGBP		0.701518
TCF7L2		0.801587
RNF111		0.692138
WFDC2		0.90723
UCN		1.57429
ZNF548		0.88017
UBE2M		0.769799		0.769453
AFF4		0.705288
UBAC2		0.767901
NR1D2		0.796719
C5orf38		1.39695
SNRPB		0.690326
CHCHD5		0.833376
MOB1B		0.578871
AURKC		1.54106
DUSP10		1.40198
SMOC1		1.18886
MEX3C		0.765788
KDSR		0.605984
RRAGD		0.888381
INO80C		0.643748
CXADR		0.711771
MDM4		0.601238
C5orf15		0.616895
HLA-A		0.805843		0.75251
UPK3A		1.61042
BCL6		0.938239
CAMK2D		0.785898		1.06148
ATF7		0.777446
DCUN1D3		0.846033
RAD21		0.530537
SHOC2		0.611156
ZFP91		0.552797		0.936061
NR4A1		1.61182
LMO7		0.553826
CELF1		0.786786
LTB		1.05245
CTNND1		0.578995
TPGS1		1.1259
SYNE4		0.69174
SLAIN2		0.577613
AIP		0.818653
C18orf25		0.63236
FAM122A		0.728916
RDH11		0.5682
SLC29A1		0.680149
STX6		0.536019
SNTB1		0.648812
CLIC1		0.686459		0.725774
PRPS2		0.663024
CARS		0.65724
QPCTL		1.21578
MAFF		1.56293		1.06156
CHAC1		2.33169		1.84685
SNRK		0.702251
ZFAND3		0.761285
UBE2G1		0.65134
ARF1		0.644695		0.747553
LY75		0.894686
HILPDA		2.20776
ZFAND5		0.719769		0.722432
ARL5B		0.947375		0.715711
GPX1		0.622029
ARL16		0.613464
C3orf52		0.843931
MOB2		0.684781
TMEM91		1.22391
SLC35A3		0.621829
UBE2H		0.802722
MEF2D		0.721577
MAPK9		0.497582
EZR		0.708539
SHF		0.862244
LYPLA2		0.681511		0.995724
USP10		0.534427		0.79988
FBXO46		0.76175
PAK2		0.614247
WASL		0.766859
PDK4			2.31421	1.75462
GNAS				1.38734
PRR13				1.14792
ST3GAL4				1.00229
SMIM3				1.58001
PDLIM1				1.0394
EIF4EBP1				1.3517
FTL				1.01006
RPLP1				1.11874
FGF19				2.35456
S100A14				0.902124
RPS2				0.995101
RPS15				1.0201
HIGD2A				0.990668
IGFBP1				2.48436
ID2				1.18036
TIMP1				1.19662
METTL26				1.12082
APRT				1.28028
AP2S1				0.916212
MRPS6				1.07652
RPS3				0.887032
RAC1				1.31736
SDCBP				0.861244
KHDC4				0.947338
CHMP4B				0.851412
RPL35				1.14791
NUTF2				1.05257
PSAT1				1.52868
BBC3				1.10726
TUBB				0.904255
AKR1B15				2.38014
TNF				2.08742
ANAPC11				0.915806
CTGF				2.50118
RAD23B				0.90973
ATP1B1				1.11904
SLC7A5				2.17832
ARTN				1.8201
RPL37A				0.990911
VDAC1				0.896988
JPT1				0.791997
DPM2				0.99222
NDUFB10				0.929946
COTL1				0.992307
KRT18				1.09479
LGMN				0.946725
HNRNPK				0.776054
PHLDA1				0.982047
NDUFS6				0.948206
PFN1				0.897785
PGP				0.925637
NPTN				0.997112
RPL7A				0.844606
SET				0.802115
KDELR2				0.890285
TARDBP				0.904203
DAP				0.895839
FAU				0.836759
SLC16A1				0.801775
PPP2CA				0.819816
FXYD5				1.12437
ARPC5L				0.919109
RPS5				1.08986
MAP2K1				0.857233
NFKBIA				1.07035
IRF1				0.974279
RPL13A				0.937971
CCNI				1.01087
PABPC1				0.77224
OTUD1				1.62502
TMEM238				1.17207
RPS19BP1				1.03537
CEACAM5				0.935775
TMEM208				0.921262
MDH2				0.791101
DHRS4L2				1.50511
TNFRSF12A				1.10766
GADD45B				1.41439
ATP6V1G1				0.75084
FBXL15				0.860756
CST3				0.887194
SRSF2				0.998468
GNB1				0.867262
POLR2J				0.878455
NFIB				1.5005
RPL18A				0.922838
PLLP				0.830916
EIF5A				0.70759
PFDN6				1.01756
RAB1A				0.884479
PLK3				1.33592
RABAC1				0.809081
SPIN4				1.39659
ARPC1A				0.969542
CDX1				0.816898
UBE2A				0.754238
G0S2				1.78202
PTGES3				0.725301
CCDC124				0.958591
RPS16				0.834044
SELENOH				0.841677
MSRA				1.33776
TGFBI				0.790474
SPG21				0.806056
PRDM1				1.34865
GPS1				0.77373
MORF4L1				0.691704
C19orf24				1.06916
MAX				0.766051
WDR83OS				0.937591
LRRC42				0.900206
SHMT2				1.08158
RANBP9				0.892671
RBM27				0.823329
HNRNPR				0.737817
EMP2				1.06236
C6orf48				0.923698
RPL8				0.788154
TAB2				0.755469
ELOB				0.775138
GARS				0.751382
ISOC2				1.0247
PERP				0.79167
NFE2L2				0.673873
TIMM13				1.17284
NAPEPLD				0.931782
GUK1				0.671484
RHOD				0.926854
GNB2				0.774255
CDKN1B				0.886796
RPL3				0.698952
SH3BGRL2				1.04325
SFN				0.9398
TFG				0.715233
TFF3				0.85441
BTG1				0.796489
MRPS35				0.956046
OLFM4				0.865322
NOCT				1.21526
ME1				0.810567
CAB39				0.711534
RALA				0.732655
KDELR1				0.746976
PSMC3				0.730861
MLF2				0.697985
GABARAPL2				0.720934
PIH1D1				0.759901
SBDS				0.664465
SQOR				0.758558
LY6E				1.12492
RAB9A				0.706804
RARRES1				0.978405
GPI				0.82477
DSC2				0.887693
RHEB				0.668952
RAB2A				0.731605
RAB25				0.737139
ZFAND6				0.827901
RRAS2				0.735675
HLA-B				0.825674
PRSS3				0.712439
SETD3				0.68321
EBP				0.643739
SMIM15				0.814024
CD44				1.26231
RPL19				0.828131
C19orf70				0.851051
PHLDA2				1.05353
S100A11				0.939778
BABAM2				0.908474
ATP5G2				0.772141
NCBP2-AS2				0.983122
SLCO1B3				1.00143
RTN3				0.78483
HNRNPC				0.664467
HJURP				4.4469
RAB13				0.718207
SLC35A1				1.01048
MRPL14				0.814151
RPS27A				0.781627
ZNHIT1				0.657666
CXCL2				1.80761
COMTD1				0.798952
STK39				0.792321
CUTA				0.862432
SERPINE2				0.978689
NAA10				1.32694
UBE2K				0.665575
CLDN12				0.717618
CDIPT				0.822584
ARFIP1				0.770724
TMEM33				0.782184
PAFAH1B3				0.889198
HSBP1L1				0.802212
ATP6AP2				0.82894
GSTP1				0.712073
QTRT1				1.15566
ARFIP2				0.687448
TMEM248				0.721764
MYO6				0.626258
NTN4				0.768888
PDAP1				0.650606
PRDX3				0.766821
C9orf78				0.759962
EIF3K				0.710308
GATA6				0.810745
GBE1				0.736823
MARCKSL1				0.90899
RAB6A				0.821725
PLOD2				0.638432
FBL				0.840339
CA2				0.728783
FBP1				0.784261
CCDC91				0.822161
RPS26				0.833461
YWHAZ				0.640859
CXXC5				1.19979
HM13				0.671722
APOPT1				0.912984
GCOM1				1.08597
TNFRSF11A				0.638306

## Sheet: UP.HS.genes.overlap
Common to all	Common to Duodenum, Jejunum, and Colon	Common to Duodenum, Ileum, and Colon	Common to Jejunum, Ileum, and Colon	Common to Duodenum and Jejunum, and Ileum	Common to Duodenum and Colon	Common to Duodenum and Jejunum	Common to Duodenum and Ileum	Common to Jejunum and Colon	Common to Ileum and Colon	Common to Jejunim and Ileum	Unique to Duodenum	Unique to Colon	Unique to Jejunum	Unique to Ileum
CYP1A1	TNFSF9		PCK1		MT-ND3	SIK1		TOX3	PDK4		MT-ND2	GNAS	RNF186
PIM1	ERRFI1				MT-CO2	CDC25B		IER3			MT-ND4L	PRR13	ISM2
TSC22D3	ZFP36L1				MT-CO3	DDIT3		HS3ST1			TRIB3	ST3GAL4	NHLRC2
HBEGF	SERTAD2				MT-ND4	KRT17		HSPA1A			GIPR	SMIM3	RBM15
AREG	CU639417.1				ENO2	DUSP6		UBQLN1			COX6B2	PDLIM1	EAF1
	SLC20A1				PMP22	BHLHE40		TAF10			RAD9A	EIF4EBP1	PPP1R3B
	MT-ATP6				IRF7	ETS2		OAZ1			UBOX5	FTL	HERPUD1
	WEE1				STX10	INSIG1		PPDPF			MT-ATP8	RPLP1	KLF3
	MB21D2				CITED4	FOS		MTHFD2			NAT6	FGF19	AQP5
	ZFP36				PHLDA3	EFNA1		PLPP2			SLC17A9	S100A14	AHR
	MT-CYB				RPL28	CDKN1C		ARL6IP1			ZNF358	RPS2	TRIM54
	MXD1				CDX2	RRAGC		RALY			MNT	RPS15	SCAMP1
	ADM				KLK1	TPRA1		UBE2M			GZF1	HIGD2A	ZMAT3
	YOD1				CA9	NECTIN4		HLA-A			TPM2	IGFBP1	BTG2
	MYZAP				RAB5C	TBX3		CAMK2D			NPIPB4	ID2	FEM1C
	RPP25				CTDNEP1	PER1		ZFP91			HSD17B7	TIMP1	PAFAH1B2
	NR1D1				SLC9A3R2	PMF1		CLIC1			DNAJC4	METTL26	FOXJ3
	ZYX				COPE	OXSR1		MAFF			SLC19A2	APRT	BCL10
	RRAD				RPS19	SQLE		CHAC1			PROSER2	AP2S1	OSGIN2
	DGKE				RPL18	VKORC1		ARF1			OASL	MRPS6	CACUL1
	EDN2				BCL2L1	ID3		ZFAND5			CATSPERB	RPS3	FAM107B
	H1FX				GOLT1A	CLIC3		ARL5B			SLC25A25	RAC1	STRN3
	TUFT1				MUC12	FAM102A		LYPLA2			PITX1	SDCBP	BROX
	PDLIM4				TMEM160	YPEL3		USP10			CRACR2B	KHDC4	RYBP
	PARD6B				C6orf136	TSPYL2					ACSL4	CHMP4B	RLIM
	C17orf67				UBXN1	JUND					STX4	RPL35	TMEM159
	CBX4				ATP6V1A	VIPR1					MVD	NUTF2	GRAMD1A
	CBLC				ECH1	ALDH1A3					NDUFA11	PSAT1	POU2F1
	SLC2A1				HRAS	CDKN1A					WBP2	BBC3	USP12
	UGCG				ARL4C	DUSP4					ELOVL1	TUBB	WDR26
	PIM3				SAT2	TVP23C					PCSK9	AKR1B15	RMND5A
	NPIPB15				NME3	TMEM189					HIST2H2BE	TNF	WIPF3
	MRPL23				TIMM17B	SERTAD3					CEP131	ANAPC11	YARS
	OVOL1				FAM122B	H1F0					SIPA1	CTGF	SECTM1
	TIPARP				LGALS9	ABHD17C					ADAMTS15	RAD23B	TMEM191B
	CSNK2B				HDGFL2	CKB					SMTN	ATP1B1	COQ10B
	JUNB				NENF	SREBF1					COL16A1	SLC7A5	SNX16
	MUC1				RPS9	MAP1LC3A					NOTCH3	ARTN	IRF6
	CD81				HCFC1R1	PRSS22					PCSK4	RPL37A	ABHD14B
	KLF5				FAM50A	LHFPL2					TRPM5	VDAC1	RNF11
	HES4				RPL36	VEGFB					AMN	JPT1	C16orf74
	EREG				RPL13	SLC3A2					NDUFA13	DPM2	MRGBP
	DDIT4				MZT2A	OTUD3					CPNE7	NDUFB10	TCF7L2
	SULT2B1				TM6SF2	TMEM238L					EHD2	COTL1	RNF111
	JUN				LAMP1	IER2					KMT5C	KRT18	WFDC2
	GRINA				RGMB	GAN					RTN4R	LGMN	UCN
	CTSD				PCBP4	ONECUT2					SUMO4	HNRNPK	ZNF548
	RPS28				GMDS	TMUB1					ONECUT3	PHLDA1	AFF4
	MZT2B				BAD	TMEM41B					E2F3	NDUFS6	UBAC2
	ATF3				TSPO	PHF1					CYSRT1	PFN1	NR1D2
	STARD10				LMAN1	NUDT4					MOGAT3	PGP	C5orf38
	PTP4A1				LSM4	DUSP1					MT-ND1	NPTN	SNRPB
	DUSP5				ALDOA	METRNL					CCDC130	RPL7A	CHCHD5
	TPD52				MRPL28	PPP1R14B					HES5	SET	MOB1B
	UBALD2					TSC22D2					GTF2A1	KDELR2	AURKC
	HMGB2					GAD1					TMEM120B	TARDBP	DUSP10
	ASPHD1					CLDN4					TNS4	DAP	SMOC1
	GDF15					CPEB3					PBXIP1	FAU	MEX3C
	ATP5D					ADAP1					HIST1H1D	SLC16A1	KDSR
	FGFBP1					ARPC4					GTF3C5	PPP2CA	RRAGD
	CDC34					EDC3					NPIPB5	FXYD5	INO80C
	MAPRE3					GRPEL2					PLCXD1	ARPC5L	CXADR
	CHCHD10					SIRT6					UBTD1	RPS5	MDM4
	PPP3R1					SEC61A1					URAD	MAP2K1	C5orf15
	C4orf48					DCAF15					NDUFB8	NFKBIA	UPK3A
	PPP1R15A					PIP4P1					DDAH2	IRF1	BCL6
	AGPAT2					MPZL3					DLK2	RPL13A	ATF7
	ZNF524					AEBP2					CCDC85B	CCNI	DCUN1D3
	SCAND1					BAG4					PPP1R14C	PABPC1	RAD21
	PABPN1					KCNK5					DPYSL2	OTUD1	SHOC2
	PARL					TMED7					SLC25A29	TMEM238	NR4A1
	LURAP1L					ELOVL5					ANKRD37	RPS19BP1	LMO7
	CEBPB					GNAZ					CNOT9	CEACAM5	CELF1
	SLC1A5					VAMP2					CPEB2	TMEM208	LTB
	PATL1					ATXN2					FOXO3	MDH2	CTNND1
	RNF126					VASP					GABBR1	DHRS4L2	TPGS1
	CDC42EP5					TSKU					PALM3	TNFRSF12A	SYNE4
	BRI3					SYT8					HTR1D	GADD45B	SLAIN2
	MEF2C					GATAD2B					LPAR5	ATP6V1G1	AIP
	RAB12					IDI1					CXorf40B	FBXL15	C18orf25
	ELAVL1					TMEM74B					DAPK3	CST3	FAM122A
	GFPT1					FOXA3					AC013394.1	SRSF2	RDH11
	HSPA1B					FHL2					PIDD1	GNB1	SLC29A1
	TSC22D1					RREB1					MIDN	POLR2J	STX6
	PCBP2					BABAM1					AGPAT1	NFIB	SNTB1
	RAB5A					ELF3					TPBG	RPL18A	PRPS2
	SEC24A					CBFB					LMNA	PLLP	CARS
	UBE2B					FKBP1B					NLGN2	EIF5A	QPCTL
	PICALM					UBALD1					EPS8L1	PFDN6	SNRK
	C9orf16					INAFM1					SETD1B	RAB1A	ZFAND3
	SUDS3					SEMA7A					SRRM1	PLK3	UBE2G1
	MAP1LC3B					TGFB1I1					CYP1B1	RABAC1	LY75
	SEC24B					HEG1					ENTPD8	SPIN4	HILPDA
	HECA					BCKDK					PLBD2	ARPC1A	GPX1
						NELFA					NECAB3	CDX1	ARL16
						MMP24OS					FSCN1	UBE2A	C3orf52
						RCOR1					SHPK	G0S2	MOB2
						PXDC1					C15orf39	PTGES3	TMEM91
						LNX2					PHPT1	CCDC124	SLC35A3
						ZFAND2B					PDE9A	RPS16	UBE2H
						AC004754.1					STARD4	SELENOH	MEF2D
						ABI3BP					SCNN1A	MSRA	MAPK9
						SPPL3					LSMEM1	TGFBI	EZR
						SMAD7					HID1	SPG21	SHF
						BAIAP2L2					MGEA5	PRDM1	FBXO46
						CERS5					EVA1B	GPS1	PAK2
						MSMO1					IQCD	MORF4L1	WASL
						FEM1B					RHPN1	C19orf24
						BIK					ZNF579	MAX
						B3GNT8					MFSD10	WDR83OS
						TAPBP					LOXL4	LRRC42
						RBPMS					HMGCS1	SHMT2
						RHPN2					MLPH	RANBP9
						NT5C					KCNN4	RBM27
						PPP1R18					C10orf10	HNRNPR
						CORO7					CLDN15	EMP2
						PRRC2C					DPM3	C6orf48
						R3HDM4					FADS3	RPL8
						TPP1					CCDC9	TAB2
						HIST1H2BH					MAPK3	ELOB
						MBOAT7					DNM1	GARS
						ENKD1					CDK2AP2	ISOC2
						TNFRSF21					GLIS3	PERP
						YWHAG					CA12	NFE2L2
						SNRPN					C1orf159	TIMM13
						TIMP2					GPRC5C	NAPEPLD
						NDEL1					SCML1	GUK1
						ISY1					DLGAP4	RHOD
						TMEM30A					PGGHG	GNB2
						LDLR					SGSH	CDKN1B
						MCU					NLRC5	RPL3
						DHCR7					C6orf141	SH3BGRL2
						FUT1					ZFP36L2	SFN
						ZNF217					ATG9B	TFG
						TMBIM1					KISS1	TFF3
						RTF1					HIST2H2BF	BTG1
						PLAUR					PERM1	MRPS35
						TMEM141					RASSF7	OLFM4
						ZRSR2					RTL8C	NOCT
						SDCBP2					STXBP2	ME1
						RAB21					GPRC5A	CAB39
						MICA					COL7A1	RALA
						RAB14					VPS9D1	KDELR1
						MTMR10					LMNTD2	PSMC3
						LAMTOR4					VPS37D	MLF2
						H3F3B					SLC29A2	GABARAPL2
						CARD19					RNF39	PIH1D1
						TBL1XR1					ANGPTL8	SBDS
						SH3RF1					CACNB1	SQOR
						KRT16					PLEKHH3	LY6E
						SKIL					AC106782.1	RAB9A
						UBQLN2					FUT3	RARRES1
						SEC24D					RRBP1	GPI
						GRB7					MYADM	DSC2
						GOLPH3					MT-ND5	RHEB
						BCL3					SLC34A2	RAB2A
						ACBD3					MUC20	RAB25
						CCNG2					FA2H	ZFAND6
						CCNC					SLC15A3	RRAS2
						CPEB4					ISYNA1	HLA-B
						TGFB1					NOXA1	PRSS3
						TNFRSF1A					ZDHHC18	SETD3
						KISS1R					SARAF	EBP
						STYX					MARK4	SMIM15
						HPCAL1					GNA15	CD44
						MTPN					SDHAF2	RPL19
						TRAPPC6B					TK1	C19orf70
						ARL8B					GPCPD1	PHLDA2
						TMEM150B					TJAP1	S100A11
						TINAGL1					MUC4	BABAM2
						SYCE1L					CNN2	ATP5G2
						CDK17					POMZP3	NCBP2-AS2
						PSAPL1					OR10H1	SLCO1B3
											ARHGDIG	RTN3
											PPP1R14A	HNRNPC
											RGL3	HJURP
											SCD	RAB13
											CLASRP	SLC35A1
											PSMA1	MRPL14
											CAMK2N1	RPS27A
											SPINT1	ZNHIT1
											SMIM1	CXCL2
											TMEM219	COMTD1
											NPDC1	STK39
											FAM227A	CUTA
											XAB2	SERPINE2
											NUAK2	NAA10
											IL3RA	UBE2K
											TAX1BP3	CLDN12
											SAMD1	CDIPT
											RAB3IL1	ARFIP1
											ABTB1	TMEM33
											ROBO3	PAFAH1B3
											ZNF581	HSBP1L1
											MICB	ATP6AP2
											KRT10	GSTP1
											ARFRP1	QTRT1
											LRFN4	ARFIP2
											ARRDC1	TMEM248
											SIGIRR	MYO6
											PDE12	NTN4
											CCDC24	PDAP1
											CDH24	PRDX3
											EXD3	C9orf78
											PCGF2	EIF3K
											CLDN9	GATA6
											KIF12	GBE1
											IFI27L1	MARCKSL1
											TNFRSF14	RAB6A
											LENG8	PLOD2
											POLR2I	FBL
											PMPCA	CA2
											NPC1L1	FBP1
											PCOLCE	CCDC91
											PLA2G3	RPS26
											MAMSTR	YWHAZ
											FPGS	CXXC5
											PROC	HM13
											TGIF2	APOPT1
											CHKA	GCOM1
											ORMDL3	TNFRSF11A
											RBCK1
											FAAP20
											CENPT
											HDHD3
											KPNA5
											ANKRD22
											ISG15
											ERN2
											IGFBP7
											PLA2G15
											NKRF
											ATF6B
											FAM89B
											CLK3
											MX1
											PICK1
											HMGCR
											TP53INP2
											CRY2
											GPN2
											ZSWIM6
											NFIL3
											BLOC1S1
											TLDC2
											GABRP
											RUNX3
											PRKCG
											TMEM234
											ARL6IP4
											SIRT1
											ZMYM3
											NPIPB3
											THOC6
											TAP2
											SLC9A1
											UBAP2
											MMP14
											RPIA
											STXBP1
											REEP4
											CABLES2
											KLF4
											DDX39A
											SMIM35
											C1orf198
											ABHD11
											TNFSF12
											FBXL12
											JMJD6
											NKIRAS2
											ZFPM1
											TBX6
											ACTG1
											ZNRF1
											IGFBP3
											PHF23
											KBTBD2
											CMTM3
											FCHO1
											JSRP1
											CMPK2
											ANKHD1
											AUP1
											TEAD2
											RHOG
											C11orf24
											GMPPA
											CDK16
											NRM
											KCTD5
											WFS1
											LTB4R
											FOXA2
											RHOC
											VPS28
											FBLIM1
											ARHGAP30
											RHBDD2
											LPCAT4
											PCGF1
											SGSM3
											C1QL1
											WSB1
											EPOR
											CCDC84
											CPNE1
											S100A16
											MED11
											LRP5L
											TMUB2
											SEMA3B
											SRGAP1
											UBXN11
											CBY1
											DENND6A
											DLG4
											HINFP
											PAN3
											PEMT
											ZMYND19
											RGS11
											KLC1
											ANO9
											GPATCH3
											RNF168
											IFRD1
											ATAT1
											TMEM134
											RPS17
											LRRC69
											PLEKHO1
											NAA16
											RFNG
											NDUFV1
											BCOR
											SCD5
											GALE
											LUC7L
											PTPN12
											NRBP2
											RAP2C

## Sheet: up expec sig 0.05
GeneSymbol	D.expec.over.Mock	J.expec.over.Mock	I.expec.over.Mock	C.expec.over.Mock
CYP1A1	5.48818	4.45492	3.55378	5.59549
SERTAD2	2.80638	3.0185	1.57783	2.1755
PIM1	3.41474	2.73594	1.941	1.66875
ERRFI1	2.36554	2.39471	1.29002	1.5015
TNFSF9	1.90357	1.91921		2.0099
ZFP36	2.76074	2.74036		1.31364
ZFP36L1	1.91646	1.95118		1.32401
MB21D2	2.18559	2.5947
MXD1	2.26679	2.02375		1.47963
INSIG1	1.73331	1.28512
BHLHE40	2.1059	1.89574	1.12258
DDIT3	2.11975	1.92309
CDC25B	2.33145	1.74495
KRT17	2.2519	2.22748
ENO2	1.91879		1.20701	1.09739
DUSP6	1.7071	1.42124
CITED4	3.06879		2.48609	1.71525
PARD6B	2.07207	2.50338		1.43055
MYZAP	2.01027	1.98691		2.09264
WEE1	1.9267	2.15872		1.51049
TPRA1	1.39169	1.16996		1.00409
TSC22D3	1.62743	1.47314	1.65119
NECTIN4	1.70479	1.17667		1.19633
COX6B2	2.13976
PDE9A	1.73671	1.17458
MT-CO2	1.64735	2.10194	2.99811
PMP22	2.5488	2.89009		1.7217
HMGCS1	1.67594	1.12784	1.28267
MT-ND4	1.80429	2.44044
NUDT4	1.31709	1.15697
TSPYL2	1.97818	1.63879
SLC20A1	1.85171	1.50048
IQCD	2.71988	2.24314		1.73431
TIPARP	2.52569	2.98822	2.21763	1.9095
STARD4	1.27501	0.961694	1.46804
MT-CO3	1.53536	1.9831	2.72465
PDLIM4	1.37921	1.78654		1.26271
TRIB3	1.66718
DDIT4	1.45189			1.69441
IRF7	1.33804			1.07061
SQLE	1.46027
MT-ND3	1.46244	2.08072
JUNB	2.30687	2.48715	1.78534	1.10357
RRAD	2.35439	3.04682		1.9798
ADM	1.79451	1.36331		1.7759
MT-CYB	1.513	2.0107
OXSR1	1.11581	1.01924
SYT8	1.3917	0.829303
PIM3	2.15513	2.27276		1.46784
ATF3	2.67174	3.82038	2.57617	2.10868
C17orf67	1.83907	1.29527		1.20151
ACSL4	1.06918	0.84711
JUN	1.94634	2.01664		1.18435
CLIC3	1.62462	1.84509	1.86536
HSPA1B	2.54469	2.30589	1.12036	1.47752
POU2F3	1.77055
ALDH1A3	2.19641	1.78787
CYSRT1	2.89624	2.68409
WBP2	1.27876	1.19746
EREG	2.29718	3.16569	2.29723	1.3134
MT-ATP6	1.3479	1.88215
NCCRP1	3.91202	5.10659	3.04268	3.61483
EFNA1	1.26593	1.35262
SLC7A5	1.87579
H1F0	1.25845	1.32013
FAM102A	1.24476	1.23669
MT-ND4L	1.42654	2.36915
HSD17B7	1.28158
JUND	1.506	1.31639
CEBPB	2.09199	1.85146
BCL3	2.71954	3.06175	2.00501	1.57725
DUSP1	1.79631	1.72981
GCOM1	1.73601	1.61394
TNS4	2.80222	2.20197
MVD	1.52307
OVOL1	1.67563	1.38665
FOS	1.61478	1.06325
BAIAP2L2	2.24742	1.85528	1.69234	1.2952
HBEGF	2.09597	2.18067
PPP1R15A	2.78141	3.37622		2.02688
LHFPL2	1.1404	1.03		0.890321
RPP25	2.06887	1.3328		2.19233
FEM1B	1.27981	1.06491
PRDM1	2.04189	2.00576		1.53925
DPYSL2	1.22355
CDKN1A	1.33513	1.42693
ZYX	1.34134	1.21013
SRRM1	1.16796	0.827948
CKB	1.36106	1.07787
PRSS22	1.40578	1.12248
GAD1	1.38252	1.41725
FOXO1	2.23338	2.74665		1.32446
DUSP5	2.46832	3.42845	1.72509	1.83265
GIPR	1.36112
PITX1	1.20528
GRINA	1.27137	1.02701
ADAMTS15	4.18127
GPCPD1	1.08398
PLAUR	1.82257	1.79774		0.950695
RAP2C	0.927474	0.787042
ELOVL5	0.975466	1.16285	1.07675
ARL5B	1.29794	1.81019		1.05549
TMEM189	1.34673
PER1	1.59198	2.05993
NLGN2	1.54066
CDKN1C	1.41664	1.50567
YOD1	1.29601	1.56776	1.42939	1.53337
PHF1	1.19064	1.38943
SLC2A1	1.27675	1.07074
ISG15	1.33586	0.908303
STX4	1.04525	0.967229
TUFT1	1.527	1.66442		0.853543
VASP	1.13475	1.10619
MT-ND2	1.24264
NAT6	1.67099
SUMO4	3.82279	3.02844
TJAP1	1.24149	0.970008
H1FX	1.78512	1.65936
FA2H	1.76607
TVP23C	1.44953
IDI1	1.07937	0.72136	1.26437
NAMPT	1.07083	1.28092	0.97552	0.73628
RRAGC	1.40173	1.45144
NPIPB5	1.10998
YPEL3	1.07079	1.46495
AEBP2	1.22201	1.47815
RAD9A	1.07202
HSPA1A	2.34838	2.53585	1.23593	1.30021
PORCN	1.60288
ANO9	1.67338
KLF5	1.18784	1.29796
TC2N	0.99775
FGFBP1	1.75271	1.1833
AREG	2.01516	2.60197	1.74309	1.49516
CLK3	1.19754	0.921265
RYBP	1.01917	1.34102
SIAH1	1.62059	1.61381
RAB5A	0.851638	1.04337	1.16704	0.836706
GNA15	2.58999
CYP4F12	1.39933
HES4	1.95461	1.69419		1.06208
SAP30BP	1.06929	0.960367
RALGDS	1.78375	1.26047
CBX4	1.58513	1.12648		1.10935
MUC1	2.80744	2.27886
BNIP3L	0.847044	0.933927	1.09091
GAN	1.474	1.45516
SERTAD3	1.38201	1.39528
BCOR	1.23242
CU639417.1	2.07596	2.05151
ARTN	2.55228			2.15138
CPEB2	1.02834	1.48892
NPIPB15	1.79492	1.53103
DGKE	1.24351	1.26006		1.19327
PATL1	0.998785	1.0275		0.954555
ZNF358	1.26908
MOGAT3	1.1131	0.81349
CTSD	1.32951	1.59823	1.27693	1.20763
CSNK2B	1.20084	1.21692		1.77195
PCBP2	1.13794	1.13488		1.28404
MYADM	1.52492
TPD52	0.963233	0.862044	1.27915
CDK2AP2	1.28977
OASL	1.19719
SEMA7A	2.052	2.57168
ID3	1.78756	2.08656
ABI3BP	1.54277	1.99099
KLK1	1.6902	1.76648
FOXO3	1.25249	1.18032
CBLC	0.924215	1.06797		0.72973
PROSER2	0.970366
PPP1R18	1.52407	1.80241
C1QL1	1.11971
NR1D1	1.18508	1.60913
ADCY4	2.68636
PTP4A1	0.98768	1.16231
HPCAL1	0.999857	1.06027
RAB9A	0.860619	0.97746		0.772465
PPP1R15B	1.76075	2.0887
MSMO1	0.884154	0.875086	1.22226
SECTM1	0.920819	1.47923		0.892006
DNM1	1.2116
ATG9B	1.65026
UGCG	1.1975	1.43094
BCL6	1.42446	1.1243		1.45571
LGALS9	1.20571
CCDC130	1.10134	0.570073
KLF4	1.16059
MNT	1.09371
RTL8C	1.07849
MAX	0.869675	0.8857		0.817623
RBCK1	0.77721
SIRT6	1.00376	0.860909
PXDC1	1.08858	1.2289
UBALD2	1.01054	1.13555
CA9	0.936915
IGFBP3	0.989536
ARL4C	2.79061			2.23181
HTR1D	1.03227	1.16273
LDLR	1.50401	1.44901
PICALM	0.867544	1.01758
TMEM41B	0.841108	1.02934
SKIL	1.44434	1.11584
ETS2	1.02585	1.28458
IER3	3.15107	4.07011	2.77408	1.98269
PRRC2C	1.31933	1.45103
PSAPL1	1.54664	1.36049
DDAH2	0.964585
EDC3	1.16349	1.11362
STRIP2	1.23896
PELI1	1.22775	1.5959	1.23212	1.28943
UBE2B	0.881978	1.1033	1.07848	0.771549
DAPK3	1.07103	0.996728
HNRNPDL	0.990707			0.95449
NPC1	1.07908	1.0185
RNF39	1.72354	1.7984	1.69369	1.38881
AMN	0.886412
MAP1LC3B	0.999098	0.88816		0.772154
CA12	0.867511
HILPDA	3.07813	3.55848	3.53269	2.46957
CLDN4	1.14074	1.26334
GABBR1	1.25829
CHAC1	2.50814	3.49306	2.65329	2.59656
AC013394.1	2.13766			2.72116
REL	1.67326	2.35785	1.85998
CDX2	1.32771
HNRNPD	0.978231
CCNL1	1.50174
TMEM238L	0.822187	0.746185
VEGFB	1.06777	1.08844
RBPMS	1.07782	1.02711
RHOG	1.20813	1.36747
C20orf96	1.18355
PNCK	0.950195
PTPN12	1.05429	0.977825		0.793451
C6orf222	2.31628	3.08275	2.67832	2.43478
FSTL3	1.55167	1.71477
SEC24A	1.16424	1.50122
MICB	1.24495
TPM2	1.71323
RAC1	1.01483	1.0133		1.0408
TMUB1	0.903796	0.874323
NFKBID	3.33015	2.98875	3.20759	2.14476
FADS1	1.058
PNN	0.784242
EPS8L3	1.05116
PML	1.42594	1.35034	1.36077	1.07097
PMF1	0.966914	0.815284
MYO15B	1.08668
IRF1	1.92394	2.41074	1.87309	1.26746
RBP3	1.33242
STC2	1.0354
HIST2H2BE	1.41674
LMNTD2	0.998645
IL20	5.72923	6.05914
DUSP4	1.28182	1.17574
HES5	4.87915
CD81	1.28059	1.53175
MLPH	0.780389
RAC2	1.29334
PLA2G3	1.74916
GFPT2	4.21058
ELF3	0.855542	0.852462
URAD	1.58764
RAB12	0.881353			0.967519
CEP72	1.55469
INO80C	1.05142	0.80473	1.32651
PPP1R14C	0.773227
PLK3	2.23412	2.75147		1.35392
CABLES2	1.46424
PROC	1.11987
HMGCR	0.859263		0.954591
EFEMP2	1.3262
USP12	0.87948	1.08552
VIPR1	0.888586
HAPLN3	2.23076
ONECUT2	0.734058	0.918375
CXorf40B	0.987763	0.790359
HIF1A	1.46705	1.5647		0.974104
MT-ATP8	0.936847	1.67956
WSB1	0.905148
TMED7	0.784352	0.865359
PCK1	1.764	2.2549	1.77484
SREK1IP1	0.791999
NFE2L2	0.92221	1.3096		0.93794
BHLHE41	0.916562
GATAD2B	1.08425
ZNRD1	1.05183	1.72062	1.88331	1.09087
MEX3C	0.853154	0.847234
TMEM234	1.10191
RNF223	1.868	1.8199
SLC17A9	1.61926
CRACR2B	0.942806
R3HDM4	1.05047	0.905006		0.767284
CTDNEP1	1.05362	1.10368
CLASRP	0.954193
VEGFA	1.16692
PTBP3	0.792242	1.11003	1.10888
CPEB3	1.20609	1.34053
FBXW7	0.967674	0.915688
SGSH	0.887597
C6orf141	1.19462
ACHE	0.921089
AMY2B	1.01627
PCSK4	1.24669
IER2	1.28582	1.387
SCD	0.940081
MAPRE3	0.995243	1.01354
SLFN11	2.93845	2.38996
CENPT	0.943892
DHCR7	1.03166
MIDN	0.976311
ATXN2	1.03473	0.673555
CLK1	0.99847			1.3031
TRIM15	1.34423	1.70114		0.868866
AGPAT2	0.900408
GPRC5C	0.751877
HIST2H2BF	2.50995
UCKL1	0.988219
PABPN1	0.86995	0.820727		0.798607
FUT3	0.761633
SMG7	0.914086	0.896183
GCH1	1.27807	1.11961
LOXL4	0.863576
PCGF2	0.971959
RAB21	1.12898	1.39613
E2F3	0.880016
UBAP2	0.91256
ISYNA1	1.008
IL1RN	0.928901
PLEKHA4	1.94637	1.87914
RCOR1	0.960012	0.833415
CCNI	0.924298	0.996839
PRR14	1.0355	0.878284
TP53INP2	1.12075
BBC3	2.33516	3.14264	3.24492	2.35902
STXBP2	0.835274	0.702487
CCDC9	1.04617
CCSER2	0.881379	1.21956
SREBF1	1.01811
HCN3	1.40935
SERPINE1	2.89119	3.58152
RELA	1.27451	1.38664
TGIF2	1.33827	1.77885
BCL10	0.783636	1.44521
FBXL12	0.861158
EID3	2.60104	2.36846
PPP3R1	1.02551	1.29924
ALCAM	0.903752	1.03986		0.950218
ABHD11	1.07905
HIST1H2BH	2.00365	1.53949
AAED1	1.32761
TPPP3	1.75956
TPBG	0.810261
RREB1	1.14958
BDKRB1	1.8292
CACNB1	1.56206
SPPL3	0.977439	0.92549
PCGF1	0.856566
UBXN11	1.11021
SULT2B1	1.33892	1.88523
NDRG4	1.39591
SCAND1	1.02327	1.18473		0.904304
TMPRSS2	1.53672	1.82967	1.07762	0.983912
GATA6	1.03056
TIMP2	0.990204
WTAP	0.805899			0.697283
HMGB2	1.87114	1.80635		1.91083
SLC6A7	1.65422
SLC25A25	1.44522	1.61846		0.851854
FOXA2	1.08891
RHOV	2.92494	3.4431	3.11061	2.40168
CPEB4	0.984685	1.22424
CDYL2	1.24394
GOLPH3	0.775424	0.890138
TPP1	1.08461
FOXA3	0.986255	0.985402
MT-ND5	0.951376
MRPL23	0.948861
CDH24	0.975094
RPS28	0.670442	0.898784
CDX1	1.04775
DNAJB6	1.08914			0.741168
SIGIRR	0.741251
KRAS	0.84411
DCAF15	0.945616	1.02578
IFRD1	0.915622	0.966134
UBOX5	0.932806
AKAP17A	0.846671
SCNN1A	0.63461
STX10	0.68738
RBM7	0.687361	0.903217
CCNG2	0.732835	0.907467
TNNI2	1.68954
LNX2	0.936574	0.79844
KCNN4	0.854921
JMJD6	1.01087	1.13721
VKORC1	0.970689
TRAFD1	0.682098		1.01598
DLK2	2.13984
CNOT9	0.717661
ATP1B1	1.07767	1.10683		1.27708
SIPA1	0.729811	1.25169
ATG16L2	1.33324
NDEL1	0.716335	0.941032
RHPN1	1.24279
TNFRSF1A	0.851201	1.03861
SGSM3	1.73481
PNPLA2	0.827623
OSER1	0.674755	0.731309
ACBD3	0.612589	0.964889
BRI3	0.768835	0.905746
CERS5	0.900764
CCDC85B	0.821253
FEM1C	0.79134	1.00564
SERINC2	0.771724
SEC24B	0.69136	0.777807
SRSF2	0.839258			0.899719
ACD	1.13529
NELFA	0.847453
OGFRL1	1.22022
HNRNPA3	0.666276
LENG8	1.03905
SLC25A45	1.05615
MRPS6	0.938983	0.728122		1.09137
PLAU	2.58159	3.43644	2.94058	1.60651
EFCAB14	0.679875
TRAPPC6B	0.672356
MAN1A1	0.761567
SERPINE2	1.12438
ATF6B	0.722353
IL32	1.22327	1.25032
KRT16	2.05	2.05829
GTPBP2	0.838108
THBD	2.18046
SEC61A1	0.695174
SLC2A6	1.96545
KBTBD2	0.645681	0.7143
FAM50A	0.787163			0.932416
MAFF	2.14444	2.93145	2.60908	2.07425
CLDN12	0.845591	0.875855	1.41066	0.770574
RNF126	0.974972	0.964498
BTG2	1.24825	1.63037
IRF6	0.82531	1.15019
GNAZ	1.49588
KLF3	0.845265	1.28461
IZUMO4	1.52905
TNNT1	1.13833
TBX6	1.52022
C4orf48	1.04721	0.962332		0.984824
DDX39A	1.08015	0.941064		1.02838
PAWR	0.639575
MT-ND1	1.07849
TCIM	1.75141	1.86696
ZMYM6	0.768532
TAPBP	1.43687
CLDN6	2.10066
SLC3A2	0.749378	0.877101
GCKR	1.35766
CYP1B1	6.03269
SHC2	0.747655
OTUB1	0.748631	0.568337
RANBP9	0.774837	0.824884		0.870245
ARRDC1	0.735965
TNFAIP3	2.72847	3.65318	2.82516	2.02323
ERBIN	0.683779	0.801306
BCKDK	0.764755
CNOT8	0.610081
SLC9A3R2	0.98563
SARAF	0.696939
CREB5	1.22369	1.19039
PLLP	0.726308
RHBDF1	1.01223
LUC7L	0.720374
NRM	1.32717	1.40113
PPP1R32	2.03111
TNFRSF14	0.743609
NFATC4	1.1979
MEF2C	1.67247
FOSL1	2.47785	3.47576
TBX3	1.03874
GBP1	1.0938
CALCOCO1	0.726805	0.579221
SLC1A5	0.794306
PHLDA1	1.70333	1.20563		1.01087
NPIPB12	1.50883
MUC12	1.97924
PLCXD1	1.42313	1.41898
TSC22D2	1.20314	0.987611
SDCBP	0.745535	0.907809	1.15156	1.02449
GTF3C5	0.61809
ARPC4	0.811071
RGL3	0.997449
UBXN1	0.67946	0.752165		0.69547
SLC35A3	0.785337	0.629908
NEDD4L	0.983962	1.44239		1.36817
GCGR	3.43042
SH3RF1	0.752914	0.855387
AXIN2	3.6212	3.52173
ELAVL1	0.746718
BCL2L1	0.830996
NPC1L1	0.986736
TMEM175	0.807125
PELI2	0.834603	1.04725
PBXIP1	0.686283
NEURL3	2.27216	2.73133	2.2801	2.65048
NFKBIE	1.5432	2.10416	1.96101	1.4977
SEC24D	0.810171	1.09452
PHKG2	1.13336
AHRR	2.49316
EPOR	1.25638
TMEM120B	0.732219
NAB1	0.783416	0.888894
TRPT1	0.815832
NUAK2	1.00467
MST1	0.944564
MTMR10	0.69962	0.923662
FAM122B	0.769739
ACSL3	0.655038
YY1AP1	0.750896	0.679226
CXCR4	1.14853
PLBD2	0.976646
TICAM1	1.12597	1.45006
SLC44A4	0.644818			0.929405
SMAD2	0.612258	0.800208
CCNL2	0.887289
RUNX3	2.79359
COL16A1	0.988024
HS3ST1	1.65551	1.91109		1.66877
PPP1R14B	0.842459
U2AF1L5	1.57419
EIF4G3	0.608782
TRIP10	1.16584	1.39233	1.05541	1.00942
SLC25A29	0.767554
TOX3	1.02016	1.16744		1.04983
GRPEL2	0.736145	1.01802
ANKRD50	0.796811
NT5C	0.939703
ZMYM5	0.692579	1.02579
SYNGR3	1.40321
ODC1	1.54819	1.61338
H3F3B	1.06833	0.968744
ZNF217	0.786559	0.929955	1.16939	0.839394
SH3BP2	1.40866	1.12273
CRY2	1.01607	1.49276
RIOK3	0.664695	0.718404
SMIM6	0.796564
CNN2	0.692975
ARHGAP17	0.914471	1.01953
IDS	0.769977	0.836248
MDM4	0.792767	0.781408
MAATS1	2.0769
LYPD5	1.36994
MAPK6	0.747538
IL36G	4.51641
MXD3	1.07776
PPP4R2	0.96539	1.25279
TRIM29	0.934547
TCF7L1	2.24808
ZFC3H1	0.868881			0.902163
CGN	0.811901
TMEM74B	1.07087	0.766307
G0S2	3.01569	4.33376	3.78257	2.63482
CRTC2	0.968926
YWHAG	0.737684	0.816295
DCUN1D3	0.761617	1.33513
ZSWIM6	0.627539
CGAS	1.33267
ABHD3	0.649102			0.668212
CDK2	0.895111	0.728979
IER5L	1.22429
ITPKC	0.923892	1.65598
ZNF394	0.653702	0.710075
IL1A	4.27878	5.82222	6.19857	3.83315
RNF11	0.660101	0.87829
ZMYM2	0.616154
HCFC1R1	0.905174
OR10H1	1.81163
CCL22	3.79226	4.21013
MX1	0.747206
RAB6A	0.660627	0.686701
EZH2	0.913285
SPOCD1	1.65843	2.31686
MYL6B	0.871926
SOCS3	0.97771	1.47383
ST3GAL5	1.66038
CCDC146	1.14811
ANP32E	0.748194	0.990199	1.12113
KIAA1217	0.945578			0.787191
MUC4	1.57984
SLC29A2	0.9329
DNAJC4	0.663737
PTGS2	4.2477	4.49816
TERT	1.80421
VAMP2	1.26875	1.53282
RSRC2	0.798453
ELOVL1	0.518861
MFGE8	0.733078
INAFM1	0.992245
LPIN1	1.06187
CSTB	0.672223
EDN2	1.99321	2.43039		2.73283
SMIM5	1.29827	0.630224
GFPT1	0.695755
TNF	3.71911	4.74383	4.06824	2.83317
ZC3H12A	2.19834	3.16498	2.46665	2.21288
EPHA2	1.51567	1.50265
KCNK5	0.727192	0.904306
NFKBIZ	1.6905	2.26135
NRARP	1.48265	1.41645
JUP	0.826285
FAM241A	1.17574
OTUD3	1.03123	1.00991
LPCAT4	0.56311
CEACAM1	0.705828
DLGAP4	0.875104
ARFGAP3	0.568702		0.981139
ALDOA	0.752925		1.299	0.938444
ZBTB21	0.631712	1.00262
SCML1	0.776642
CATSPERB	1.04363
TOP1	0.725687	0.695674
MUC20	0.893783
MICA	0.621642	0.845587
REC8	1.13571	1.29225
RAPH1	1.38669	1.66236
ABHD17C	0.694369
SOS1	0.916671	0.9777
MTPN	0.523195	0.860717	1.0561
CEP131	0.804661
FTSJ1	0.788205
PCSK9	0.890644
PNRC1	1.64228	2.19598	2.72372	1.78904
FADS3	0.779431
KDM6B	1.44445
TBC1D10A	1.16525	1.32196		0.975841
NFKBIA	2.74271	3.67662	3.43467	2.46874
ZNF524	0.807382
ETV6	0.781553	0.982643		0.84828
C15orf39	0.849342
SNCG	0.746237
SPINT1	0.834357
SLK	0.698366	0.778376
CHMP1B	0.739847	0.759153
SMOX	1.20462	1.65312
ZFAND5	0.829996	1.13468
LRIG2	0.759823
CPNE7	1.19529
MEF2A	0.817114
NR1H2	0.673632	0.897264
NPIPB3	1.50237
FGD2	1.98572
BABAM1	0.797395
PERM1	1.86594
PBX4	1.80048		2.33202	1.58779
NAV1	0.958593
SPIN4	0.975328			1.68675
ZDHHC1	0.852349
CORO1A	1.2319
FKBP1B	0.94227
CAMK2N1	0.615256
CDKN2D	1.18997
RLIM	0.85596	1.05695
SIRT2	0.599678
ACSS2	0.554018
TBC1D3L	1.20098
ZBTB43	0.76089	1.02684
MUC17	0.788263
CTNND1	0.67124	0.727929
CDA	0.685928		0.96227
BAIAP2L1	0.799186	0.758614
CDC42EP2	1.7531	2.51621	1.57606	1.54279
RNF215	0.846063
ISG20	0.868692
SPTSSA	0.710063
NUB1	0.702721	0.968863	1.53425	0.708673
HERPUD1	0.755025	0.932983
RBM4	0.892253
TGFB1	0.850376	1.25846
ZFAND2B	0.606512
ADGRF1	0.592954
MED15	0.968783
ARMCX3	0.59467
MYO1B	0.568511
PGGHG	0.926713
RAB14	0.668602	0.867014
TM6SF2	0.854581	0.937095
EGFL7	0.664154
AARS	0.692302
SIK1	1.3557	2.01433
IL22RA1	0.743021
E4F1	0.684281
TBL1XR1	0.62865
PAN3	0.56969
RALY	0.735632	0.961992	0.989679	0.822854
STAU1	0.547694	0.749026
PPP2CA	0.568221	0.615373
PCYT2	0.681351
PLEK2	1.0138	1.02467
ANKHD1	1.41411
CCL20	2.57074	3.58582	4.65448	3.1561
SEMA4A	2.54038
NOTCH3	1.47812
ARL8A	0.713978
POU6F1	1.56638
SH2B3	0.975738	1.27027
RND1	2.39958	3.07469	2.51464	1.64585
GADD45G	1.74398
DENND6A	0.624738	0.676402
SLC34A2	1.32115
NINJ1	1.08586	1.65132		1.25841
ANKRD37	0.880153
COQ10B	0.637603	0.889716
TRAF6	0.819741
RRBP1	0.918235
SLC19A2	0.747468
NPIPB4	1.42673
ANKRD9	0.649694
COL9A2	1.0748
CDC42EP5	0.994406	1.20368
L3MBTL3	0.733446
FBLIM1	0.648887
FBXO32	0.958118	1.18883		0.854642
HECA	0.972724	1.44575
RBM6	0.847253
ING1	0.682683
USF1	0.608587
IRF9	1.53202
UNC119	0.72212
C1orf159	0.715482
AP4M1	0.674483
HEG1	1.61046	2.02183
IRAK2	1.87632	2.92972	2.03426	1.8461
CCDC88B	1.25785
ABCC5	0.650309
MATR3	1.28972
CBFB	0.705135
MFSD10	0.564072
DENND3	1.11391
FSCN1	0.979848
GRHL1	0.725921
DUOXA1	2.2006	2.38421	3.06864	2.37725
SF3B2	0.635613
NKIRAS2	0.643213
RGMB	1.29454
CARD19	0.670837
ISY1	0.873894
CRIM1	0.670394
METRNL	0.591686
YWHAZ	0.566855	0.572636
PTBP2	0.870023
GATA4	0.933629
SDC4	2.06795	2.91322	3.29366	2.3886
LAMTOR3	0.609646		1.05725
TNFRSF21	0.603846	0.714907
CLCF1	1.08044
CCDC94	0.73134
SYVN1	0.776556
C11orf96	3.11939	4.75747
ZBTB25	1.08061	0.92773		1.26377
ARID5A	0.849758
SEMA3B	0.767384
TIMP1	0.845094			1.04985
FLOT1	0.606802
CCL2	2.8084	4.09027	5.24324
TMEM39A	0.655932
HAUS5	1.28929
DDX47	1.3419
ENTPD8	0.630963
CCDC33	2.66965
OPTN	0.61589	0.927469
BAZ1A	1.04533		1.20471
KMT5C	0.797511
CXCL2	4.02551	5.10224	5.43271	3.68325
NRSN2	0.756683
SMNDC1	0.601934	0.667758
FXYD5	0.800949			1.16754
HS2ST1	0.657482
KRT10	0.854933
BIK	0.786752	1.07542
TEX29	2.60213
ZRSR2	0.768453
SUDS3	0.492643	0.625679
SUZ12	0.671097	0.705359
CSF1	2.52322			1.61809
PLEKHH2	0.734187
COPE	0.624997
CELF2	0.780277
ALOX15B	1.67843	2.49848
NHLRC2	0.598618	0.855316
ARHGAP27	0.661498
SFN	0.973247
RAP1GAP	1.39602
TNFAIP6	2.81635
PLEKHH3	0.905913
HIVEP1	0.670299
PPP1R12A	0.571806
ATP6V1C2	1.41971
MAP1B	1.32606
RAB24	1.27613
ATP5D	0.702052
REM2	1.58634
FAM107B	0.632193	0.753683
NAT14	1.02446
ATP10B	0.625812
VPS28	0.567322
RAI14	0.84153	0.976914
MZT2B	0.776209	1.01588
S100A5	0.942294
CNKSR1	1.00882
MT-CO1	1.04063
CTH	1.05009	1.71807
EAF1	0.648392	0.82904
KLF6	0.915073
RBM5	0.63831
FUT1	1.49795
TMEM178A	1.35222
TMEM30A	0.52277	0.761364	0.946912
FHL2	0.673972
WNT4	1.3302	1.556
ANKRD10	0.746089
STRN3	0.581623	0.595469
FNBP4	0.683661
COL7A1	0.934371
MCU	0.453259		0.928001
ACTG1	0.73192
PRRC1	0.613304	0.65954	1.12249
BIRC3	1.42895	2.31448	2.08241	1.07
CD70	1.2465	1.31612
PAK4	0.840518
ATAT1	0.826482
ADNP2	0.695224	1.20895
NPIPB11	1.47788
GRB7	0.946924	0.981085		1.18079
RTN4R	0.702646
TMEM150B	0.578176	0.78579
SIRT7	0.578164
SPRY4	1.18146
AUP1	0.539433			0.749069
IER3IP1	0.584558
PPP1CB	0.563489	0.778384	1.10004
LPAR6	0.782239
HMG20B	0.735653	0.811367
STXBP1	0.672027
SMAD7	0.698995
KISS1	1.07156
ROBO3	0.934276
IL12RB1	1.90435
COL1A1	1.21709
HDGFL2	0.750116			1.08312
PARL	0.876569	1.01481
CDC34	0.621486	0.891606
TMBIM1	0.5954	0.777855
LMO7	0.587698	0.927145	0.929121
BMF	1.11851	1.42223
C11orf68	0.781907
SRSF11	0.562829
MSANTD3	0.918597	1.0087
ARF1	0.578272	0.700324
GK	0.786336
FAM89B	1.1251
AP1AR	0.600451
PAFAH1B3	0.870408
RARRES2	1.09278
MMP25	1.84534	2.9218
NPR1	2.93069
CACNB3	0.636895
JAZF1	0.954381
TNFSF14	3.04222
A4GALT	0.786178
TCEA2	0.802136	1.16342
SH2D3A	1.07275
NOXA1	0.667925
RBM14-RBM4	1.80225
NMB	0.665464
HIST1H1D	1.70662	2.85416
TMEM159	0.748327	0.949345	1.40444	0.83257
MTMR11	0.673044
FAM122A	0.691827	0.743072
RAB11B	0.660882
C10orf10	0.809614
NPDC1	0.636398
NPAS2	0.599756
CX3CL1	2.46242	3.64411	3.81972	1.52325
HLA-G	0.658367
C3	0.868842
DVL3	0.571032
CASC4	0.594051
RBPJ	0.59362	1.16226
RPL28	0.584707
ROBO1	2.22012
SEMA4B	0.952991
LSM8	0.652914
ADRA1D	1.41803
MBD6	1.04332
UBQLN1	0.512709	0.693619
CHMP2B	0.544959	0.621995
MAP1LC3A	0.582977
CYTH2	0.559366
CMTM3	1.64392
TIMM17B	0.590462
TAZ	0.741115
SNX16	0.697768	0.952723
LMBR1	0.508271
SMIM1	1.20939
EBP	0.754116
SMIM35	1.89053
CLIP4	0.603915
RIPK2	1.31246	2.03143	1.82559	1.04211
C1orf228	1.47234	1.26101
LMNA	0.514087
YBX2	0.771558
PPDPF	0.751839	0.952866	1.11251	1.13471
MED11	0.668988
RBM17	0.639589
RRAGD	0.851976	1.06222
NFIL3	0.660808
MT3	2.2038
SDCBP2	0.549042	0.60284
STYX	0.599575	0.648027
NOL4L	0.84297	0.66901
USP14	0.563132
UPP1	0.801523
STYK1	0.667568
SHISA4	0.788018
SHOC2	0.492135	0.670848
PARP6	0.603155
MZT2A	0.702192	0.867009
BATF2	1.0544	1.43808
GNB2	0.65394
ZHX2	1.00263
ARID3B	0.88236
BNIP3	0.551685	0.982978
CEBPD	1.57757	2.17954	2.31566	1.57166
SPRED1	0.657364
TMPRSS5	1.5463
GADD45B	1.7303	2.08792
CHML	0.696788
GGT7	0.497837
AKAP8L	0.702647
TMEM217	1.05167
INPP1	0.61719
PPP1R35	0.756271
C5orf15	0.537548
ST3GAL4	2.3499			1.04921
AZGP1	0.670443	0.94866
NR4A1		3.49197
DUSP10		2.20778	2.08962
RNF186		1.08596		0.834463
GRAMD1A		2.38893
SMURF2		1.03425
RAD21		0.77989	1.10615
SDE2		1.03726
FOXJ3		1.05917
NOCT		3.18424	2.39748	1.88221
GEM		2.20366		1.40796
AFF4		0.95667
CDK17		1.19036
GABARAPL1		0.847219
DTX2		1.40783
TAB2		0.961932
CXCL1		4.80406	5.18172	2.98119
UPK3A		2.04091
IER5		1.69901
TBC1D22B		1.32684
DEDD2		1.13364
POU2F1		1.27219
FOSB		2.92488
RNF138		1.07873
NR1D2		0.992226
CTTNBP2NL		0.850531
SELENOK		0.887532
ARL6IP1		0.853656	1.02955
PFDN2		0.85705
RILPL2		1.26808
RBM15		1.21197
UBALD1		1.0285
PSIP1		0.748008
MED30		1.1593
WAC		0.677894
BACH1		1.04237
WIPF3		1.90779	1.62367
PRPS2		0.839699
HSPA6		3.18097
BARX2		1.6876		1.00903
GDF15		1.32286
TNIP1		1.45559	1.48534	0.846623
CAB39		0.710258
MMD		1.13381
PER3		1.34083
CELF1		0.940653
AGFG1		0.740844
C18orf25		0.761796
SPRED2		0.886243
WASL		0.956057
KMT2A		1.09193
ZFP91		0.653729
VEZF1		0.709338
CXCL3		4.34249	4.43279	2.39683
ETS1		2.0368		1.43926
RELB		1.31885
SAV1		1.86343	1.74742	0.910811
PPP1R2		0.65725
ZMAT3		0.750047
CARS		0.780171
GTPBP1		0.967534
DEK		0.605008	0.988228
THBS1		1.72606
PAK2		0.740603
AIP		0.945243
ETV3		1.5088
MBNL2		0.623079
BAG4		0.727249
DDX19B		0.975755
TRAF1		2.29233
PPP1R14D		0.913083	1.0722
RAD23B		0.598709		0.777215
JCAD		3.19693
AUH		0.750599
OAZ1		0.659853	0.971337
NOD2		3.78473
NCOA7		1.44472
MXI1		0.744274
VAPA		0.555962
IFNGR2		1.02753	0.863381
KPNA4		0.592854
SIN3A		0.806037
LAMTOR4		0.958753
SCAMP1		0.569874
RAB2B		0.752762
EPS8		0.660676	0.851072
IL17C		7.39761	6.77656	4.77034
ARHGAP42		0.812876
CSF3		5.01899
BROX		0.846454
MAP3K8		2.48614	2.53539	1.88744
CDV3		1.07601	1.18441	1.14876
AFTPH		0.713158
WDR26		0.657313
HLA-B		1.00427
PTTG1IP		0.644274
XAB2		0.812175
CXCL8		4.08448	5.13599	2.24546
C2CD4A		5.94543	6.81622	4.02727
CAMK2D		0.845505	0.973943
EHD1		1.57994
CD83		4.96027
ARIH1		0.587989
DIAPH2		0.880124
SHF		0.996539
LRRFIP2		0.697024
RNF111		0.709183
BCL2L12		0.925969
NFKB1		1.56957	1.2268	1.1386
SOD2		2.0778	1.35958	1.55755
RTL8A		0.656008
CACUL1		0.662609
LRRC32		3.13208
RTF1		0.855902
SLMAP		0.743433
MTHFD2		0.770329
CDKN2A		0.73791
CXADR		0.735041
ZNF207		0.642776
EIF1		0.625034
BTG3		0.851266
KCMF1		0.812437
DRD1		1.64302	2.51384
CD2AP		0.828477	1.0723
ACOX1		0.700396
DUSP8		1.0396
NFKB2		1.68489	1.75191	1.11251
HSF1		0.873534
UBAC2		0.758376
USP10		0.586551
SWAP70		0.673289
SLC25A40		0.625723
ZNF460		2.23399
ARL8B		0.553531
RAB8B		1.15597	1.63788
TRIM54		1.05131
RHEB		0.600139
RRAS2		0.59076
PMAIP1		2.12102	2.6276	1.29021
NFATC2		1.4262
SYCE1L		1.36162
YTHDF3		0.617428
SCARB2		0.559709
SLC25A22		1.38237
RAB26		1.04708
C2CD4B		3.58099	4.59539	3.64562
CD40		0.956228
UBQLN2		1.08499
NCK1		0.83233
MEF2D		0.774928
ARID4B		0.807575
QTRT1		0.820511
MLXIPL		0.999731
PEMT		1.35959
MOB2		0.728506
IMMP2L		0.956941
WNT7B		2.17578
CYLD		1.18081	1.64407
NUP58		0.834123
ALKBH7		0.751987
KIAA1191		0.528071
BTG1		0.798191
MAPK1IP1L		0.6184
RNF103-CHMP3		2.12368
RAB5C		0.754355
BSG		0.942945
CHMP4B		0.687705		0.892556
FRMD3		0.704559
GLUL		0.843562	1.12068	1.05625
TCTE3		2.64635
ZNF639		0.676832
SENP5		0.755635
C4orf19		0.721587
TBC1D15		0.639576	1.09662
ATXN7		0.838954
B4GALT1		1.33036
ARRDC3		1.67609	1.73708	1.45926
FOXN3		0.783742
TCEA1		0.574329
VMP1		0.739325
RPS6KB1		0.574918
AHR		0.789707
RPS6KA5		0.895173
S100A3		1.2184
IKZF5		0.808733
RAB1A		0.532465
TRIQK		0.641423
SMN1		0.949431
RARRES1		1.14033
ATF4		0.782692
TPGS1		1.14181
STEAP2		0.813987
TAT		1.71637
EMD		0.612638
FAM117B		1.38661
FAM126B		0.873252
CSF2		5.56121	7.49886	4.17552
NECAP2		0.781456
MSX1		3.35102
CSRNP1		1.75088
SSSCA1		0.97822
ICAM1		3.16084	3.39296	2.75879
GAMT		1.0926
YIPF4		0.51848
ARHGEF35		0.688865
HDGF		0.709198
MRPL55		0.767994
NUCB1		0.928047
CST3		0.773142		0.863262
RAB7A		0.483791
PTP4A2		0.638347
RUNX1		0.941738
SKAP2		0.526404
DCP1A		1.14524
NOS2			5.58038	5.56395
DUOXA2			2.61802
TNFAIP2			2.77699	1.6408
ZC3H12C			2.79349	1.59376
RCAN1			1.3117
TRIM31			1.64641
STAT5A			1.73424	0.986124
SERPINA3			5.47892
HSD17B12			1.06491
DUOX2			1.26509
TMCC3			1.42361
IL1B			3.53364	2.85197
GNG12			1.04894
CPD			0.959868
BST2			1.92915
MAPK3			1.02919
TNFAIP8			1.88194	0.890283
TIFA			4.07163
SLC6A12			2.14838	2.10416
C12orf75			0.966026
PHLDB2			1.95841	0.998095
IMPA1			1.05671
TMEM135			1.02865
REG4			0.979234
BAD			1.38306
CIB1			0.907289
LMAN1			1.0543
ATP6V1G1			0.89509
STOM			0.873261
CD164			0.932772
GSKIP			0.918638
GALNT1			0.852629
SDHD			1.04471
BPGM			1.4858
TVP23B			1.00376
SELENOW			0.850329
SLCO1B3			2.13835
ZFAND6			0.964929
GLO1			0.899784
CCNC			1.04878
JAG1				1.26508
GNAS				1.26814
PDLIM1				0.940032
PRR13				0.928964
MUC13				0.76053
VDAC1				0.89074
TFG				0.842274
RNF145				1.16257
HNRNPK				0.777097
NFKBIB				0.911409
LYN				1.27916
COTL1				0.974189
TGFBI				0.854514
PRKD3				1.27439
TNFRSF11A				0.784539
PLOD2				0.77601
GARS				0.827057
HIGD2A				0.820324
FGF19				1.94562
ETV7				1.33964
GPS1				0.792287
DLL4				1.7952
CEACAM5				0.912787
JPT1				0.705193
PDAP1				0.734044
LIF				1.41234
TRAF3IP2				0.98683
HNRNPC				0.723698
KHDC4				0.78078
LSMEM1				1.47281
CPSF6				0.830381
KDELR2				0.81349
ID2				0.916976
SMIM3				1.15554
GPI				0.852093
WDR83OS				0.90841
TMEM238				1.08405
PRSS3				0.736702
IDH3G				0.817629
CPT1A				0.810334
LURAP1L				0.74888
TMEM248				0.760214
HSBP1L1				0.837399
TSC22D1				0.778624
SLC16A1				0.70683
KDELR1				0.737594
FTL				0.70038

## Sheet: UP.expec.genes.overlap
Common to all	Common to Duodenum, Jejunum, and Colon	Common to Duodenum, Ileum, and Colon	Common to Jejunum, Ileum, and Colon	Common to Duodenum and Jejunum, and Ileum	Common to Duodenum and Colon	Common to Duodenum and Jejunum	Common to Duodenum and Ileum	Common to Jejunum and Colon	Common to Ileum and Colon	Common to Jejunim and Ileum	Unique to Duodenum	Unique to Colon	Unique to Jejunum	Unique to Ileum
CYP1A1	TNFSF9	ENO2	BHLHE40	NOCT	DDIT4	MB21D2	HMGCR	RNF186	NOS2	DUSP10	COX6B2	JAG1	NR4A1	DUOXA2
SERTAD2	ZFP36	CITED4	TSC22D3	CXCL1	IRF7	INSIG1	TRAFD1	GEM	TNFAIP2	RAD21	TRIB3	GNAS	GRAMD1A	RCAN1
PIM1	ZFP36L1	ALDOA	MT-CO2	TNIP1	ARTN	DDIT3	ARFGAP3	BARX2	ZC3H12C	ARL6IP1	SQLE	PDLIM1	SMURF2	TRIM31
ERRFI1	MXD1	PBX4	HMGCS1	CXCL3	ARL4C	CDC25B	CDA	ETS1	STAT5A	WIPF3	POU2F3	PRR13	SDE2	SERPINA3
TIPARP	PARD6B		STARD4	SAV1	HNRNPDL	KRT17	LAMTOR3	RAD23B	IL1B	DEK	SLC7A5	MUC13	FOXJ3	HSD17B12
JUNB	MYZAP		MT-CO3	IL17C	AC013394.1	DUSP6	BAZ1A	CHMP4B	TNFAIP8	PPP1R14D	HSD17B7	VDAC1	AFF4	DUOX2
ATF3	WEE1		CLIC3	MAP3K8	RAB12	PDE9A	MCU	CST3	SLC6A12	OAZ1	MVD	TFG	CDK17	TMCC3
HSPA1B	TPRA1		ELOVL5	CDV3	CLK1	MT-ND4			PHLDB2	IFNGR2	DPYSL2	RNF145	GABARAPL1	GNG12
EREG	NECTIN4		IDI1	CXCL8	WTAP	NUDT4				EPS8	GIPR	HNRNPK	DTX2	CPD
NCCRP1	PMP22		BNIP3L	C2CD4A	DNAJB6	TSPYL2				CAMK2D	PITX1	NFKBIB	TAB2	BST2
BCL3	IQCD		TPD52	NFKB1	SRSF2	SLC20A1				DRD1	ADAMTS15	LYN	UPK3A	MAPK3
BAIAP2L2	PDLIM4		MSMO1	SOD2	FAM50A	MT-ND3				CD2AP	GPCPD1	COTL1	IER5	TIFA
DUSP5	RRAD		REL	NFKB2	SLC44A4	MT-CYB				RAB8B	TMEM189	TGFBI	TBC1D22B	C12orf75
YOD1	ADM		INO80C	PMAIP1	ZFC3H1	OXSR1				CYLD	NLGN2	PRKD3	DEDD2	IMPA1
NAMPT	PIM3		PCK1	C2CD4B	ABHD3	SYT8				TBC1D15	MT-ND2	TNFRSF11A	POU2F1	TMEM135
HSPA1A	C17orf67		PTBP3	GLUL	KIAA1217	ACSL4					NAT6	PLOD2	FOSB	REG4
AREG	JUN		ANP32E	ARRDC3	SPIN4	ALDH1A3					FA2H	GARS	RNF138	BAD
RAB5A	PPP1R15A		MTPN	CSF2	TIMP1	CYSRT1					TVP23C	HIGD2A	NR1D2	CIB1
CTSD	LHFPL2		CCL2	ICAM1	FXYD5	WBP2					NPIPB5	FGF19	CTTNBP2NL	LMAN1
IER3	RPP25		TMEM30A		CSF1	MT-ATP6					RAD9A	ETV7	SELENOK	ATP6V1G1
PELI1	PRDM1		PRRC1		AUP1	EFNA1					PORCN	GPS1	PFDN2	STOM
UBE2B	FOXO1		PPP1CB		HDGFL2	H1F0					ANO9	DLL4	RILPL2	CD164
RNF39	PLAUR		LMO7		ST3GAL4	FAM102A					TC2N	CEACAM5	RBM15	GSKIP
HILPDA	ARL5B					MT-ND4L					GNA15	JPT1	UBALD1	GALNT1
CHAC1	TUFT1					JUND					CYP4F12	PDAP1	PSIP1	SDHD
C6orf222	HES4					CEBPB					BCOR	LIF	MED30	BPGM
NFKBID	CBX4					DUSP1					ZNF358	TRAF3IP2	WAC	TVP23B
PML	DGKE					GCOM1					MYADM	HNRNPC	BACH1	SELENOW
IRF1	PATL1					TNS4					CDK2AP2	KHDC4	PRPS2	SLCO1B3
ZNRD1	CSNK2B					OVOL1					OASL	LSMEM1	HSPA6	ZFAND6
BBC3	PCBP2					FOS					PROSER2	CPSF6	GDF15	GLO1
TMPRSS2	CBLC					HBEGF					C1QL1	KDELR2	CAB39	CCNC
RHOV	RAB9A					FEM1B					ADCY4	ID2	MMD
PLAU	SECTM1					CDKN1A					DNM1	SMIM3	PER3
MAFF	BCL6					ZYX					ATG9B	GPI	CELF1
CLDN12	MAX					SRRM1					LGALS9	WDR83OS	AGFG1
TNFAIP3	MAP1LC3B					CKB					KLF4	TMEM238	C18orf25
SDCBP	PTPN12					PRSS22					MNT	PRSS3	SPRED2
NEURL3	RAC1					GAD1					RTL8C	IDH3G	WASL
NFKBIE	PLK3					GRINA					RBCK1	CPT1A	KMT2A
TRIP10	HIF1A					RAP2C					CA9	LURAP1L	ZFP91
ZNF217	NFE2L2					PER1					IGFBP3	TMEM248	VEZF1
G0S2	R3HDM4					CDKN1C					DDAH2	HSBP1L1	RELB
IL1A	TRIM15					PHF1					STRIP2	TSC22D1	PPP1R2
TNF	PABPN1					SLC2A1					AMN	SLC16A1	ZMAT3
ZC3H12A	ALCAM					ISG15					CA12	KDELR1	CARS
PNRC1	SCAND1					STX4					GABBR1	FTL	GTPBP1
NFKBIA	HMGB2					VASP					CDX2		THBS1
CDC42EP2	SLC25A25					SUMO4					HNRNPD		PAK2
NUB1	ATP1B1					TJAP1					CCNL1		AIP
RALY	MRPS6					H1FX					C20orf96		ETV3
CCL20	C4orf48					RRAGC					PNCK		MBNL2
RND1	DDX39A					YPEL3					MICB		BAG4
IRAK2	RANBP9					AEBP2					TPM2		DDX19B
DUOXA1	PHLDA1					KLF5					FADS1		TRAF1
SDC4	UBXN1					FGFBP1					PNN		JCAD
CXCL2	NEDD4L					CLK3					EPS8L3		AUH
BIRC3	HS3ST1					RYBP					MYO15B		NOD2
TMEM159	TOX3					SIAH1					RBP3		NCOA7
CX3CL1	EDN2					SAP30BP					STC2		MXI1
RIPK2	TBC1D10A					RALGDS					HIST2H2BE		VAPA
PPDPF	ETV6					MUC1					LMNTD2		KPNA4
CEBPD	NINJ1					GAN					HES5		SIN3A
	FBXO32					SERTAD3					MLPH		LAMTOR4
	ZBTB25					CU639417.1					RAC2		SCAMP1
	GRB7					CPEB2					PLA2G3		RAB2B
						NPIPB15					GFPT2		ARHGAP42
						MOGAT3					URAD		CSF3
						SEMA7A					CEP72		BROX
						ID3					PPP1R14C		AFTPH
						ABI3BP					CABLES2		WDR26
						KLK1					PROC		HLA-B
						FOXO3					EFEMP2		PTTG1IP
						PPP1R18					VIPR1		XAB2
						NR1D1					HAPLN3		EHD1
						PTP4A1					WSB1		CD83
						HPCAL1					SREK1IP1		ARIH1
						PPP1R15B					BHLHE41		DIAPH2
						UGCG					GATAD2B		SHF
						CCDC130					TMEM234		LRRFIP2
						SIRT6					SLC17A9		RNF111
						PXDC1					CRACR2B		BCL2L12
						UBALD2					CLASRP		RTL8A
						HTR1D					VEGFA		CACUL1
						LDLR					SGSH		LRRC32
						PICALM					C6orf141		RTF1
						TMEM41B					ACHE		SLMAP
						SKIL					AMY2B		MTHFD2
						ETS2					PCSK4		CDKN2A
						PRRC2C					SCD		CXADR
						PSAPL1					CENPT		ZNF207
						EDC3					DHCR7		EIF1
						DAPK3					MIDN		BTG3
						NPC1					AGPAT2		KCMF1
						CLDN4					GPRC5C		ACOX1
						TMEM238L					HIST2H2BF		DUSP8
						VEGFB					UCKL1		HSF1
						RBPMS					FUT3		UBAC2
						RHOG					LOXL4		USP10
						FSTL3					PCGF2		SWAP70
						SEC24A					E2F3		SLC25A40
						TMUB1					UBAP2		ZNF460
						PMF1					ISYNA1		ARL8B
						IL20					IL1RN		TRIM54
						DUSP4					TP53INP2		RHEB
						CD81					CCDC9		RRAS2
						ELF3					SREBF1		NFATC2
						USP12					HCN3		SYCE1L
						ONECUT2					FBXL12		YTHDF3
						CXorf40B					ABHD11		SCARB2
						MT-ATP8					AAED1		SLC25A22
						TMED7					TPPP3		RAB26
						MEX3C					TPBG		CD40
						RNF223					RREB1		UBQLN2
						CTDNEP1					BDKRB1		NCK1
						CPEB3					CACNB1		MEF2D
						FBXW7					PCGF1		ARID4B
						IER2					UBXN11		QTRT1
						MAPRE3					NDRG4		MLXIPL
						SLFN11					GATA6		PEMT
						ATXN2					TIMP2		MOB2
						SMG7					SLC6A7		IMMP2L
						GCH1					FOXA2		WNT7B
						RAB21					CDYL2		NUP58
						PLEKHA4					TPP1		ALKBH7
						RCOR1					MT-ND5		KIAA1191
						CCNI					MRPL23		BTG1
						PRR14					CDH24		MAPK1IP1L
						STXBP2					CDX1		RNF103-CHMP3
						CCSER2					SIGIRR		RAB5C
						SERPINE1					KRAS		BSG
						RELA					UBOX5		FRMD3
						TGIF2					AKAP17A		TCTE3
						BCL10					SCNN1A		ZNF639
						EID3					STX10		SENP5
						PPP3R1					TNNI2		C4orf19
						HIST1H2BH					KCNN4		ATXN7
						SPPL3					VKORC1		B4GALT1
						SULT2B1					DLK2		FOXN3
						CPEB4					CNOT9		TCEA1
						GOLPH3					ATG16L2		VMP1
						FOXA3					RHPN1		RPS6KB1
						RPS28					SGSM3		AHR
						DCAF15					PNPLA2		RPS6KA5
						IFRD1					CERS5		S100A3
						RBM7					CCDC85B		IKZF5
						CCNG2					SERINC2		RAB1A
						LNX2					ACD		TRIQK
						JMJD6					NELFA		SMN1
						SIPA1					OGFRL1		RARRES1
						NDEL1					HNRNPA3		ATF4
						TNFRSF1A					LENG8		TPGS1
						OSER1					SLC25A45		STEAP2
						ACBD3					EFCAB14		TAT
						BRI3					TRAPPC6B		EMD
						FEM1C					MAN1A1		FAM117B
						SEC24B					SERPINE2		FAM126B
						IL32					ATF6B		NECAP2
						KRT16					GTPBP2		MSX1
						KBTBD2					THBD		CSRNP1
						RNF126					SEC61A1		SSSCA1
						BTG2					SLC2A6		GAMT
						IRF6					GNAZ		YIPF4
						KLF3					IZUMO4		ARHGEF35
						TCIM					TNNT1		HDGF
						SLC3A2					TBX6		MRPL55
						OTUB1					PAWR		NUCB1
						ERBIN					MT-ND1		RAB7A
						CREB5					ZMYM6		PTP4A2
						NRM					TAPBP		RUNX1
						FOSL1					CLDN6		SKAP2
						CALCOCO1					GCKR		DCP1A
						PLCXD1					CYP1B1
						TSC22D2					SHC2
						SLC35A3					ARRDC1
						SH3RF1					BCKDK
						AXIN2					CNOT8
						PELI2					SLC9A3R2
						SEC24D					SARAF
						NAB1					PLLP
						MTMR10					RHBDF1
						YY1AP1					LUC7L
						TICAM1					PPP1R32
						SMAD2					TNFRSF14
						GRPEL2					NFATC4
						ZMYM5					MEF2C
						ODC1					TBX3
						H3F3B					GBP1
						SH3BP2					SLC1A5
						CRY2					NPIPB12
						RIOK3					MUC12
						ARHGAP17					GTF3C5
						IDS					ARPC4
						MDM4					RGL3
						PPP4R2					GCGR
						TMEM74B					ELAVL1
						YWHAG					BCL2L1
						DCUN1D3					NPC1L1
						CDK2					TMEM175
						ITPKC					PBXIP1
						ZNF394					PHKG2
						RNF11					AHRR
						CCL22					EPOR
						RAB6A					TMEM120B
						SPOCD1					TRPT1
						SOCS3					NUAK2
						PTGS2					MST1
						VAMP2					FAM122B
						SMIM5					ACSL3
						EPHA2					CXCR4
						KCNK5					PLBD2
						NFKBIZ					CCNL2
						NRARP					RUNX3
						OTUD3					COL16A1
						ZBTB21					PPP1R14B
						TOP1					U2AF1L5
						MICA					EIF4G3
						REC8					SLC25A29
						RAPH1					ANKRD50
						SOS1					NT5C
						SLK					SYNGR3
						CHMP1B					SMIM6
						SMOX					CNN2
						ZFAND5					MAATS1
						NR1H2					LYPD5
						RLIM					MAPK6
						ZBTB43					IL36G
						CTNND1					MXD3
						BAIAP2L1					TRIM29
						HERPUD1					TCF7L1
						TGFB1					CGN
						RAB14					CRTC2
						TM6SF2					ZSWIM6
						SIK1					CGAS
						STAU1					IER5L
						PPP2CA					ZMYM2
						PLEK2					HCFC1R1
						SH2B3					OR10H1
						DENND6A					MX1
						COQ10B					EZH2
						CDC42EP5					MYL6B
						HECA					ST3GAL5
						HEG1					CCDC146
						YWHAZ					MUC4
						TNFRSF21					SLC29A2
						C11orf96					DNAJC4
						OPTN					TERT
						SMNDC1					RSRC2
						BIK					ELOVL1
						SUDS3					MFGE8
						SUZ12					INAFM1
						ALOX15B					LPIN1
						NHLRC2					CSTB
						FAM107B					GFPT1
						RAI14					JUP
						MZT2B					FAM241A
						CTH					LPCAT4
						EAF1					CEACAM1
						WNT4					DLGAP4
						STRN3					SCML1
						CD70					CATSPERB
						ADNP2					MUC20
						TMEM150B					ABHD17C
						HMG20B					CEP131
						PARL					FTSJ1
						CDC34					PCSK9
						TMBIM1					FADS3
						BMF					KDM6B
						MSANTD3					ZNF524
						ARF1					C15orf39
						MMP25					SNCG
						TCEA2					SPINT1
						HIST1H1D					LRIG2
						FAM122A					CPNE7
						RBPJ					MEF2A
						UBQLN1					NPIPB3
						CHMP2B					FGD2
						SNX16					BABAM1
						C1orf228					PERM1
						RRAGD					NAV1
						SDCBP2					ZDHHC1
						STYX					CORO1A
						NOL4L					FKBP1B
						SHOC2					CAMK2N1
						MZT2A					CDKN2D
						BATF2					SIRT2
						BNIP3					ACSS2
						GADD45B					TBC1D3L
						AZGP1					MUC17
											RNF215
											ISG20
											SPTSSA
											RBM4
											ZFAND2B
											ADGRF1
											MED15
											ARMCX3
											MYO1B
											PGGHG
											EGFL7
											AARS
											IL22RA1
											E4F1
											TBL1XR1
											PAN3
											PCYT2
											ANKHD1
											SEMA4A
											NOTCH3
											ARL8A
											POU6F1
											GADD45G
											SLC34A2
											ANKRD37
											TRAF6
											RRBP1
											SLC19A2
											NPIPB4
											ANKRD9
											COL9A2
											L3MBTL3
											FBLIM1
											RBM6
											ING1
											USF1
											IRF9
											UNC119
											C1orf159
											AP4M1
											CCDC88B
											ABCC5
											MATR3
											CBFB
											MFSD10
											DENND3
											FSCN1
											GRHL1
											SF3B2
											NKIRAS2
											RGMB
											CARD19
											ISY1
											CRIM1
											METRNL
											PTBP2
											GATA4
											CLCF1
											CCDC94
											SYVN1
											ARID5A
											SEMA3B
											FLOT1
											TMEM39A
											HAUS5
											DDX47
											ENTPD8
											CCDC33
											KMT5C
											NRSN2
											HS2ST1
											KRT10
											TEX29
											ZRSR2
											PLEKHH2
											COPE
											CELF2
											ARHGAP27
											SFN
											RAP1GAP
											TNFAIP6
											PLEKHH3
											HIVEP1
											PPP1R12A
											ATP6V1C2
											MAP1B
											RAB24
											ATP5D
											REM2
											NAT14
											ATP10B
											VPS28
											S100A5
											CNKSR1
											MT-CO1
											KLF6
											RBM5
											FUT1
											TMEM178A
											FHL2
											ANKRD10
											FNBP4
											COL7A1
											ACTG1
											PAK4
											ATAT1
											NPIPB11
											RTN4R
											SIRT7
											SPRY4
											IER3IP1
											LPAR6
											STXBP1
											SMAD7
											KISS1
											ROBO3
											IL12RB1
											COL1A1
											C11orf68
											SRSF11
											GK
											FAM89B
											AP1AR
											PAFAH1B3
											RARRES2
											NPR1
											CACNB3
											JAZF1
											TNFSF14
											A4GALT
											SH2D3A
											NOXA1
											RBM14-RBM4
											NMB
											MTMR11
											RAB11B
											C10orf10
											NPDC1
											NPAS2
											HLA-G
											C3
											DVL3
											CASC4
											RPL28
											ROBO1
											SEMA4B
											LSM8
											ADRA1D
											MBD6
											MAP1LC3A
											CYTH2
											CMTM3
											TIMM17B
											TAZ
											LMBR1
											SMIM1
											EBP
											SMIM35
											CLIP4
											LMNA
											YBX2
											MED11
											RBM17
											NFIL3
											MT3
											USP14
											UPP1
											STYK1
											SHISA4
											PARP6
											GNB2
											ZHX2
											ARID3B
											SPRED1
											TMPRSS5
											CHML
											GGT7
											AKAP8L
											TMEM217
											INPP1
											PPP1R35
											C5orf15

## Sheet: Up ehec sig 0.05
GeneSymbol	D.ehec.over.Mock	J.ehec.over.Mock	I.ehec.over.Mock	C.ehec.over.Mock
CYP1A1	5.7929	5.00079	4.1537	5.22433
SERTAD2	2.38944	2.7637	1.30321	1.97889
PIM1	3.04095	2.61564	2.04864	1.6685
ERRFI1	2.20131	2.2704		1.53164
MB21D2	2.22781	2.65647	2.11758
MXD1	2.15235	2.03739		1.56983
KRT17	2.3605	2.49352
YOD1	1.95453	2.49887	1.66735	1.36684
ZFP36	2.24967	2.01976		1.2094
GPCPD1	1.54577
HMGCS1	1.74778	1.11531	0.898987
MNT	1.65539	1.00345
PDE9A	1.71017	1.06123
INSIG1	1.47838	1.23151
TIPARP	2.66183	3.25604	2.54735	1.61155
DDIT4	1.5319	1.14562		1.77856
WEE1	1.77881	1.73876	1.3917	1.70402
STARD4	1.32023	1.0921	1.23079
BHLHE40	1.7546	1.58775
GCOM1	2.00755	2.49405
NUDT4	1.26997	1.27325
DDIT3	1.74899	1.30232	1.5706
ALDH1A3	2.45088	2.51151
CDC25B	1.95866	2.28434
IQCD	2.68666	2.52606		1.60326
SLC20A1	1.72573	1.498
TNFSF9	1.23105	1.7837		1.73735
DUSP6	1.40857	1.4275
C17orf67	1.87851	1.51507	1.3536	1.28124
NECTIN4	1.47176	1.16689		1.20431
EREG	2.36561	3.31197	2.61615	1.25147
PER1	1.81635	1.3324		1.18751
OXSR1	1.09665	1.05872
ZFP36L1	1.20606	1.40002		1.32221
TSC22D3	1.35808	1.21551	2.09846
ATF3	2.65642	3.25689	2.3717	1.77205
GAD1	1.48218	1.37664
NPIPB5	1.27632
ARL5B	1.42919	1.67161		0.825232
GABBR1	1.65533
RRAD	2.18127	3.01355		2.33782
NAMPT	1.22374	1.63072
LOXL4	1.25443
EFNA1	1.2444	1.11172
PARD6B	1.5616	2.21792
ABCC5	1.20714
DGKE	1.46416	1.62476		1.12758
ACSL4	0.98861	0.93864
TC2N	1.12978	1.2215
ADM	1.61601	2.08318		1.73374
ANKRD37	1.58127
SQLE	1.26278	1.0827
MYZAP	1.48597	2.18337	1.45692	1.948
HSD17B7	1.20896
REL	2.12701	2.22451
NCCRP1	3.66206	5.37886
FAM102A	1.15983	1.44521
DNM1	1.41831
JUNB	1.95313	1.80351	1.55884	1.07488
FGFBP1	1.92036	1.53952
CLK3	1.3128	1.04509
SRRM1	1.12001	0.939583
VIPR1	1.15297	0.925729
SEMA7A	2.2892	1.88016		1.12429
COL16A1	1.47405	1.18084
ENO2	1.30123
H1F0	1.125	0.906804
CITED4	2.15739		2.69596
PMP22	1.87665	2.47687		1.43459
PLAUR	1.74824	1.65442		1.05969
TUFT1	1.49191	1.65717		0.829506
GIPR	1.26977
NR1D1	1.3
ADGRF1	0.971653	1.01646
CYSRT1	2.49486	2.74914
POU2F3	1.5015
AC013394.1	2.45137			2.44766
COX6B2	1.52832
AREG	2.06512	2.37292	2.2705	1.58233
FOXA3	1.30342	0.874446
TPRA1	0.933281	1.02181
HNRNPDL	1.13562	0.797875		0.905834
FOS	1.39476	1.0434
GAN	1.51635	1.66402
CBX4	1.61952	1.32214		1.21831
UGCG	1.29907	1.53252
BAIAP2L2	1.91194	1.62358		1.22232
PPP1R15A	2.39465	2.30359		1.69267
MATR3	1.99116
SUMO4	3.59209	3.96566
SLC2A1	1.18118	1.10134
MAX	0.933524	1.08472	1.17606	0.769998
UCKL1	1.20461	0.649351
PRSS22	1.23108	1.24551
CBLC	0.956372	0.886384		0.851374
PIM3	1.69667	1.54765		1.38161
TVP23C	1.36433	1.23198
RYBP	0.993301	1.06972
CYP4F12	1.36596
JUN	1.53774	1.6293		1.04407
LHFPL2	0.962376	1.00738
FBXW7	1.14044	1.30029
ISG15	1.20557			0.931439
FEM1B	1.07577	1.06495
ATG9B	1.68424
LENG8	1.34306
DUSP1	1.45098	1.38878
OVOL1	1.36177	1.0445
CLK1	1.17841	0.98651		1.26643
CRYBG2	1.08152	0.670813
RNF39	1.8263	1.68756		0.971079
CLIC3	1.25627		1.69898
SAP30BP	1.01866	1.00805
FOXO3	1.24379	1.02738
TRIB3	1.16144
SLC25A25	1.748	1.43105
HSPA1B	1.9347	1.70921	1.12798	1.48394
NLGN2	1.32085
TNS4	2.25258	1.81078
CCNL1	1.60524	1.3937
STRIP2	1.27322
IFRD1	1.11434	0.886824
DUSP5	2.05409	2.83217	1.1986	1.66579
HTR1D	1.03663	1.43149
GATAD2B	1.20691	1.05153
ZFC3H1	1.16096			0.878504
CPEB2	0.976195	1.05762
LMNTD2	1.07806
TJAP1	1.09397	0.793088
SLCO2A1	1.18506
RAPH1	1.87929	1.55457
OTUD3	1.4053	1.3974
CDYL2	1.44695	1.56885
WSB1	1.00147
OASL	1.13872
SP100	0.845133	0.760585
CYP1B1	7.38462	9.54669
EDN2	2.64351	2.69105		3.19949
VEGFA	1.29598	0.958779		0.974677
RPP25	1.63247	1.23291		1.82741
MVD	1.16471
ID3	1.70044	1.3318
HNRNPD	1.00331	0.742688
ANO9	1.48915
ANKRD50	1.00137	1.03672
FA2H	1.52156
TSPYL2	1.27368	0.889288
NPC1	1.07887	0.86888
MSMO1	0.844452	0.884539	1.05833
OSER1	0.799642	0.771307
RHCG	3.68749
BNIP3L	0.764531	0.704139
NFKBID	3.43587
PTBP3	0.863916	1.21389	0.856575
ZYX	1.04584	1.02644		0.787982
RALGDS	1.59945
CCDC9	1.15005
TRAFD1	0.80355
ARL4C	2.67063	2.00252		1.99423
BCL3	2.00839	2.17904		1.36386
PTPN12	1.06474	1.09448
IL20	5.87321
SLC6A19	1.62486
CREB5	1.4435	0.938346
GBP1	1.3317	1.6117
SH3BP2	1.76531	1.13781
SLC3A2	0.89658	0.682162
TSC22D2	1.46354	1.26637
ISG20	1.17975	0.831741		0.732065
CELF2	1.08778	0.986923
SARNP	2.65222
PATL1	0.894123	1.02003		0.976939
RAB5A	0.736976	1.04702	1.02008	0.70979
IDI1	0.901385	0.600314	1.23562
FEM1C	0.918884	1.20064
PRDM1	1.55348	1.67449		1.29244
CCSER2	0.964122	1.44403
HCN3	1.528
ATXN2	1.09909	0.964479		0.876233
ADAMTS15	3.37491
SMCHD1	0.989159	0.924826
RREB1	1.25827	0.84845
DUSP4	1.29798	1.22582
RAP2C	0.724045	0.793752	0.901467
ZMYM5	0.8404	0.890265
RBCK1	0.72096
ODC1	1.89115
FOXO1	1.71513	2.09817
VEZT	0.915553	0.815162
FBXL2	1.16035
VASP	0.91046	0.887662
U2AF1L5	1.87034
AEBP2	1.01397	1.22859
ELOVL5	0.756983	1.19511	1.06748
DDX47	1.77852
FBXO32	1.27909	1.30345	1.05767
LDLR	1.39133	1.14269
AHRR	2.82392	2.03559
MOGAT3	0.964474
DUSP10	1.54223	1.75094	2.28314	1.73283
CDKN1A	0.980509	1.06977
FER1L6	1.28478
SMIM6	0.954235
MYO1B	0.743981
ZNF460	1.63795	2.64438
RAB9A	0.767519	1.02569	1.29131	0.810742
FADS3	0.958024
GGT7	0.724289
MYADM	1.31687	1.46797
HIST1H2BH	2.09759	2.06999
CACNB1	1.60229
RAI14	1.13565	1.02329
PSAPL1	1.46828
SH3D21	1.1326
OPTN	0.830902	1.05056
HES4	1.62716	1.32273		1.16304
NEDD4L	1.13752	1.6066		0.996873
CXCR4	1.3416
ACBD3	0.670641	0.980946
SLC19A2	0.954313
HMGB2	1.9511	1.69099	1.60783	2.05528
PDLIM4	0.831952	1.17422		1.18127
GEM	2.21637	2.43436
RNF223	1.82913
SCML1	0.936247	0.92977
RSRC2	0.955321
FHL2	0.912632	0.835463
HMGCR	0.827544
EDC3	1.03188	1.18996
SLC17A9	1.57945
INO80C	1.00223	0.709844	1.27616
HIF1A	1.41819	1.75494
PLA2G3	1.62953
SERPINE2	1.20346
FLNA	1.04272
PML	1.31577	1.07114		1.1241
AHDC1	1.19557	0.676202
FNBP4	0.901367
ZNF207	0.681225	0.615731
SLC25A29	0.857724
SIK1	1.59973	1.82268
DENND3	1.39713
IRF7	0.781721			1.16404
MYO15B	0.999603
MUC17	0.962944	1.10274
ALCAM	0.901001	1.20657
ATG16L2	1.37673
GCKR	1.44537
HBEGF	1.4155	1.74575	1.60664
NRBP2	1.05566
SEC24A	1.04478	1.30526	1.53252
MEF2C	1.76473
FADS1	0.952901
UBA6	0.853382	0.870535
RBM5	0.817935
BBC3	2.28304	2.18909	2.02776	2.14441
B3GNT5	0.849723
RBP3	1.19854
DIAPH2	0.798232	0.889617
DAPK3	0.917859	0.970389
IER3	2.66545	3.35715		1.77808
RIOK3	0.736336	0.762763
MMP1	2.04228	1.51976
PTP4A1	0.800745	1.11224	0.944595
WASHC4	0.915481	1.12333
FOXN2	0.831894
MICA	0.712684	0.763318
TAF9B	1.12592
NFE2L2	0.847304	1.22981
GNA13	0.879808	0.807267
FOSB	2.72373
SERTAD3	1.06509	1.04835
MST1	0.997112
ZBTB43	0.879611	1.1328
CPNE7	1.32494
CEP72	1.3934	1.15119
C3orf52	1.04929	1.06951
MAPK6	0.812201	0.865002
SLC44A4	0.690059
MAP1LC3A	0.740553
GTPBP1	1.01433	1.01817
SKIL	1.18834	0.873301
PTBP2	1.02976
SEC24B	0.688248	0.895809		0.780305
ZNRD1	0.953517			1.03267
HILPDA	2.59699	2.81379		2.24229
RLIM	0.980135	1.10425
SLK	0.793024	0.961856
ZNF217	0.842695	1.20122
PLCXD1	1.46219
ZMYM6	0.773462
ARTN	2.04984			2.27974
PNN	0.678081
TMEM120B	0.758159
C6orf222	1.97861	2.06134		1.97004
TMPRSS2	1.46944	1.65635
SLC6A7	1.5799
CLDN4	0.955481
DDX39B	1.02033
CU639417.1	1.56761	1.92438	1.94534	1.87963
C6orf141	1.07262	0.717727
ABCA5	0.876787	0.931154
ACTG1	0.910236
ABCG2	1.60389	0.854211
PCK1	1.56589	2.04455	1.93609
BDKRB1	1.72528
SMIM35	2.32566
VCL	0.642317
CLDN12	0.842009	0.993085	1.29179
RBM7	0.660087	0.783699
FGD2	2.2006
NLRC5	1.26351	1.00036
BTN2A2	1.16919
SGSH	0.787546
ARHGAP17	0.955652	1.13947
PAWR	0.633616	0.731594
NFIL3	0.829591	0.775521
EPS8L1	0.794071
TRAF6	0.929768
BCL10	0.716259	1.22015
TERT	1.77654
PELI1	0.98388	1.42749		1.00463
ITGAV	0.717897	0.945441
GRHL1	0.831316
GTF2A2	0.900722
GPBP1	0.709063	0.686541
MARCH7	0.614723
RGL3	0.992156
TRIM25	1.11719
CHMP1B	0.801798	0.813545
CKB	0.85686
SLFN11	2.61763
GDA	0.792345
TMEM234	0.950289
UGT1A7	2.06214
TNFAIP3	2.66504		1.72696	1.57691
CDKN1C	0.945423
FAM91A1	0.655408	0.766499
PRRC2C	1.03227	1.27352
USP12	0.748201	1.00015
EPS8L3	0.865663
SEMA4B	1.1614
ATP10B	0.735255	0.913341
COL7A1	1.07357
SLMAP	0.801756	0.894077
RCOR1	0.849727	0.922967
SHOC2	0.604728	0.748012
TBC1D10A	1.23471
KRTAP5-1	2.00205
TBX3	1.01495
UBAP2	0.795537
PPP1R12A	0.660261	0.702374
NDEL1	0.6663	0.791079
LNX2	0.862823	0.879729
MAFF	2.03047	2.35079	1.61948	1.6087
ANKHD1	1.5239	1.31724
FAM241A	1.2123	1.44105
ERBIN	0.655305	0.757947
PPP1R15B	1.30802	1.58747
CCNG2	0.672786	0.841137	1.01553
MAP1LC3B	0.778861	0.886163	0.943957	0.759783
PROSER2	0.710609
UBAP2L	0.68021
FSTL3	1.2373
CENPT	0.805183
AC107871.1	1.84327
PPP1R18	1.12034
MT-CO2	0.774156
GCSAM	1.70734
SH3RF1	0.730501	1.01475
HSPA1A	1.59113	1.87836		1.3676
RIPK2	1.57172	1.95009
NHLRC2	0.676152	1.06618
BIK	0.885739	1.04337
ACSL3	0.640981
TMC5	0.601939	0.819755
GTPBP2	0.780071
AL031708.1	2.72932
ABHD3	0.651143
TCERG1	0.658689
PCGF1	0.750686
ZNF841	1.20731
SRRM2	1.07353
NR4A1	2.3844	2.90764
ZMYM2	0.619701
PCBP2	0.810182	0.865235		1.2605
KMT5C	0.877019
USP32	0.744583
NCK1	0.661488	1.03259
SEC24D	0.779268	1.12737	1.02237
CDH24	0.865005
KIFC2	0.960019
HES5	4.15046
NDUFA13	1.46433
MAPRE3	0.832347	0.86768
HIST2H2BF	2.15694
ZBTB25	1.1752	1.01099
PBX4	1.84206
SRSF3	0.655228
SGSM3	1.61639
MEF2A	0.838797	0.844084
LMO7	0.673748	1.06953
RAP1GAP	1.52801
CLASRP	0.782076
IZUMO4	1.41696
CTNND1	0.699846	0.811352
PHF1	0.745
RBM14-RBM4	2.01536
SETD5	0.979738
SUPT20H	0.647896
SLC35A3	0.733159	0.693998	0.9139
STX4	0.647357	0.761266
GNA15	1.76963
NAT6	1.10118
EXT1	0.675522	0.778088
STYK1	0.768558
ELF3	0.67151
ARID4B	0.961286	0.962735
CCDC146	1.10125
SPRED2	0.729222	0.742588
FNDC3B	0.757283	0.981366
MDM4	0.750313	0.756204
CGN	0.779007
NFKBIZ	1.67407
CTTNBP2NL	0.573279	0.976725
PLAU	2.29262	2.61749		1.66283
EPHA2	1.49798
CLN3	1.74725
DHRS9	0.96166
TRAPPC6B	0.594611	0.646894
HSPA13	0.735911	0.921025
FOSL1	2.2764	2.80764
KCMF1	0.808821	0.815708
AOAH	1.14895	1.37728
FTSJ1	0.778859
CORO1A	1.21926
GNAI1	0.76355	0.987677
H1FX	1.12298	1.0467
PCBP1	0.801667
AAED1	1.11839
EPOR	1.15237
PICALM	0.619649	0.890561
ZSWIM6	0.593815
AC004233.2	1.53414
MX1	0.715926
SIRT6	0.704717	0.647573
PARP8	0.879298
RIPOR3	2.1387	2.38492
JMJD6	0.868218	0.902292
CAPN12	1.06878
ROBO1	2.43614	2.074
LSAMP	2.07378
GOLGA7B	0.660702
IKZF2	1.18188
UBE2B	0.635126	0.92069	1.23457
GCC2	0.597175
SLC7A5	1.02074	2.08384
CEACAM1	0.68472
YY1AP1	0.684851	0.714776
CXorf40B	0.770717	0.738417
MUC4	1.51225
KLF4	0.807411
SRGAP1	0.637679
FBXL12	0.701804
PLEKHG3	1.19364
CNOT9	0.612429	0.687235
ZBTB1	0.986069
CPEB4	0.823123	1.35496
LYPD5	1.24507
MUC1	1.81539			1.60586
KIAA1217	0.898328	1.03159
TTLL3	1.16644
BTG2	1.08623	1.00581
COL9A2	1.08416
BNIP3	0.619083
PIAS1	0.607347
PRKCG	1.69506
LMOD1	2.47916
PLEKHA4	1.56583	1.2692
RELA	1.02978	1.03905
UBXN11	0.906598
IGSF6	2.02327	2.52361
CAPN8	0.699207
PDLIM5	0.541067	0.848403
SPOCD1	1.5527	1.856
ALS2CL	0.853283
LPIN1	1.00509
BIRC3	1.52586		1.47995
KLC1	0.980332	0.675864
GDF15	1.42585	1.61919
ELMSAN1	0.814657
OMG	2.18252
OSBPL10	0.869859	0.854211
ZNF267	0.934648	1.25773
MAFG	0.745048	0.690657
AKAP17A	0.699656
E2F3	0.691002	0.730039
CCL20	2.55978	3.2829	2.77992	2.49389
CALCOCO1	0.638042
FSTL1	0.685178
EIF4A1	1.95931
XRCC3	1.34653
SLC36A4	0.822303
DDAH2	0.67232
LGALS1	0.86754		1.07159
NKTR	0.88006
RNF224	2.55661
CHMP2B	0.590595	0.661233
MT-CO3	0.700229
MT-ND4	0.774534
AMY2B	0.780914
TPD52	0.625499	0.662908	1.21775
PDE4D	0.893332
PLEKHH2	0.748091
MYL6B	0.796164
CALCOCO2	0.593544	0.591531
SHISA4	0.842572
HSPG2	0.976285
RBPMS	0.769422	1.02031
SULT2B1	1.07295
CLDND1	0.782515	0.874883
ADPRM	0.845621
AC106782.1	1.02927
RBM6	0.836773
KRAS	0.685625	0.777637
IL32	1.02483	0.939294	1.05773
BCL6	0.957839	0.95037		1.2082
ZNF292	0.8184
CYP2C9	0.927979
TPM2	1.26093
EZH2	0.828873
FAM126B	0.867572	1.22448
DUOX2	1.35471
ADCY4	1.76708
CCNL2	0.778352
MUC3A	1.2975
UBC	0.871568
FAM219A	0.829324
SDCBP	0.643336	0.945362	0.934636	0.805692
GARS	0.639848	0.771265		0.7797
ARMCX3	0.570017	0.730785
SREBF1	0.790462
KDM6B	1.34312
NPEPPS	0.543503
SNCG	0.699226
ONECUT2	0.544877
TNNT1	0.953685
TNF	3.42581			3.07619
NUAK2	0.869312
PAN3	0.545357	0.667395
ARHGAP27	0.667588
AGFG1	0.632986	0.817306
TOP1	0.669377	0.942693
ARID3B	0.931159
DLK2	1.7706	1.99414
BCO1	0.868914
ZNF394	0.583292
CXADR	0.532045	0.727181
MBD6	1.09169
INPP1	0.663078
HNRNPL	0.5939
DNAJB6	0.870533
CDK2AP2	0.821656
TRIP10	1.01795	1.20939		1.01876
RNF186	0.875234	1.15664		0.732555
GCH1	0.970387	1.01011
CLIP4	0.63611	0.852307
NUB1	0.663769	1.01461	0.955172
AFF4	0.763378	1.05824
MSH5	1.75517
RAP1B	0.720323	0.804432
SNRNP48	0.683267	0.790885		0.732483
IBTK	0.639083
KPNA5	0.952594
IGFBP3	0.648966
ARFGAP3	0.51638	0.730514	0.941194
BCOR	0.769656
PMF1	0.683186	0.650533
NTN5	2.5426
ARL8A	0.677588	0.835405
DPCD	0.700856
CPAMD8	1.17426
YBX2	0.804559
ATXN2L	0.758912
KLF5	0.70476	0.977999
AURKC	1.1965
CDC42SE1	0.54531
NEURL3	1.934			2.40914
RAC2	0.918733	1.15038
PPARG	0.709082
AP1AR	0.610721	0.760386
TANC1	0.865862
CD70	1.24733	1.31079
DCUN1D3	0.663194	1.23407
IL1A	3.7654		3.10029	3.32811
FDFT1	0.765474
TAF1D	0.716882
UBALD2	0.654742	0.845855		0.951565
IRF6	0.669511	0.942067
LSMEM1	1.16331
ATAD2B	0.786952
TMEM135	0.66337
BRI3	0.611932	0.657676	0.943067	0.910566
ANGPTL8	3.10058
BCKDHB	0.757167
HIST2H2BE	1.00232
SLC37A1	0.6404
LRIG2	0.685006	0.815622
C9orf72	0.719836
RHAG	1.89629
PITX1	0.655228
AKAP12	1.26961
HNRNPA3	0.53181
IRAK2	1.78311	2.35751		1.42968
GSKIP	0.499138	0.617846	0.861758
MT-CYB	0.700395
MYCL	1.22641
RAC1	0.696974	0.898121		1.01819
UBOX5	0.728713
SLC2A6	1.58351
CARD10	0.596413
EPS8	0.486997	0.653929
GK	0.786138
ZBTB21	0.55901	1.06608
GRB7	0.932442			1.45379
WTAP	0.615753
PNPLA3	0.973268
MGEA5	0.697243	0.744795
ELOVL1	0.456923
ATF2	0.513859
SOS1	0.815389	1.20575
RFFL	0.702822	0.928423
CYP2B6	1.49861
RAB32	0.770537
MTMR11	0.670677
NAA25	0.574776
VMP1	0.890835	0.924586
ARHGAP21	0.79693
PNRC1	1.4548	1.50154	1.44924	1.55098
AL117339.5	1.61113
AKAP8L	0.713129
MSANTD3	0.906595	1.04338		0.999695
KDM7A	0.733408
GRPEL2		1.12044
TMEM238L		0.910765
PPP3R1		1.22978
HS3ST1		2.18002	1.60735	1.53162
KRT16		2.89034
SMURF2		1.11843
RAD21		0.796968	1.03972
SNX16		1.08081
HSPA6		3.46589
CDC42EP5		1.14016	1.51835	0.988127
CAB39		0.851648
SCAMP1		0.739033
FAM122A		1.01757
MTPN		0.801183	0.958564
MRPS6		0.889227		1.17415
RNF126		0.890086
WAC		0.755329
TMEM41B		0.811599
TAB2		0.991884
POU2F1		1.31681
GOLPH3		0.870573
SDE2		0.967424
RHOV		2.54675	2.47295	2.10853
SECTM1		1.01142		1.03701
SMAD2		0.810571
COQ10B		0.930171
NR1D2		1.00706
TMEM30A		0.870698	0.95722
MTMR10		0.85229
CCL2		3.59288	3.83724	2.56105
SLC16A1		0.864488
RAB21		1.10246
UBALD1		1.01518
WNT7B		2.69803
FAM107B		0.825154
UBQLN1		0.719341
RBM15		1.20081
PFDN2		0.862954		0.915109
ARHGAP42		0.934319
SUDS3		0.799195
HIPK3		0.719933
RAD23B		0.678532		0.748561
CEBPB		1.37536
SPOPL		0.922064
TMEM159		0.970631		0.749732
ARL6IP1		0.841286	1.04149
RPS6KB1		0.727476
SMNDC1		0.777672
PPP4R2		1.0935
SLC30A7		0.748901
RALA		0.625098
RNF138		1.01235	1.60787
SH2B3		1.30895
STYX		0.788022
BACH1		1.02162
TMED7		0.812544
KLF3		0.856085
CLIC4		1.18449
MSX1		4.03088
RRAGC		1.12891
RNF111		0.78751
ZFAND5		0.900771
CELF1		0.954361
WDR26		0.721514
ZNF143		0.887574
ZFP91		0.665107
TCIM		1.61338	2.5344
NFATC2		1.61169
BAG4		0.74872
NOCT		2.66756		1.85659
MMD		1.12221
LTB		1.24407
TOX3		1.02698
PPP2CA		0.664717
WIPF3		1.77311
RRAS2		0.668553
USP38		0.733886
EHF		1.28703
GLCE		0.667551
DEK		0.607431	0.877982
NEDD4		0.949891
ZMAT3		0.739108
CCNC		0.617312	1.0574
RSF1		0.673177
CLIC1		0.804132		0.72486
C18orf25		0.729412
ANP32E		0.791767
PRRX2		2.80825
LIPG		1.18876
KIF2A		0.837938
WASL		0.919619	0.982525
TRIQK		0.744264
MTHFD2		0.814878
ARIH1		0.613596
YARS		0.848767
PTP4A2		0.763529
SLC5A3		0.873117
NINJ1		1.19831		0.90516
AFTPH		0.732274
PLEK2		0.894056
VAPA		0.559385
TFG		0.653096		0.784359
SGMS1		0.917879
SWAP70		0.717821
CAMSAP2		0.748775
TGFA		1.06802
LRRFIP2		0.715043
SELENOK		0.76166	1.0187
CACUL1		0.687342
PGAP1		0.794803
IFNGR1		0.825979
GABARAPL1		0.681999
SLAIN2		0.637349
ARID4A		0.705599
SUZ12		0.702373
UBE2H		0.91509
EAF1		0.792405
UBE3A		0.642811
CREBRF		0.925059
IFNGR2		1.00632
YWHAG		0.767911
TNFRSF21		0.796889
YPEL5		0.679386
PXDC1		1.06142
SCAND1		0.892787	1.39692	1.07485
NAB1		0.982637
ADNP2		0.849452
ARFIP1		0.638962
RALY		0.713456		0.797713
YWHAZ		0.604204
CCDC174		0.663932
ATXN7		0.883591
STRN3		0.64765
CRLF3		0.795615
CDK17		0.89523
SDC4		2.1923		1.64242
MBD5		0.713673
SMG7		0.85461
C4orf19		0.760048
DRAP1		0.867523
NCEH1		0.743481
RBM27		0.692795
ZRSR2		0.672021
CD55		1.00088
MRGBP		0.685705
PPP1R2		0.591913
MPZL3		0.71793
RNF11		0.667091
EIF1		0.624508
H3F3B		0.841586
CARS		0.699223
DCTN6		0.676609
PPDPF		0.920397	1.25935	1.29853
RP2		0.713317
SUCO		0.607121
TBC1D22B		1.03813
MCU		0.653952	0.962466
ATP1B1		0.918901		1.08971
PITPNB		0.749922
FOXJ3		0.744262
FAM199X		0.601465
RORA		1.22586
TVP23B		0.888653	0.998309
NCOA7		1.33139
PRRC1		0.617808	1.23164
GOLGA5		0.640536
STAU1		0.693122
KMT2A		0.942327
SCARB2		0.560545
CRABP2		1.63865
FAM49B		0.635348
NRAS		0.55079
CXCL1		3.64154	3.47728	2.68851
NIPSNAP2		0.580729	1.0426
DTX2		1.05851
STK38L		0.822915
RAB2B		0.682588
TRIM15		1.17893
ETS1		1.79571		1.03538
HECA		1.12665
TM9SF3		0.543141
MAPK9		0.527908
NFKBIE		1.37164		1.1396
KCNK1		0.931873
CD2AP		0.805117	1.11564
SNTB1		0.666991
TMF1		0.581609
RANBP9		0.666215		0.851363
CAMK2D		0.782396	0.981615
RAB12		0.81296
TWSG1		0.626544
RAB8B		1.12474
SGMS2		0.710448
UBE2D3		0.56012
IFT57		0.923825
CHAC1		2.38117	2.39393	2.34488
CMPK1		0.48833	0.858106
MRPL14		0.590947	0.890153
RIMKLB		1.40967
RAB11A		0.518172
MED30		0.919751
LRRC42		0.633619
DCAF15		0.778797
TMEM39A		0.834269
CHMP4B		0.685325		0.803357
KLHL5		0.867618
LITAF		0.81532
B3GAT2		2.19808
DENND6A		0.594762
KPNA4		0.52658
FCHSD2		1.02781
MYO6		0.588902
POC1B		0.575213
LMBR1		0.723195
IL6ST		0.818321
R3HDM4		0.749077
TBC1D15		0.628291	1.06551
TNIP1		1.18131
PPP2R5E		0.526928
CLDN1		0.650782
CTSS		0.509886
C18orf8		0.717921
MTMR2		0.833281
SPAG9		0.665594
AK3		0.574038
TAX1BP1		0.575072
ST13		0.509444
RAB6A		0.618643
PPP3CC		0.630762
YTHDF3		0.580987
LCOR		0.620809
USP10		0.541618
CD40		0.893756
UBE2D1		0.678156
BRAF		0.65835
PSIP1		0.562655
BNIP1		0.771192
TBL1XR1		0.574499
TRMT11		0.775445
PPM1B		0.588584
PCNP		0.513986
YIPF6		0.507123
SOCS3		1.43451
TNFRSF11A		0.811418
BTG3		0.773052
RPS6KA3		0.607432
GLIPR1		3.15806
OXR1		0.537007
NUP58		0.788884
EMD		0.591677
ROCK2		0.740337
OAZ1		0.56258	1.08023	0.679045
RAB14		0.694786
FRMD3		0.664883
FAM160B1		0.700577
SMOX		1.25166
TNFAIP6		5.44657
SLC6A18		4.00158
DSTN		0.48979
WAPL		0.583487
PER3		1.05483
MOB1A		0.501028
TCEA1		0.553123
STRN		0.674265
KCTD9		0.556588
TFAP2A		1.22865
LPP		0.773523
CPEB3		0.887863
LSM12		0.594645
ITCH		0.558457
LRP6		0.731272
CXCL8		3.4904	3.10721	2.01626
ZFAND3		0.731779
QPCT		0.558813
DNAJB9		0.83833
GNAI3		0.48733
CCDC85A		3.49125
STOM		0.740036
ITGB8		0.885783
LYN		0.94093		1.13276
PLK3		1.81002		1.39245
RNF114		0.596755
STAU2		0.667236
MED28		0.617491
PARL		0.902365
SPG21		0.667751
SNRK		0.668813
CARD19		0.6541
PRPS2		0.630403
AHR		0.74738
ITSN2		0.811199
PHF3		0.627255
GLUL		0.78858
PRELID2		0.703245
MARCH5		0.580175
AZIN1		0.531165
ADAM9		0.534656
C9orf16		0.744395
SEPT10		0.635647
SPICE1		0.827532
DNAJB1		0.760077
RAB7A		0.466153
GRHL3		1.67814
PAK2		0.590933
GPBP1L1		0.468739
CDC37L1		0.657219
CHIC2		0.804748
HIVEP1		0.762499
PRKAA1		0.711958
CDC42EP2		1.58699
VDAC1		0.621265		0.921564
LRRFIP1		0.563033
TRIM16		0.999361
ZHX2		1.29662
DPYD		0.654193
SINHCAF		0.657247
ARAP2		0.592611
RPS6KA5		0.813618
UBL3		0.636894
SLC25A22		1.1928
TTC39B		0.88714
RHEB		0.525792
MED14		0.515915
GNG12		0.653809	0.896104
RAB1A		0.491606
HIPK1		0.722568
YIPF4		0.48699
JCAD		2.45349
RBM22		0.475259
CDK2		0.648012
RGMB		0.929547
SS18		0.615957
FGD6		1.18386
RHPN2		0.657404
VEZF1		0.533426
PHLDA2		0.971343		1.07196
CDV3		0.86947		0.914509
TSPAN15		0.671346
N4BP2L1		0.951661
ATG14		0.508651
PRRG1		0.854515
TNFRSF10A		0.936487
SECISBP2L		0.566543
MAST4		0.950779
ICAM1		2.93099		2.16462
KRT6B		2.80183
USP14		0.531639
KDSR		0.522279
AHCTF1		0.654602
ECT2		0.834358
MAML2		1.00779
NFKB1		1.28879
LIMS1		0.818202
PLLP		0.666991
TIMM23B		0.934222
STX11		3.52235
KIAA1191		0.461245
ESCO1		0.755351
PTGS2		4.0236
ARL8B		0.468774
NFKBIA		2.39196	2.34193	2.36269
PRKAR1A		0.46981	0.953009
MBNL2		0.478665	1.40388
RNF128		0.486817
WDFY1		0.607404
NAPG		0.50328
C5orf15		0.528063
F3		0.684317
REG4			1.22942	0.777851
HIST1H1C			1.17546
HSD17B12			1.13011
GUCA2A			1.32126	1.18973
PPP1R14D			1.24048	0.811615
CST3			1.2698	0.877412
S100A6			1.21775
SELENOW			1.05764
CX3CL1			2.16103	1.70205
CTSD			1.43093	1.0668
CPD			0.999235
ALDOA			1.11989	0.925169
TFF3			1.22734	0.940941
PHPT1			1.19651
BSG			1.1499
PMAIP1			1.91701
RABAC1			1.19077
C2CD4A			4.76596	3.46858
BST2			2.0739
RPL18			1.19202	0.887133
LURAP1L			1.53958	0.889618
DPM3			1.4926
CXCL2			3.93735	3.54435
ARL6IP5			1.01554
TMEM256			1.40903
FXYD3			1.03584
CDA			1.03641	0.862118
GPX4			0.885507
LMAN1			1.05753
C12orf75			0.931411
CIB1			0.903649
MAPK3			0.945479
SUCLG2			1.0146
SDHD			1.10838
EIF4A2			0.958346
ANG			1.09673
ERG28			0.943861
CARHSP1			0.920513
ATP6V1G1			0.881991
C4orf48			1.6118	1.18318
S100A14			0.874998
ZFAND6			1.00391
BAD			1.27098
TSPAN13			0.983884
GABARAPL2			0.964245	0.718891
LAMTOR3			0.973781
SERF2			1.25688
COPE			0.960981	0.755067
GUK1			0.880391
LYPLA1			1.1882
IMPA1			0.967987
TMCC3			1.18385
MICB			1.32662
CXCL3			2.85652	2.42604
ATP6AP2			1.10462
SCOC			0.959783
HIST1H2AC			0.926219
CNN3			0.881334	0.687224
MBIP			1.5002
CD164			0.877234
PRDX3			0.902073
SLCO1B3			2.28411
PPP1CB			0.939825
COX6A1			1.37455
IER3IP1			1.33583
RAP1A			1.08023
CDK7			0.96099
GSTP1			1.0492	0.868948
CLDN15			0.960789
YPEL3			1.3077
TSTD1			0.966001
PERP			1.02001
PDK4			1.44916
THAP1			1.35095
LAMTOR5			0.857741
CAMLG			0.933621
VPS28			0.850548
AK6			1.08027
SMIM22			1.32517
ZC3H12A				1.98692
MAP3K8				1.9712
CEBPD				1.43075
GNAS				1.27939
ST3GAL4				1.00193
CSF2				4.24383
SOD2				1.17509
PDLIM1				1.03521
G0S2				2.24509
NOS2				4.95469
IRF1				1.14537
PRR13				0.977745
TIMP1				1.16867
FXYD5				1.26733
TMEM238				1.33887
MUC13				0.795637
ARRDC3				1.25481
TSC22D1				0.975626
JAG1				0.897923
AP2S1				0.859234
RPL28				1.09585
NDUFB10				0.927545
HSBP1L1				0.988356
NUTF2				0.965613
RPS15				0.874143
HNRNPC				0.799079
HIGD2A				0.848365
FTL				0.81394
OTUB1				0.776574
ID2				0.984233
UBXN1				0.741925
C6orf136				1.23136
NPC2				0.899604
MZT2B				1.09
JPT1				0.72
LIF				1.43617
TGFBI				0.809179
WDR83OS				0.95191
PRSS3				0.776158
COTL1				0.896126
CSF1				1.6138
PFN1				0.836525
SNF8				0.851176
ATP6V0B				0.712473
HNRNPK				0.701538
MZT2A				0.853101
METTL26				0.89924
CFL1				0.689583
UNC119				0.841344
KHDC4				0.784217
CSNK2B				1.42875
RPL13				0.835496
CYSTM1				0.775756
POLR2J				0.839091
NTHL1				0.934372
CEACAM5				0.875245
SRSF2				0.940831
SPIN4				1.34826
MUC12				0.884035
ERH				0.777567
EIF5A				0.661568
DPM2				0.852875
HLA-B				0.853492
CD99				1.01931
SRSF5				0.879792
HNRNPR				0.716192
RNASE1				1.00837
LGMN				0.813165
FAU				0.742895
RPL36				0.791362
NDUFS6				0.824679
GPS1				0.724306
IL1B				2.21875
RPL19				0.837557
SLC9A3R2				1.07865

## Sheet: UP.ehec.genes.overlap
Common to all	Common to Duodenum, Jejunum, and Colon	Common to Duodenum, Ileum, and Colon	Common to Jejunum, Ileum, and Colon	Common to Duodenum and Jejunum, and Ileum	Common to Duodenum and Colon	Common to Duodenum and Jejunum	Common to Duodenum and Ileum	Common to Jejunum and Colon	Common to Ileum and Colon	Common to Jejunim and Ileum	Unique to Duodenum	Unique to Colon	Unique to Jejunum	Unique to Ileum
CYP1A1	ERRFI1	TNFAIP3	MB21D2	HS3ST1	AC013394.1	KRT17	CITED4	MRPS6	REG4	RAD21	GPCPD1	ZC3H12A	GRPEL2	HIST1H1C
SERTAD2	MXD1	IL1A	HMGCS1	CDC42EP5	ISG15	MNT	CLIC3	SECTM1	GUCA2A	MTPN	NPIPB5	MAP3K8	TMEM238L	HSD17B12
PIM1	ZFP36		STARD4	RHOV	ZFC3H1	PDE9A	BIRC3	PFDN2	PPP1R14D	TMEM30A	GABBR1	CEBPD	PPP3R1	S100A6
YOD1	DDIT4		DDIT3	CCL2	IRF7	INSIG1	LGALS1	RAD23B	CST3	ARL6IP1	LOXL4	GNAS	KRT16	SELENOW
TIPARP	IQCD		TSC22D3	SCAND1	ZNRD1	BHLHE40		TMEM159	CX3CL1	RNF138	ABCC5	ST3GAL4	SMURF2	CPD
WEE1	TNFSF9		MSMO1	PPDPF	ARTN	GCOM1		NOCT	CTSD	TCIM	ANKRD37	CSF2	SNX16	PHPT1
C17orf67	NECTIN4		PTBP3	CXCL1	MUC1	NUDT4		CLIC1	ALDOA	DEK	HSD17B7	SOD2	HSPA6	BSG
EREG	PER1		IDI1	CHAC1	TNF	ALDH1A3		NINJ1	TFF3	CCNC	DNM1	PDLIM1	CAB39	PMAIP1
ATF3	ZFP36L1		RAP2C	OAZ1	NEURL3	CDC25B		TFG	C2CD4A	WASL	ENO2	G0S2	SCAMP1	RABAC1
MYZAP	ARL5B		ELOVL5	CXCL8	GRB7	SLC20A1		RALY	RPL18	SELENOK	GIPR	NOS2	FAM122A	BST2
JUNB	RRAD		FBXO32	NFKBIA		DUSP6		SDC4	LURAP1L	MCU	NR1D1	IRF1	RNF126	DPM3
AREG	DGKE		INO80C			OXSR1		ATP1B1	CXCL2	TVP23B	POU2F3	PRR13	WAC	ARL6IP5
MAX	ADM		HBEGF			GAD1		ETS1	CDA	PRRC1	COX6B2	TIMP1	TMEM41B	TMEM256
HSPA1B	SEMA7A		SEC24A			NAMPT		NFKBIE	C4orf48	NIPSNAP2	MATR3	FXYD5	TAB2	FXYD3
DUSP5	PMP22		PTP4A1			EFNA1		RANBP9	GABARAPL2	CD2AP	CYP4F12	TMEM238	POU2F1	GPX4
RAB5A	PLAUR		PCK1			PARD6B		CHMP4B	COPE	CAMK2D	ATG9B	MUC13	GOLPH3	LMAN1
DUSP10	TUFT1		CLDN12			ACSL4		LYN	CXCL3	CMPK1	LENG8	ARRDC3	SDE2	C12orf75
RAB9A	HNRNPDL		CCNG2			TC2N		PLK3	CNN3	MRPL14	TRIB3	TSC22D1	SMAD2	CIB1
HMGB2	CBX4		SEC24D			SQLE		VDAC1	GSTP1	TBC1D15	NLGN2	JAG1	COQ10B	MAPK3
BBC3	BAIAP2L2		SLC35A3			REL		PHLDA2		GNG12	STRIP2	AP2S1	NR1D2	SUCLG2
CU639417.1	PPP1R15A		UBE2B			NCCRP1		CDV3		PRKAR1A	LMNTD2	RPL28	MTMR10	SDHD
MAFF	CBLC		TPD52			FAM102A		ICAM1		MBNL2	SLCO2A1	NDUFB10	SLC16A1	EIF4A2
MAP1LC3B	PIM3		IL32			FGFBP1					WSB1	HSBP1L1	RAB21	ANG
CCL20	JUN		NUB1			CLK3					OASL	NUTF2	UBALD1	ERG28
SDCBP	CLK1		ARFGAP3			SRRM1					MVD	RPS15	WNT7B	CARHSP1
BRI3	RNF39		GSKIP			VIPR1					ANO9	HNRNPC	FAM107B	ATP6V1G1
PNRC1	EDN2					COL16A1					FA2H	HIGD2A	UBQLN1	S100A14
	VEGFA					H1F0					RHCG	FTL	RBM15	ZFAND6
	RPP25					ADGRF1					NFKBID	OTUB1	ARHGAP42	BAD
	ZYX					CYSRT1					RALGDS	ID2	SUDS3	TSPAN13
	ARL4C					FOXA3					CCDC9	UBXN1	HIPK3	LAMTOR3
	BCL3					TPRA1					TRAFD1	C6orf136	CEBPB	SERF2
	ISG20					FOS					IL20	NPC2	SPOPL	GUK1
	PATL1					GAN					SLC6A19	MZT2B	RPS6KB1	LYPLA1
	PRDM1					UGCG					SARNP	JPT1	SMNDC1	IMPA1
	ATXN2					SUMO4					HCN3	LIF	PPP4R2	TMCC3
	HES4					SLC2A1					ADAMTS15	TGFBI	SLC30A7	MICB
	NEDD4L					UCKL1					RBCK1	WDR83OS	RALA	ATP6AP2
	PDLIM4					PRSS22					ODC1	PRSS3	SH2B3	SCOC
	PML					TVP23C					FBXL2	COTL1	STYX	HIST1H2AC
	IER3					RYBP					U2AF1L5	CSF1	BACH1	MBIP
	SEC24B					LHFPL2					DDX47	PFN1	TMED7	CD164
	HILPDA					FBXW7					MOGAT3	SNF8	KLF3	PRDX3
	C6orf222					FEM1B					FER1L6	ATP6V0B	CLIC4	SLCO1B3
	PELI1					DUSP1					SMIM6	HNRNPK	MSX1	PPP1CB
	HSPA1A					OVOL1					MYO1B	MZT2A	RRAGC	COX6A1
	PCBP2					CRYBG2					FADS3	METTL26	RNF111	IER3IP1
	PLAU					SAP30BP					GGT7	CFL1	ZFAND5	RAP1A
	BCL6					FOXO3					CACNB1	UNC119	CELF1	CDK7
	GARS					SLC25A25					PSAPL1	KHDC4	WDR26	CLDN15
	TRIP10					TNS4					SH3D21	CSNK2B	ZNF143	YPEL3
	RNF186					CCNL1					CXCR4	RPL13	ZFP91	TSTD1
	SNRNP48					IFRD1					SLC19A2	CYSTM1	NFATC2	PERP
	UBALD2					HTR1D					RNF223	POLR2J	BAG4	PDK4
	IRAK2					GATAD2B					RSRC2	NTHL1	MMD	THAP1
	RAC1					CPEB2					HMGCR	CEACAM5	LTB	LAMTOR5
	MSANTD3					TJAP1					SLC17A9	SRSF2	TOX3	CAMLG
						RAPH1					PLA2G3	SPIN4	PPP2CA	VPS28
						OTUD3					SERPINE2	MUC12	WIPF3	AK6
						CDYL2					FLNA	ERH	RRAS2	SMIM22
						SP100					FNBP4	EIF5A	USP38
						CYP1B1					SLC25A29	DPM2	EHF
						ID3					DENND3	HLA-B	GLCE
						HNRNPD					MYO15B	CD99	NEDD4
						ANKRD50					ATG16L2	SRSF5	ZMAT3
						TSPYL2					GCKR	HNRNPR	RSF1
						NPC1					NRBP2	RNASE1	C18orf25
						OSER1					MEF2C	LGMN	ANP32E
						BNIP3L					FADS1	FAU	PRRX2
						PTPN12					RBM5	RPL36	LIPG
						CREB5					B3GNT5	NDUFS6	KIF2A
						GBP1					RBP3	GPS1	TRIQK
						SH3BP2					FOXN2	IL1B	MTHFD2
						SLC3A2					TAF9B	RPL19	ARIH1
						TSC22D2					FOSB	SLC9A3R2	YARS
						CELF2					MST1		PTP4A2
						FEM1C					CPNE7		SLC5A3
						CCSER2					SLC44A4		AFTPH
						SMCHD1					MAP1LC3A		PLEK2
						RREB1					PTBP2		VAPA
						DUSP4					PLCXD1		SGMS1
						ZMYM5					ZMYM6		SWAP70
						FOXO1					PNN		CAMSAP2
						VEZT					TMEM120B		TGFA
						VASP					SLC6A7		LRRFIP2
						AEBP2					CLDN4		CACUL1
						LDLR					DDX39B		PGAP1
						AHRR					ACTG1		IFNGR1
						CDKN1A					BDKRB1		GABARAPL1
						ZNF460					SMIM35		SLAIN2
						MYADM					VCL		ARID4A
						HIST1H2BH					FGD2		SUZ12
						RAI14					BTN2A2		UBE2H
						OPTN					SGSH		EAF1
						ACBD3					EPS8L1		UBE3A
						GEM					TRAF6		CREBRF
						SCML1					TERT		IFNGR2
						FHL2					GRHL1		YWHAG
						EDC3					GTF2A2		TNFRSF21
						HIF1A					2020-03-07		YPEL5
						AHDC1					RGL3		PXDC1
						ZNF207					TRIM25		NAB1
						SIK1					CKB		ADNP2
						MUC17					SLFN11		ARFIP1
						ALCAM					GDA		YWHAZ
						UBA6					TMEM234		CCDC174
						DIAPH2					UGT1A7		ATXN7
						DAPK3					CDKN1C		STRN3
						RIOK3					EPS8L3		CRLF3
						MMP1					SEMA4B		CDK17
						WASHC4					COL7A1		MBD5
						MICA					TBC1D10A		SMG7
						NFE2L2					KRTAP5-1		C4orf19
						GNA13					TBX3		DRAP1
						SERTAD3					UBAP2		NCEH1
						ZBTB43					PROSER2		RBM27
						CEP72					UBAP2L		ZRSR2
						C3orf52					FSTL3		CD55
						MAPK6					CENPT		MRGBP
						GTPBP1					AC107871.1		PPP1R2
						SKIL					PPP1R18		MPZL3
						RLIM					MT-CO2		RNF11
						SLK					GCSAM		EIF1
						ZNF217					ACSL3		H3F3B
						TMPRSS2					GTPBP2		CARS
						C6orf141					AL031708.1		DCTN6
						ABCA5					ABHD3		RP2
						ABCG2					TCERG1		SUCO
						RBM7					PCGF1		TBC1D22B
						NLRC5					ZNF841		PITPNB
						ARHGAP17					SRRM2		FOXJ3
						PAWR					ZMYM2		FAM199X
						NFIL3					KMT5C		RORA
						BCL10					USP32		NCOA7
						ITGAV					CDH24		GOLGA5
						GPBP1					KIFC2		STAU1
						CHMP1B					HES5		KMT2A
						FAM91A1					NDUFA13		SCARB2
						PRRC2C					HIST2H2BF		CRABP2
						USP12					PBX4		FAM49B
						ATP10B					SRSF3		NRAS
						SLMAP					SGSM3		DTX2
						RCOR1					RAP1GAP		STK38L
						SHOC2					CLASRP		RAB2B
						PPP1R12A					IZUMO4		TRIM15
						NDEL1					PHF1		HECA
						LNX2					RBM14-RBM4		TM9SF3
						ANKHD1					SETD5		MAPK9
						FAM241A					SUPT20H		KCNK1
						ERBIN					GNA15		SNTB1
						PPP1R15B					NAT6		TMF1
						SH3RF1					STYK1		RAB12
						RIPK2					ELF3		TWSG1
						NHLRC2					CCDC146		RAB8B
						BIK					CGN		SGMS2
						TMC5					NFKBIZ		UBE2D3
						NR4A1					EPHA2		IFT57
						NCK1					CLN3		RIMKLB
						MAPRE3					DHRS9		RAB11A
						ZBTB25					FTSJ1		MED30
						MEF2A					CORO1A		LRRC42
						LMO7					PCBP1		DCAF15
						CTNND1					AAED1		TMEM39A
						STX4					EPOR		KLHL5
						EXT1					ZSWIM6		LITAF
						ARID4B					AC004233.2		B3GAT2
						SPRED2					MX1		DENND6A
						FNDC3B					PARP8		KPNA4
						MDM4					CAPN12		FCHSD2
						CTTNBP2NL					LSAMP		MYO6
						TRAPPC6B					GOLGA7B		POC1B
						HSPA13					IKZF2		LMBR1
						FOSL1					GCC2		IL6ST
						KCMF1					CEACAM1		R3HDM4
						AOAH					MUC4		TNIP1
						GNAI1					KLF4		PPP2R5E
						H1FX					SRGAP1		CLDN1
						PICALM					FBXL12		CTSS
						SIRT6					PLEKHG3		C18orf8
						RIPOR3					ZBTB1		MTMR2
						JMJD6					LYPD5		SPAG9
						ROBO1					TTLL3		AK3
						SLC7A5					COL9A2		TAX1BP1
						YY1AP1					BNIP3		ST13
						CXorf40B					PIAS1		RAB6A
						CNOT9					PRKCG		PPP3CC
						CPEB4					LMOD1		YTHDF3
						KIAA1217					UBXN11		LCOR
						BTG2					CAPN8		USP10
						PLEKHA4					ALS2CL		CD40
						RELA					LPIN1		UBE2D1
						IGSF6					ELMSAN1		BRAF
						PDLIM5					OMG		PSIP1
						SPOCD1					AKAP17A		BNIP1
						KLC1					CALCOCO1		TBL1XR1
						GDF15					FSTL1		TRMT11
						OSBPL10					EIF4A1		PPM1B
						ZNF267					XRCC3		PCNP
						MAFG					SLC36A4		YIPF6
						E2F3					DDAH2		SOCS3
						CHMP2B					NKTR		TNFRSF11A
						CALCOCO2					RNF224		BTG3
						RBPMS					MT-CO3		RPS6KA3
						CLDND1					MT-ND4		GLIPR1
						KRAS					AMY2B		OXR1
						FAM126B					PDE4D		NUP58
						ARMCX3					PLEKHH2		EMD
						PAN3					MYL6B		ROCK2
						AGFG1					SHISA4		RAB14
						TOP1					HSPG2		FRMD3
						DLK2					SULT2B1		FAM160B1
						CXADR					ADPRM		SMOX
						GCH1					AC106782.1		TNFAIP6
						CLIP4					RBM6		SLC6A18
						AFF4					ZNF292		DSTN
						RAP1B					CYP2C9		WAPL
						PMF1					TPM2		PER3
						ARL8A					EZH2		MOB1A
						KLF5					DUOX2		TCEA1
						RAC2					ADCY4		STRN
						AP1AR					CCNL2		KCTD9
						CD70					MUC3A		TFAP2A
						DCUN1D3					UBC		LPP
						IRF6					FAM219A		CPEB3
						LRIG2					SREBF1		LSM12
						EPS8					KDM6B		ITCH
						ZBTB21					NPEPPS		LRP6
						MGEA5					SNCG		ZFAND3
						SOS1					ONECUT2		QPCT
						RFFL					TNNT1		DNAJB9
						VMP1					NUAK2		GNAI3
											ARHGAP27		CCDC85A
											ARID3B		STOM
											BCO1		ITGB8
											ZNF394		RNF114
											MBD6		STAU2
											INPP1		MED28
											HNRNPL		PARL
											DNAJB6		SPG21
											CDK2AP2		SNRK
											MSH5		CARD19
											IBTK		PRPS2
											KPNA5		AHR
											IGFBP3		ITSN2
											BCOR		PHF3
											NTN5		GLUL
											DPCD		PRELID2
											CPAMD8		2020-03-05
											YBX2		AZIN1
											ATXN2L		ADAM9
											AURKC		C9orf16
											CDC42SE1		2020-09-10
											PPARG		SPICE1
											TANC1		DNAJB1
											FDFT1		RAB7A
											TAF1D		GRHL3
											LSMEM1		PAK2
											ATAD2B		GPBP1L1
											TMEM135		CDC37L1
											ANGPTL8		CHIC2
											BCKDHB		HIVEP1
											HIST2H2BE		PRKAA1
											SLC37A1		CDC42EP2
											C9orf72		LRRFIP1
											RHAG		TRIM16
											PITX1		ZHX2
											AKAP12		DPYD
											HNRNPA3		SINHCAF
											MT-CYB		ARAP2
											MYCL		RPS6KA5
											UBOX5		UBL3
											SLC2A6		SLC25A22
											CARD10		TTC39B
											GK		RHEB
											WTAP		MED14
											PNPLA3		RAB1A
											ELOVL1		HIPK1
											ATF2		YIPF4
											CYP2B6		JCAD
											RAB32		RBM22
											MTMR11		CDK2
											NAA25		RGMB
											ARHGAP21		SS18
											AL117339.5		FGD6
											AKAP8L		RHPN2
											KDM7A		VEZF1
													TSPAN15
													N4BP2L1
													ATG14
													PRRG1
													TNFRSF10A
													SECISBP2L
													MAST4
													KRT6B
													USP14
													KDSR
													AHCTF1
													ECT2
													MAML2
													NFKB1
													LIMS1
													PLLP
													TIMM23B
													STX11
													KIAA1191
													ESCO1
													PTGS2
													ARL8B
													RNF128
													WDFY1
													NAPG
													C5orf15
													F3

## Sheet: Up eaec sig 0.05
GeneSymbol	D.eaec.over.Mock	J.eaec.over.Mock	I.eaec.over.Mock	C.eaec.over.Mock
CYP1A1	5.6431	6.21635	3.49411	6.03771
PIM1	3.63985	3.1826	2.11289	2.16673
SERTAD2	2.64388	2.37747	1.73113	2.25892
ZFP36L1	2.22135	1.48474		1.47441
MB21D2	2.54657	3.09282	2.28154	2.18828
MT-ND3	2.38557
TNFSF9	1.93334	1.91551		2.12673
MT-CO2	2.28281
MT-ATP6	2.19241
MT-CO3	2.18724
KRT17	2.62371	3.11607
MYZAP	2.36937	2.48521		2.66992
MT-CYB	2.23264
CITED4	3.5348	4.02942	2.75665	2.21244
MT-ND4	2.31858
MT-ND2	2.11044
ZFP36	2.42311	1.81758
INSIG1	1.75103
ERRFI1	1.78042	1.53484		1.48905
TPRA1	1.52362	1.80567
CU639417.1	3.0103	2.54832		2.6012
WEE1	2.01966	1.75633		2.03964
SLC20A1	2.11591
DUSP6	1.76969
CDC25B	2.26538	2.72878
PARD6B	2.13133	2.13598		1.97096
PMP22	2.46051
MT-ND4L	1.86731
RPP25	2.7063	1.92197
PDLIM4	1.55092	1.68333
SLC7A5	2.34197	4.27591		3.00117
ADM	2.09853	1.99178		1.7417
TSC22D3	1.60321	1.59847	1.9816	1.43743
MT-ATP8	1.66799
H1FX	2.49991	1.49222
ALDH1A3	2.60705	3.51875
MXD1	1.83057	1.34514
TIPARP	2.68965	3.47648	2.29792	1.97197
NUDT4	1.33594	1.0807
CYSRT1	3.23846	4.08988		3.96908
LOXL4	1.56884	2.62289
EREG	2.39954	3.5173	2.26523	1.51255
IQCD	2.7072	2.52298
JUND	1.71562	1.60787
DDIT3	1.708
RRAGC	1.76
URAD	2.12685
SIK1	2.69205	2.3335
PITX1	1.44841
ZNF358	1.61869
RRAD	2.2768	2.64333		1.86218
FOS	1.75849
VKORC1	1.65042
FGFBP1	2.20958	1.99925		1.09391
BHLHE40	1.57875
MRPL23	1.56237
CKB	1.53622	1.42519
SQLE	1.39846
CDX2	1.89044	2.54411
ID3	2.34484	1.86178
CBX4	1.98877	1.90597		1.26985
DDIT4	1.33678			1.16166
ACSL4	1.06208
ENO2	1.47561
H1F0	1.28021
HBEGF	2.17783	2.20067	1.86337	1.33685
PIM3	2.09326	1.94397		1.25468
CLIC3	1.71636
VEGFB	1.42075
CDKN1C	1.62535
OVOL1	1.69991	1.36111
TSPYL2	1.69484	1.39384
DPYSL2	1.26787
JUNB	2.11744	2.18143
FAM102A	1.24359	2.31408
MUC1	3.40734			2.28283
KLF5	1.41069		1.78625	1.39282
YOD1	1.43318			1.50013
GRINA	1.38201
TNS4	2.61465	2.58979
TRIB3	1.4773
RPS28	1.04989			1.40324
GPRC5C	1.11627
ZYX	1.39819	1.7064
TBX3	1.72323
IDI1	1.22258		1.3521
TSKU	1.74262	2.71819
GCOM1	1.62892	2.42168
PROSER2	1.20977	2.00392
CDKN1A	1.36949	1.37699
CSNK2B	1.47218			1.74707
PSAPL1	1.78391	2.13128
TMEM189	1.45434
CBLC	1.12774	1.20898
CD81	1.73157			1.99615
CTSD	1.57246			1.27267
SLC1A5	1.2733	2.38913		1.40395
ADAMTS15	4.43346	3.539
ATF3	2.42531	3.33218	1.81455	1.84982
TPD52	1.13243		1.63694	1.29882
LHFPL2	1.11614
ARPC4	1.27918
DNAJC4	1.09784
IER2	1.78043
ARL4C	3.28421	2.4914		2.7726
ABHD17C	1.17952
SLC2A1	1.32976	1.43739
PCSK9	1.47065
RNF224	3.99531	3.20984
TMUB1	1.16492	1.28852
PMF1	1.21701	0.972088
JUN	1.74191	1.7503
NECTIN4	1.29587	1.35241
MIDN	1.32675
MVD	1.40955
ETS2	1.23685
C17orf67	1.58315			1.5404
AREG	2.1711	2.88081	1.69634	1.9051
DLK2	2.68313
PBXIP1	1.04932
STX10	0.982257
METRNL	1.02844
TMEM41B	0.988011			1.14589
CLDN4	1.37838
C4orf48	1.53163			1.1961
ZNF524	1.27859	1.35746
PPP1R14B	1.27157	0.890127
CDK2AP2	1.43245
RAB9A	0.975436			0.938405
MT-ND1	1.55731
UBOX5	1.2363
YPEL3	1.09679
RPL28	1.05261			1.39948
ATP5D	1.21251			1.34979
SCAND1	1.37322	1.2506		1.15331
TUFT1	1.46765	1.48253
TMEM238L	0.976105
ELOVL5	0.923003		1.37677
DUSP4	1.55747	1.60015
MED11	1.18082
POU2F3	1.47092
ASPHD1	1.33707	1.4689
WBP2	1.07722
PROC	1.32078
PERM1	2.97784
DUSP1	1.54084	1.60872
GAD1	1.29859	1.57783
MZT2B	1.31973			1.35629
DPM3	1.15488
VASP	1.07908
HIST2H2BE	1.65405
COX6B2	1.71813
MNT	1.12217
MT-ND5	1.24597
KLF4	1.26189
PDE9A	1.20152
KCNK5	1.09099
IRF7	1.00461
NDUFA11	1.44963
PPP1R14C	0.930899
CYP1B1	7.2083
HIST1H1D	2.46692
PXDC1	1.19038	1.60268
IER5L	1.7876	1.33401
PLLP	0.996077	1.19886
SARAF	0.956348
AGPAT2	1.10783
TMED7	0.940947
C15orf39	1.26104	1.42581
SECTM1	0.970643	1.19489
SERTAD3	1.38264	1.28288
UBALD2	1.08258	1.01028
EDC3	1.26533	2.05592
EDN2	2.77063			2.73469
PTP4A1	1.02768
PRSS22	1.22637	1.6682
CHCHD10	1.17977			1.37704
UGCG	1.24888	1.30775		1.12399
CTDNEP1	1.24936
GNAZ	1.80648	1.85351
DUSP5	2.12043	2.47776		1.5212
ZFP36L2	1.62823
GAN	1.41029	2.04852		1.11481
ELOVL1	0.748089
BCL2L1	1.12576
IGFBP3	1.03243
STX4	0.93479
ADAP1	1.07521
PPP3R1	1.24405	1.03532		1.31761
OXSR1	0.838967	0.872055
NAT14	1.54864
STARD10	1.05342	1.33091
KLK1	1.65871			1.86117
PHLDA3	0.855731			1.0636
MBOAT7	0.927347
ADRA1D	1.93152
HES4	1.88238	1.16776
CLDN9	1.51553
RGMB	1.82634	2.06392		2.75858
E2F3	1.03445
TIMP2	1.19191
C1QL1	1.12301
NAT6	1.4674
HTR1D	1.01032
SPPL3	1.15553
PLAUR	1.53352
PLA2G3	2.01
CCDC85B	1.06657
CAMK2N1	0.87722
DGKE	1.16476
MAX	0.864585	0.987103
ENTPD8	0.931744
TMEM141	1.26322
PRDM1	1.66869
AGPAT1	0.881854
GTF3C5	0.7951
SEC61A1	0.859814
UBTD1	1.25138	1.76379
MAPRE3	1.12094	1.0869
GPN2	0.861184
MYADM	1.4264
SEMA7A	1.95258	1.99951
F2R	0.929603
SLC15A3	1.34898
TNFSF12	2.00607
LMNA	0.807282
LGALS9	1.17395
FAM122B	0.974232
HMGCS1	1.03577
AEBP2	1.08284
PLBD2	1.24675
DHCR7	1.14716
SHPK	1.51802
CA9	0.909998
RYBP	0.903855
BABAM1	1.08635			1.27225
SULT2B1	1.51266
AAED1	1.43651
GOLT1A	0.814175
TPBG	0.917279
C12orf57	1.17515
SYT8	0.990549
CPEB3	1.33615
NPIPB15	1.61131			2.3614
TGFB1	1.18424
TMEM160	1.25733
NCCRP1	2.87055	5.71603
COPE	0.905411			0.936635
UBXN1	0.836642
FAAP20	1.05568
UBE2B	0.864216			0.982467
SLC17A9	1.6347
HSD17B7	0.911233
PCBP2	1.03272			1.55589
STC2	1.02558
CDYL2	1.28719
NEDD8	0.997822
CEBPB	1.56298	1.69944
DDAH2	0.935183
POLR2I	1.34032
FOXA3	1.11539
ELAVL1	0.913922			1.3338
MSMO1	0.81889
HSPA1B	1.77788			1.47493
VIPR1	0.89587	1.15386
RPL18	0.950579			1.19307
STARD4	0.801376
MMP24OS	0.905092
FKBP1B	1.26679
MARK4	1.00676
RAB5C	0.804576			1.08677
RPS19	0.980147			1.38236
TMEM219	0.830941
CA12	0.833634
VAMP2	1.61461
CDC34	0.898276	1.07938
SUMO4	3.03796
OASL	1.15099
LAMTOR4	1.05876
SCD	0.976126
MFSD10	0.765943
CPAMD8	1.8437
SIRT6	0.910339
FEM1B	0.930454
FCHO1	1.55224
ISG15	1.04689
GIPR	1.02683
CCDC94	0.969957
FSTL3	1.48633
HYAL2	0.923436
NR1D1	1.01709			1.58021
TNFRSF21	0.807403	1.04805
MVK	0.982009
SIPA1	0.820952
BCL3	1.88357	2.27651
ZNF503	1.28757
FOXO3	1.08506
THOC6	0.884996
SCNN1A	0.685101
FPGS	0.908446
RPIA	0.877497
MAP1LC3B	0.916476			0.987184
PER1	1.18106
R3HDM4	1.05055	1.02709
FHL2	0.919062
C9orf16	0.958051
RAB5A	0.691127			0.9663
HIST1H2BH	1.99547
KRT10	1.13027
RAC1	0.954778			1.32649
TPP1	1.14981
ENKD1	1.05696
SREBF1	1.03773
EGFL7	0.855622
ZFAND2B	0.76279
PGLS	0.926268
LDLR	1.33049
TMEM74B	1.24857
HCFC1R1	1.0771
GSKIP	0.675884
PABPN1	0.872923
GFPT1	0.837218
ECH1	0.901281
EFNA1	0.841219
SSNA1	0.878453
ABHD14B	1.10016
AMN	0.802923
RBPMS	0.989702	1.26611
C6orf141	1.12969
NPC1L1	1.10429
COMTD1	1.06685
FUT1	1.74979
TMUB2	0.738326
PCYT2	0.851657
DAG1	0.896172
TRAPPC6B	0.728263
PSMA1	0.787409
PAFAH1B2	0.736267
HS3ST1	1.87435	2.83475	1.73649	1.83302
CERS5	0.935303
ABI3BP	1.30445
PPP1R15A	1.88693	2.36014
LNX2	0.969586
DLL1	1.98709
CPNE7	1.45028
NKIRAS2	0.816277
SDCBP2	0.758156
ISY1	1.12773
ATF6B	0.755957
TMEM134	0.914546
MAN1A1	0.805501
PYCARD	1.07911
MZT2A	0.973024			1.04064
C6orf136	0.908351
SLC34A2	1.47553
C16orf74	1.98339
MMP14	1.02421
ATP6V1A	0.824336
BCL10	0.773138
TMBIM1	0.78609
RPL13	0.910044			1.09732
BRI3	0.798129
SH3RF1	0.822692
EHD2	1.57755
CCNJL	1.14569
MAPK3	0.68249
GLIS3	0.862762
PICALM	0.735417			1.05717
IER3IP1	0.767044
CNN2	0.769146
ID1	1.19698
TSPO	0.876869
SHC2	0.829049
SEC24A	1.03976			1.6562
GDF15	1.74392	2.59067
LTB		2.47417
KRT16		3.29468
CDC42EP5		1.73686
WNT7B		3.70539
AQP5		2.1675
PRSS2		1.42269
IER3		3.75928		1.83763
GRPEL2		1.1824
UBALD1		1.42526
RNF126		1.19314
RHOV		3.2264		2.2464
YARS		1.33519
CD70		1.75399
LRRN4		3.10417
BMF		1.58905
MTHFD2		1.1681
BTG2		1.36018
SLC5A3		1.2619
LMO7		0.901103
BAIAP2L2		1.57119
RPS2		0.966384		0.954859
TCIM		2.14182
KISS1R		2.57689
PHGDH		1.52962
GNAI1		1.14903
DAPK3		1.23369
HSF1		1.2623
SHMT2		1.3415
SLC9A3R2		1.66936
SOS1		1.46903
CARS		0.99937
TGFB1I1		1.74779
CDKN1B		1.27777
BAG4		0.924165
SNTB1		0.972462		1.33172
PRSS1		1.71855
OTUB2		1.84876
DUSP10		1.80045
NDEL1		0.962079
VSTM2L		2.72002
HMGA1		1.59997
TJAP1		0.896377
HSF2		1.44576
WNT10A		2.11244
PRRX2		2.91268
SPOCD1		1.81685
CLIC1		0.988005
SFN		1.55602
NELFA		1.07494
DCAF15		1.08383
HES5		3.2033
CLK3		0.992436
GPSM3		1.7573
PIAS4		0.985105
SYNGR2		1.14124
USP38		0.859968
GRAMD1A		1.76121
SNRPB		0.906069
NCEH1		0.961955
BBC3		2.22681
TOX3		1.18811		1.29915
MAFF		2.17479		1.17201
RBM15		1.25238
NLRC5		1.35708
INAFM1		1.32146
PLAU		3.19735
TFAP2A		1.39032
LIMK2		1.02483
SUDS3		0.831043
AHRR		2.73641
HSPA1A		2.21238
CRABP2		2.15844
FOXQ1		2.52814
GARS		1.15703		0.955982
C4orf19		0.948913
ARL8A		1.13892
PSAT1		1.52931		1.55465
SMURF2		0.857615
EHF		1.45333
MSI2		0.705543
FGF19		4.577		2.78255
PCDH9		3.73953
PICK1		0.954579
PCK1			1.60454
HSD17B12			1.30292
ARL6IP1			1.36298
CLDN12			1.23494	0.932088
CPD			1.12542
PRRC1			1.41463
MTPN			1.17323
TMEM30A			1.1713
LURAP1L				1.33095
PRR13				1.31268
GNAS				1.5083
TIMP1				1.47327
MUC12				1.37877
ST3GAL4				1.08892
IRF1				1.35678
IGFBP1				2.63994
PDLIM1				1.10783
TSC22D1				1.18125
SMIM3				1.64718
MRPS6				1.2162
FXYD5				1.443
APRT				1.53881
ATP1B1				1.29144
HMGB2				1.71646
CTGF				2.84327
CXCL1				1.1096
TUBB				0.986841
NFE2L2				0.874113
CHCHD5				1.20031
OTUD1				1.88513
RAD23B				0.988219
LY6E				1.55661
SPIN4				1.91201
KHDC4				0.98821
CHMP4B				0.882012
APOPT1				1.29082
HLA-A				0.994588
VDAC1				0.961982
RPS9				0.95919
RPS15				0.97315
S100A14				0.838208
PPP2CA				0.932032
FTL				0.91449
LGMN				1.04349
SET				0.904624
RBM27				1.0154
RPS19BP1				1.19587
CST3				1.0258
PDK4				1.95772
RPLP1				0.996731
ME1				0.999902
ARPC1A				1.12003
CEACAM5				1.04503
HLA-B				1.03559
PPP3CB				1.09983
LRRC42				1.07141
WIPF3				1.62042
RPS5				1.18599
PFN1				0.953327
PSMA2				1.40988
PLOD2				0.825982
ZFP91				1.08935
MAPK1IP1L				0.987998
RANBP9				1.03088

## Sheet: UP.EAEC.genes.overlap
Common to all	Common to Duodenum, Jejunum, and Colon	Common to Duodenum, Ileum, and Colon	Common to Jejunum, Ileum, and Colon	Common to Duodenum and Jejunum, and Ileum	Common to Duodenum and Colon	Common to Duodenum and Jejunum	Common to Duodenum and Ileum	Common to Jejunum and Colon	Common to Ileum and Colon	Common to Jejunim and Ileum	Unique to Duodenum	Unique to Colon	Unique to Jejunum	Unique to Ileum
CYP1A1	ZFP36L1	KLF5			DDIT4	KRT17	IDI1	IER3	CLDN12		MT-ND3	LURAP1L	LTB	PCK1
PIM1	TNFSF9	TPD52			MUC1	ZFP36	ELOVL5	RHOV			MT-CO2	PRR13	KRT16	HSD17B12
SERTAD2	MYZAP				YOD1	TPRA1		RPS2			MT-ATP6	GNAS	CDC42EP5	ARL6IP1
MB21D2	ERRFI1				RPS28	CDC25B		SNTB1			MT-CO3	TIMP1	WNT7B	CPD
CITED4	CU639417.1				CSNK2B	RPP25		TOX3			MT-CYB	MUC12	AQP5	PRRC1
TSC22D3	WEE1				CD81	PDLIM4		MAFF			MT-ND4	ST3GAL4	PRSS2	MTPN
TIPARP	PARD6B				CTSD	H1FX		GARS			MT-ND2	IRF1	GRPEL2	TMEM30A
EREG	SLC7A5				C17orf67	ALDH1A3		PSAT1			INSIG1	IGFBP1	UBALD1
HBEGF	ADM				TMEM41B	MXD1		FGF19			SLC20A1	PDLIM1	RNF126
ATF3	CYSRT1				C4orf48	NUDT4					DUSP6	TSC22D1	YARS
AREG	RRAD				RAB9A	LOXL4					PMP22	SMIM3	CD70
HS3ST1	FGFBP1				RPL28	IQCD					MT-ND4L	MRPS6	LRRN4
	CBX4				ATP5D	JUND					MT-ATP8	FXYD5	BMF
	PIM3				MZT2B	SIK1					DDIT3	APRT	MTHFD2
	SLC1A5				EDN2	CKB					RRAGC	ATP1B1	BTG2
	ARL4C				CHCHD10	CDX2					URAD	HMGB2	SLC5A3
	SCAND1				KLK1	ID3					PITX1	CTGF	LMO7
	UGCG				PHLDA3	OVOL1					ZNF358	CXCL1	BAIAP2L2
	DUSP5				BABAM1	TSPYL2					FOS	TUBB	TCIM
	GAN				NPIPB15	JUNB					VKORC1	NFE2L2	KISS1R
	PPP3R1				COPE	FAM102A					BHLHE40	CHCHD5	PHGDH
	RGMB				UBE2B	TNS4					MRPL23	OTUD1	GNAI1
					PCBP2	ZYX					SQLE	RAD23B	DAPK3
					ELAVL1	TSKU					ACSL4	LY6E	HSF1
					HSPA1B	GCOM1					ENO2	SPIN4	SHMT2
					RPL18	PROSER2					H1F0	KHDC4	SLC9A3R2
					RAB5C	CDKN1A					CLIC3	CHMP4B	SOS1
					RPS19	PSAPL1					VEGFB	APOPT1	CARS
					NR1D1	CBLC					CDKN1C	HLA-A	TGFB1I1
					MAP1LC3B	ADAMTS15					DPYSL2	VDAC1	CDKN1B
					RAB5A	SLC2A1					GRINA	RPS9	BAG4
					RAC1	RNF224					TRIB3	RPS15	PRSS1
					MZT2A	TMUB1					GPRC5C	S100A14	OTUB2
					RPL13	PMF1					TBX3	PPP2CA	DUSP10
					PICALM	JUN					TMEM189	FTL	NDEL1
					SEC24A	NECTIN4					LHFPL2	LGMN	VSTM2L
						ZNF524					ARPC4	SET	HMGA1
						PPP1R14B					DNAJC4	RBM27	TJAP1
						TUFT1					IER2	RPS19BP1	HSF2
						DUSP4					ABHD17C	CST3	WNT10A
						ASPHD1					PCSK9	PDK4	PRRX2
						DUSP1					MIDN	RPLP1	SPOCD1
						GAD1					MVD	ME1	CLIC1
						PXDC1					ETS2	ARPC1A	SFN
						IER5L					DLK2	CEACAM5	NELFA
						PLLP					PBXIP1	HLA-B	DCAF15
						C15orf39					STX10	PPP3CB	HES5
						SECTM1					METRNL	LRRC42	CLK3
						SERTAD3					CLDN4	WIPF3	GPSM3
						UBALD2					CDK2AP2	RPS5	PIAS4
						EDC3					MT-ND1	PFN1	SYNGR2
						PRSS22					UBOX5	PSMA2	USP38
						GNAZ					YPEL3	PLOD2	GRAMD1A
						OXSR1					TMEM238L	ZFP91	SNRPB
						STARD10					MED11	MAPK1IP1L	NCEH1
						HES4					POU2F3	RANBP9	BBC3
						MAX					WBP2		RBM15
						UBTD1					PROC		NLRC5
						MAPRE3					PERM1		INAFM1
						SEMA7A					DPM3		PLAU
						NCCRP1					VASP		TFAP2A
						CEBPB					HIST2H2BE		LIMK2
						VIPR1					COX6B2		SUDS3
						CDC34					MNT		AHRR
						TNFRSF21					MT-ND5		HSPA1A
						BCL3					KLF4		CRABP2
						R3HDM4					PDE9A		FOXQ1
						RBPMS					KCNK5		C4orf19
						PPP1R15A					IRF7		ARL8A
						GDF15					NDUFA11		SMURF2
											PPP1R14C		EHF
											CYP1B1		MSI2
											HIST1H1D		PCDH9
											SARAF		PICK1
											AGPAT2
											TMED7
											PTP4A1
											CTDNEP1
											ZFP36L2
											ELOVL1
											BCL2L1
											IGFBP3
											STX4
											ADAP1
											NAT14
											MBOAT7
											ADRA1D
											CLDN9
											E2F3
											TIMP2
											C1QL1
											NAT6
											HTR1D
											SPPL3
											PLAUR
											PLA2G3
											CCDC85B
											CAMK2N1
											DGKE
											ENTPD8
											TMEM141
											PRDM1
											AGPAT1
											GTF3C5
											SEC61A1
											GPN2
											MYADM
											F2R
											SLC15A3
											TNFSF12
											LMNA
											LGALS9
											FAM122B
											HMGCS1
											AEBP2
											PLBD2
											DHCR7
											SHPK
											CA9
											RYBP
											SULT2B1
											AAED1
											GOLT1A
											TPBG
											C12orf57
											SYT8
											CPEB3
											TGFB1
											TMEM160
											UBXN1
											FAAP20
											SLC17A9
											HSD17B7
											STC2
											CDYL2
											NEDD8
											DDAH2
											POLR2I
											FOXA3
											MSMO1
											STARD4
											MMP24OS
											FKBP1B
											MARK4
											TMEM219
											CA12
											VAMP2
											SUMO4
											OASL
											LAMTOR4
											SCD
											MFSD10
											CPAMD8
											SIRT6
											FEM1B
											FCHO1
											ISG15
											GIPR
											CCDC94
											FSTL3
											HYAL2
											MVK
											SIPA1
											ZNF503
											FOXO3
											THOC6
											SCNN1A
											FPGS
											RPIA
											PER1
											FHL2
											C9orf16
											HIST1H2BH
											KRT10
											TPP1
											ENKD1
											SREBF1
											EGFL7
											ZFAND2B
											PGLS
											LDLR
											TMEM74B
											HCFC1R1
											GSKIP
											PABPN1
											GFPT1
											ECH1
											EFNA1
											SSNA1
											ABHD14B
											AMN
											C6orf141
											NPC1L1
											COMTD1
											FUT1
											TMUB2
											PCYT2
											DAG1
											TRAPPC6B
											PSMA1
											PAFAH1B2
											CERS5
											ABI3BP
											LNX2
											DLL1
											CPNE7
											NKIRAS2
											SDCBP2
											ISY1
											ATF6B
											TMEM134
											MAN1A1
											PYCARD
											C6orf136
											SLC34A2
											C16orf74
											MMP14
											ATP6V1A
											BCL10
											TMBIM1
											BRI3
											SH3RF1
											EHD2
											CCNJL
											MAPK3
											GLIS3
											IER3IP1
											CNN2
											ID1
											TSPO
											SHC2

## Sheet: Up aafA sig
GeneSymbol	D.aafA.over.Mock	J.aafA.over.Mock	I.aafA.over.Mock	C.aafA.over.Mock
CYP1A1	5.28073	5.03732	3.71193	5.92585
SERTAD2	2.80237	3.17962	1.93776	2.75372
PIM1	3.27871	2.80881	2.12396	2.0053
TNFSF9	1.98299	2.20516	1.56765	2.10634
KRT17	2.90435	3.11585		3.38846
ZFP36L1	2.00512	2.00764	1.62355	1.80975
MB21D2	2.37251	2.96867	1.92843	2.06093
ERRFI1	2.00456	2.12394		1.36225
ZFP36	2.55036	2.59592	1.68532	1.27606
CDC25B	2.3583	2.33638
PARD6B	2.34089	2.6741	1.15846	1.96239
TPRA1	1.49341	1.43721	1.02931	1.15572
MYZAP	2.04358	2.25261	1.57773	2.57334
CITED4	2.98785	2.74688	3.48777	2.58426
WEE1	1.98189	2.03275		1.7346
MT-ND3	1.72256	1.91277	2.78355	2.23617
DUSP6	1.66825	1.41406
NECTIN4	1.72298	1.54325		0.919296
MXD1	1.86623	1.75464		1.17739
MT-CO2	1.63456	1.79848	3.33125	2.56514
MT-CO3	1.62143	1.76237	3.05813	2.45341
INSIG1	1.47476	1.22561
EREG	2.79828	3.74367	2.72049	1.71239
BHLHE40	1.79454	1.76826	0.849002	0.946892
RRAD	2.57218	3.07218		1.78964
ENO2	1.68956			0.861733
PDLIM4	1.41652	2.00204	1.57344	1.24941
SLC20A1	1.77022	1.42405
MT-ATP6	1.51194	1.75864	2.86356	2.48196
SLC7A5	2.07334	2.80826	1.52114	2.46388
PDE9A	1.58005	1.35071		1.07752
DDIT3	1.72039	1.65685
TIPARP	2.46339	3.1522	2.4464	2.06762
ZYX	1.54511	1.31186		0.715423
ATF3	2.84167	3.99011	2.76573	2.26409
NUDT4	1.20387	1.3034
DUSP5	2.90589	3.68704	1.61544	1.98537
TSPYL2	1.76739	1.32218
IQCD	2.6199	2.74852		1.76947
FAM102A	1.33028	1.37723		0.704185
ALDH1A3	2.28292	2.48969		1.14804
MT-CYB	1.50777	1.70768	2.73439	2.77052
PMP22	2.1491	2.31072		1.69733
MT-ND4	1.56477	1.91869	3.2859	2.82372
CYSRT1	2.94074	3.13015		3.27095
SEMA7A	2.5877	2.73561		1.1724
POU2F3	1.79131	1.76481
NCCRP1	3.96493	6.06227	2.97505	4.22753
ADAMTS15	4.68159
TSC22D3	1.34929	1.36235	1.75811	1.04178
CDKN1A	1.43124	1.4167		0.909414
LOXL4	1.24687
MYADM	1.89726	1.8507	1.12011	1.03616
COL16A1	1.62789	1.31531
HBEGF	2.15872	2.5852	1.44134
RPP25	2.10935	1.39215		1.9624
PIM3	2.0666	2.12568		1.53873
ADM	1.67454	1.45637		1.65129
SQLE	1.30768	1.14464
BCL3	2.67915	3.13069	1.84504	1.77907
TUFT1	1.66646	1.58121		0.898544
SLC2A1	1.39259	1.36245
ELOVL5	1.0476	1.43371	1.17919	0.812057
PLAUR	1.93751	2.09894		0.834249
JUNB	2.0579	2.25134	1.68348	1.03411
CBLC	1.12684	1.28753		0.659697
ARL5B	1.38489	1.87103	1.38517	1.13098
CDKN1C	1.48729	1.23309	1.90435
H1FX	1.91982	1.65858	1.70797	1.36623
PPP1R15A	2.73636	3.21456	1.39715	1.85426
PXDC1	1.32796	1.636		0.776832
EFNA1	1.18548	1.41649
CU639417.1	2.17436	1.86041	1.41138	1.76343
MT-ND2	1.30608		2.65402	2.59807
CBX4	1.78321	1.22617		0.946238
OVOL1	1.5754	1.19112		1.09081
HMGCS1	1.28585	1.08053
AEBP2	1.32399	1.52433		0.95983
AREG	2.23221	2.94404	2.22057	1.97157
RRAGC	1.49265	1.62788
FOXO1	2.22285	2.97958	1.59669	1.97516
ACSL4	0.964774	1.00534
COX6B2	1.54367
OXSR1	0.969247	1.07669
PRSS22	1.36411	1.37845	0.974412
PSAPL1	1.88804	1.3889
VKORC1	1.34626	1.6661		1.7511
HES4	2.08626	1.80747	1.23359	1.09806
PITX1	1.15575
GAD1	1.29901	1.32192
LHFPL2	1.05303	1.08128		0.85222
JUN	1.67746	1.76514		1.01172
WBP2	1.10828	1.31262	0.963109
FSTL3	1.88859	2.09199		1.00474
CLDN4	1.36711	1.55055	1.03918
CKB	1.24787	1.37831
STX4	1.01315	1.1223		0.80226
STARD4	0.975526	0.964432	0.976911
TJAP1	1.20305	0.733508
EDN2	3.02773	2.84653	1.29604	3.13735
PRDM1	1.85828	2.35582		1.90405
JUND	1.30869	1.14341
GRINA	1.19311	1.16793	1.09898	1.13107
PER1	1.44145	1.21784
RAB9A	0.954164	1.3227	1.29399	1.13496
DAPK3	1.22057	1.12018
C6orf222	2.75309	3.26559	2.64482	2.74271
GOLGA7B	0.990068
NUAK2	1.40945	1.49522		1.41829
MT-ND4L	1.2059		2.48479	2.37663
GCOM1	1.58571			0.995638
LDLR	1.68264	1.69875	1.06874	0.810287
YOD1	1.23625	1.45585	1.05684	1.30664
IL20	7.05705	7.8774
VASP	1.07954	1.21003
FEM1B	1.12908	1.25339		0.801482
FGFBP1	1.74874	1.67633		0.916211
EDC3	1.27736	1.43987	1.09345	0.802406
DUSP1	1.51936	1.73521
IZUMO4	1.90232	1.2676
CEBPB	1.73023	1.95152		1.20949
BAIAP2L2	1.89917	1.74638		1.23798
TMED7	0.947615	1.015		1.05522
RYBP	1.00503	1.4013		0.995527
TRIB3	1.21142
SIPA1	0.923859	1.2298	1.02949
PROSER2	0.987976	1.1515
CPEB2	1.03809	1.22979		1.11472
ISG15	1.20592	1.11333
SIK1	1.98123	1.80929
IER3	3.4176	4.35908	3.45778	2.44215
PLAU	3.4284	4.30205	3.42773	2.41277
KLK1	1.67081	1.76505	1.54482	1.65042
MUC1	2.80533	2.61008		2.2104
CSNK2B	1.19052	1.20614		2.1405
MICB	1.42411	1.47246	1.31227
CLIC3	1.24721	2.09604	1.76286
ANKRD22	1.0129	1.25306	1.68878
CA9	0.996172			0.97289
CTSD	1.35602	1.57209	1.4613	1.53955
H1F0	1.02102	1.09769
WNT7B	2.66852	3.49801	2.48685
TNS4	2.27265	2.10305
HSPA1B	2.00141	2.1675	0.971352	1.20268
ETS2	1.09638	1.06736
GNA15	2.43533	3.52404
RPS28	0.849887	1.26438	1.22415	1.2897
BCOR	1.21628
FA2H	1.63383	1.4757
RAP2C	0.819281	0.914255	0.792021	0.696872
SEC24A	1.2995	1.51052		1.4519
CHAC1	2.71637	4.15888	2.73491	3.02037
HTR1D	1.03373	1.33538		0.812499
BBC3	2.8331	3.37531	3.09038	2.56047
NFKBID	3.72473	3.23662	2.62426	1.8814
MVD	1.23441	0.990927
DDIT4	1.02286			1.05136
DPYSL2	1.016	1.03527
MNT	1.06862
CD81	1.4271	1.66842		1.78052
PLK3	2.49029	2.76285		1.57845
BTG2	1.59794	1.85975	1.62594
KCNK5	1.02082	0.982973
CXorf40B	1.09909	0.909231
KIRREL2	2.78957	3.00851
DCAF15	1.10838	0.872259	1.00245	0.776903
IRF1	2.11059	2.67807	2.45805	2.0407
TBX3	1.34763
FOXA3	1.17246	1.06691
PMF1	1.03826	1.00521
C17orf67	1.40054	1.12524		1.06792
DGKE	1.21132	0.970523
RAB5A	0.790477	1.09972	0.967439	0.957876
PPP1R18	1.42179	1.54674
GPRC5C	0.862092	0.928014		0.791895
PPP1R15B	1.74162	2.19792		0.871848
UBALD2	1.00898	1.17741	1.13515	0.98928
LRRN4	2.15039	2.4665
IRF7	0.898374			0.759555
PCSK9	1.22438
GAN	1.39207	1.28403
SLC17A9	1.54479
SGSH	0.948892
MT-ATP8	1.05273	1.49618		2.29488
SLC25A25	1.70139	1.37901
PTP4A1	0.962383	1.23883	0.877208	1.00956
CEP72	1.63955	1.00003
OGFRL1	1.51252	1.53422
MYCL	1.83406	1.56253
RPL28	0.915937	1.00348	1.29554	1.58913
RAD9A	0.921592
KRT16	2.29226	3.3064
IGFBP3	0.972788	1.00361
BCL10	0.893567	1.58334	1.14873
KLF5	1.05501	1.22577	1.15361	0.880775
NAT6	1.36522
TMEM189	1.09425	0.906264
ABI3BP	1.45751	2.05444
PTPN12	1.08579	1.07246		0.807802
GIPR	1.05264
PPP3R1	1.159	1.45805	1.1774	1.28702
MRPL23	1.09064	1.30363	1.87511	1.30835
MIDN	1.0644
CDYL2	1.41259	1.06043
CCDC85B	0.923473
RAB12	0.9237	1.0517		0.876502
NRARP	1.90308	1.61707
TNFAIP3	3.34952	3.88245	3.15118	2.3489
CA12	0.863727
MUC20	1.17973	0.941108
NAMPT	0.906141	1.48803		0.735084
NEDD4L	1.21954	1.80232		1.0777
PATL1	0.908525	0.881111		1.08525
IDI1	0.91182	0.722744	1.13243
FOSL1	2.99059	3.77508		1.98844
TRAFD1	0.795767	1.06502	0.97525
ID3	1.59112	1.74751
TMPRSS2	1.74577	2.13802	0.915445	1.00222
MAX	0.820001	1.07076	1.09045	0.726783
ARL4C	2.61807	2.0882		2.44746
BHLHE41	0.960558	1.17495		0.730514
SLC3A2	0.892616	0.961128
ISG20	1.17096	1.26647		0.685869
CMTM3	2.14182	1.86033		1.40382
BDKRB1	1.98877	1.86186
RELA	1.39734	1.56092		0.807972
GDF15	1.97045	1.94191		1.41874
ZNRD1	1.09582	1.5941	1.21889	0.986762
DLK2	2.25728
SAP30BP	0.930409	1.05443
AMN	0.848346
IER2	1.35579	1.29025
SLC9A3R2	1.1029	1.21562		1.21846
NPIPB15	1.56414	1.19781		1.4531
IL12RB1	2.67728	2.30904	3.97073
TRIM29	1.16463	1.526
EPHA2	1.97435	1.83997		0.961604
TPP1	1.21534	1.07807		0.991915
ITPKC	1.16444	1.55853
CLDN6	2.50935
ATP1B1	1.23921	1.45348	1.2452	1.71253
TPBG	0.880902	0.873381
TMEM30A	0.752787	0.993002	0.982589	0.800371
TPD52	0.863909	0.911707	1.10424	1.23138
RHOG	1.17096	1.42964	1.08544
SULT2B1	1.37713	1.83895		1.80897
ZNF358	1.04144
PML	1.40936	1.40233		1.00803
TMEM41B	0.787391	1.13554		0.869269
CPNE7	1.33617
MAFF	2.48474	3.03355	2.21622	2.20249
RAB21	1.19486	1.51607		0.92938
PBXIP1	0.820671	0.903811
RHOV	3.23158	3.9815	3.94125	3.39805
DUSP4	1.2766	1.30635
YPEL3	0.871499	1.23906	1.36282
AHRR	2.7702	2.0681
TICAM1	1.33359	1.48693
ABHD17C	0.879956	1.01528
SLC2A6	2.20483	2.28396	1.2901	1.1408
NR1D1	1.02605
RHCG	3.5057	3.85965		1.77074
ELAVL1	0.872833	0.920195		1.18899
PRRC2C	1.22353	1.46719		1.02522
CCDC9	1.04823	0.717312
PPP1R14C	0.761589
TVP23C	1.17502	0.867886
PICALM	0.791696	1.10443		0.994971
UGCG	1.07336	1.30693		0.714855
SPOCD1	1.94155	2.32593
SLC34A2	1.45012
PROC	1.06659
FOS	1.13159	0.757268
FOXO3	1.08751	1.03708
ODC1	1.81342	1.93504
URAD	1.65064
MSMO1	0.776297	1.02885	0.871476
UBE2B	0.808627	1.1805	1.21854	1.01665
STC2	0.982409	1.08556
SEC61A1	0.775068	0.812124
NPTX1	3.62644
CTDNEP1	1.03593	1.01375		1.1078
SARAF	0.789887	0.734045	0.94591
SEC24D	0.940113	1.21373	1.00647
STRIP2	1.12282
TRAF1	2.52844	3.13787		1.12877
LTB	1.78329	2.18558	2.10982
NFKBIE	1.76922	2.2157	1.81368	1.48343
PLBD2	1.10188
IRAK2	2.44807	3.23357	2.0165	2.02776
UBOX5	0.931016
CDK2AP2	1.08427	1.03889
EXOC3L4	1.30306
C15orf39	1.0051
SLC1A5	0.881997	1.64036		1.00929
CNOT9	0.770265
DDAH2	0.855881	0.981287	0.947999	0.67928
PHF1	0.880626	0.995329
GATA6	1.06589			0.863713
CCDC130	0.943914	0.618461
CPEB4	1.04422	1.25978		0.843284
DNAJC4	0.766566	0.782046
ELF3	0.818749	0.821615
CDX2	1.21136
HS3ST1	1.8996	2.51395	1.79983	1.9915
CRABP2	1.89373	2.46684	1.47093	1.43681
ELOVL1	0.623742
SKIL	1.27707	1.29375
LNX2	0.997015	0.894625
IL36G	5.18344	4.95379
SECTM1	0.788137	1.31415		0.779646
CDC42EP5	1.27232	1.61552	1.7501	1.20409
CYP1B1	6.82326	9.72081
MAP1LC3A	0.763696	0.586509
REL	1.54919	2.08583
TPPP3	1.80547
SUMO4	3.11987	2.80929
TGIF2	1.32118	1.88504	1.66106
MFSD10	0.708923
ACTG1	0.985361	0.917967		0.648063
NPR1	3.32736	2.95751
MAP1LC3B	0.889609	1.05178	0.881115	0.944614
FAM43A	2.90142	2.87461	1.48679
RNF39	1.51739	1.68509
BCL2L1	0.928359	1.01083		0.75796
DLGAP4	1.01822
RNF223	1.70553	2.02249
RAC1	0.932483	1.17417		1.49601
FLNA	1.02015
HIF1A	1.40494	1.86589		0.833884
STX10	0.711125		0.96732	0.921898
JMJD6	1.04961	1.17231
SIAH1	1.28345	1.4526
IRF6	0.881837	1.12819
CRACR2B	0.882417
SH3RF1	0.83133	0.798743
PORCN	1.23954
CXCL5	1.54053	2.81581	1.80713
SLC6A7	1.64682
NFKBIZ	1.99062	2.2074	1.8059
CLDN12	0.901457	1.12732	1.26116	0.923338
SYT8	0.860732	0.659995
RCOR1	0.94137	0.840006
CCL2	3.61516	4.73078	5.39841	3.19171
SLC15A3	0.967975	1.17172
ADAM8	1.3174
MZT2B	0.987515	1.22933	1.63269	1.36797
GOLT1A	0.698984			0.776484
IL19	4.32551	5.2858
E2F3	0.831916	0.900302
RIPOR3	2.48048
TAPBP	1.541	1.7392		0.782373
HILPDA	2.71562	3.30612
ZHX2	1.32618	1.55083
RAP1GAP	1.69121	2.05195
USP12	0.823382	1.08113
NDUFB8	1.05598
MMP14	1.01928	1.12875	1.00957	0.789475
INAFM1	1.04236		1.78801
CSF1	3.16772	2.71808	2.46617	2.35652
HSPA1A	1.78983	2.4326	0.972682	1.22363
CACNG8	2.15826	1.84285
SDC4	2.61227	3.48176	3.00114	2.73864
SPINT1	0.990346	0.968754
SRRM1	0.794933	0.673939
RAC2	1.17756	1.44183		1.09516
STARD10	0.852578	0.977226		0.916508
VEGFB	0.909494	1.02704
TRIM15	1.28406	1.75292		0.801747
CPEB3	1.15616	0.986041	1.26817
RBPMS	0.948713	1.16627		0.661864
SIRT6	0.826993	0.784649
TNFRSF21	0.757343	1.06381
CX3CL1	3.22375	4.16741	4.2589	2.76211
NINJ1	1.31232	1.93852		1.41735
ATG9B	1.3783
NFE2L2	0.862027	1.48979		1.13971
ZNF394	0.727141	0.79603
TIMP2	0.985356	1.07688
GOLPH3	0.776402	1.09411		0.827792
PRKCG	1.77248
ATP5D	0.87985	1.094		1.57488
B4GALT1	1.34033	1.94952	1.23794	1.0663
PLEKHA4	1.82306	2.09904
GRPEL2	0.827316	1.4265
TMEM238L	0.723318	0.984355
C4orf48	1.07875	1.25707	1.87369	1.10037
NOCT	2.56646	3.50648	2.25236	2.17425
IL23A	3.13577	3.6756
CLK3	0.906039	0.84341
IL1A	4.88018	6.78424	5.98835	4.382
FUT3	0.726204	0.800811
BIK	0.975954	1.29931	1.02584	0.90776
GCKR	1.39722
PHLDA3	0.681681			0.985872
PPP1R14B	0.904768	0.78822
BABAM1	0.908624		1.18051	0.910373
SERPINE1	2.72478	3.73772
DHCR7	0.968141	0.971132
COPE	0.779208	0.741959	0.877874	0.910018
GCH1	1.21765	1.40509		0.809441
GTF3C5	0.651462
NCEH1	0.731689	1.15981	1.06732	0.781515
EFNB1	1.15328	1.03903
TPM2	1.37831
PCBP2	0.896814	1.06203		1.44569
TNF	4.46653	5.33873	5.23197	3.73749
SLC44A4	0.698688
NECAP2	0.852725	1.02928		0.653947
ZC3H12A	2.49549	2.954	2.93135	2.42844
TMBIM1	0.768094	0.930096	0.76894	0.701244
TMEM120B	0.760334
RRBP1	1.11127
TK1	0.743439
OASL	0.937254
CHCHD10	0.911546	1.02929		1.432
NUB1	0.823424	1.23282	1.27715	0.728315
RPS19	0.866135	1.01957	1.30965	1.20335
NFATC1	3.47184	2.39055
PCK1	1.59502	1.6443	1.42808
TBC1D10A	1.30474	1.40608
SCAND1	0.980889	1.35748	1.54867	1.00033
BRI3	0.767896	0.868015	0.904785	0.792807
RALGDS	1.34665	0.867905
LAMB3	1.41438	1.50387
NMB	0.843109	0.986818
CFAP46	2.48441
ARL6IP1	0.691554	1.05634	1.02483	1.08537
TMEM159	0.943157	1.25651	0.98532	0.820728
YWHAG	0.798661	1.13565		0.792096
WISP2	1.0798
ST3GAL5	1.61841	1.75496
ADNP2	0.861532	1.19316
MMP25	2.14294	2.57096		2.45336
NFKBIA	3.09044	3.67913	3.7782	2.82539
KLF3	0.85014	1.28186
SREBF1	0.949226
ASPHD1	0.890778	1.16258
IL1RN	0.853387
NDEL1	0.699097	0.90086
SDCBP2	0.710484	0.73529		0.725269
C6orf141	1.04141
TGFA	0.996539	1.2089		0.694997
CRIM1	0.794509	0.971576
NEURL3	2.34107	2.69603	1.75665	2.60556
SPPL3	0.911664	1.00501		1.12084
PELI1	1.00904	1.5272		1.17682
CXCL6	2.73652	4.00608	4.01499	1.91937
ANO9	1.21033
SHC2	0.712941
RELB	1.12673	1.71001
ACBD3	0.598576	0.900299
SEMA4A	2.75592
LMAN1	0.682674	0.946369	0.961056	0.763239
ENTPD8	0.733269
HEG1	1.82244	1.55199
PCSK4	1.02762
CEP131	0.803112
BDKRB2	0.873874	1.40391	1.46852
IL32	1.20531	1.59302	1.29638
TMEM41A	0.747261	1.09671		0.886848
HPCAL1	0.774752	0.844452
R3HDM4	0.923194	0.960218		0.980758
GFPT1	0.757309	0.760894	1.00863
SYNGR3	1.4095	1.86216
RBCK1	0.60937
KLF4	0.905052	0.838225
ST3GAL4	2.66051	2.06985		1.05038
CREB5	1.20279	1.18064
SOD2	2.1384	2.71607	1.24348	1.78228
KRAS	0.797899	0.892539
LMNA	0.645031
MUC12	1.9635	1.27954		1.19024
CXCL2	4.82941	5.3819	6.09217	4.42914
PBX4	1.90783	1.78107	1.78062	1.16767
DDR1	0.743762
SEMA3B	0.905717
RPL18	0.793434	0.979468	1.16978	1.16008
SLC25A45	0.965765
DUSP10	1.34408	2.37138	2.38249	1.61374
MARK4	0.804719
RNF126	0.93837	1.0878		0.910016
SERTAD3	1.00078	1.15687
HAPLN3	1.92545
BCKDK	0.74398	0.789874
CDC42EP2	1.92546	2.7667	1.61959	1.83599
CSRNP1	1.37657	1.58164
NDUFA11	0.978623			1.01371
AGPAT2	0.798487	0.749682		0.750161
DNAJB6	1.01781	0.951124		0.598541
ZBTB43	0.839444	0.902204
ARPC4	0.807773	0.953831		1.15796
CDH3	0.795553	1.1112
SERPINB2	1.71111	2.43268
AHDC1	1.05218
STXBP2	0.745213	0.597745
LAMP1	0.905079	1.14472		1.17632
RHPN2	0.801989	0.69397
VAMP2	1.29491	1.38678		1.31516
ZBTB21	0.67671	1.23338
WTAP	0.739421	1.02655
SDCBP	0.738361	1.18829	0.83771	1.19981
SLC6A19	1.17847			1.63005
GFPT2	3.70826	4.75601
RREB1	1.03089
SLC25A22	1.45957	1.66503		1.15081
MFSD2A	1.64518	1.43207
TOP1	0.770178	0.782271		0.83585
PTBP3	0.682015	1.14437	0.919977	0.723109
RIPK2	1.61937	2.44623	1.46809	1.30119
GPSM1	1.4946
FHL2	0.79358	0.806445
RNF11	0.681043	1.01212
ABHD11	0.960735	0.581051
GNB2	0.808411	0.935789		0.749251
SH3BP2	1.41581	0.996358
SLC15A4	1.0467	1.14478
MTPN	0.556574	0.881559	0.953559	0.883512
FRMD8	1.35434	1.20755
TMUB1	0.724084	0.852749
RPS9	0.677136	0.781477		0.878398
THBD	1.79637
ARTN	1.78861			2.3568
CGAS	1.37808	1.6698
CCL22	3.97619	4.58552		3.66006
CLEC2D	1.88828	2.67877	2.22154	1.07237
IGFBP7	2.56839
GABBR1	0.974357
RBM7	0.634982	0.967846		1.00625
RPL36	0.758535	0.769124		1.09107
SMOX	1.25938	1.86203
RFLNA	1.32491	1.68274		1.15144
IGFL1	1.35835	1.59845		1.51894
KRT6B	2.86257	3.97656
CCL20	2.82069	3.86221	3.91148	3.3633
TMEM217	1.28583	1.81824
GRAMD1A	1.41441	1.88475
RTF1	0.677514	0.912732
C11orf68	0.886233
RBP3	1.05978
IHH	1.05075	1.11962
ZNF217	0.789167	0.991065
MAP7D1	0.951468
TNNT1	1.03545
EHD2	1.21575
NMUR2	0.97738	1.72432
PCGF2	0.798693
HMGB2	1.68024			1.60362
CCNC	0.59243	0.736358	1.01635
TMEM160	0.980082	0.900249
DRAM1	1.16631	1.76785		1.043
DPM3	0.776091	0.918274	1.73145
SELENOM	0.718027	1.24676
CDX1	0.941267	1.14348		0.906352
CCL5	2.59441	2.91109
CXCL1	4.20203	5.22077	5.61865	3.72738
ARL8B	0.552685	0.688361
MAPRE3	0.828371	1.09638		0.970566
C1QL1	0.787241
FSCN1	0.956143
GPRC5A	0.872791	0.928058
CBFB	0.772602
KCNN4	0.764408
AXIN2	3.50856	3.95169		2.69057
DTX2	1.48701	1.64556
BATF2	1.2266	1.59904		0.990076
CCSER2	0.770295	1.39803		0.855898
C9orf16	0.781377	1.17691	1.24181	1.23696
SERPINB7	1.17491	1.94769
UBXN11	0.938907
FADS3	0.772232
UBQLN1	0.602126	0.797665		0.979314
SIGIRR	0.647758
UBTD1	0.863962
ALCAM	0.782054	1.36765		0.885017
TMEM132A	0.796122
NHLRC2	0.670569	0.771714
ADAP1	0.742495	0.75245
OTUD3	1.03975
SLC9A1	1.09613
UBXN1	0.637471	0.826433		0.827203
RAB14	0.705122	0.941961	1.06889	1.1276
RAB44	2.02784
IL3RA	1.46911
KCTD5	0.568214
RPL13	0.789513	0.920282		1.19771
HSD17B7	0.732928
G0S2	3.08156	4.47617	3.07105	2.77359
FOXJ2	1.03295	1.11604
AIP	0.729974	1.02355		0.683861
LGALS9	0.868515			0.946044
MAN1A1	0.68964	0.794109
PHC2	0.800255
SREK1IP1	0.650798	1.20475
ETS1	1.55498	2.43813	1.77902	1.64047
CRTC2	0.922781	0.838828
XAB2	0.696308	0.62354
SLC6A12	2.14321	3.05851	2.54212	2.317
PNRC1	1.66297	2.37424	2.5989	1.79698
H3F3B	1.02749	0.946424	0.943243	0.808167
EAF1	0.719449	0.978716
FNDC11	1.44976
HMGCR	0.686043
PHKG2	1.04197	0.870012
SMAD7	0.756789
SMAD2	0.582326	1.00347		0.684231
TNFAIP6	3.02702	6.48949
APP	0.61295	0.665718
UBAP2	0.748307
BAZ1A	1.14163	1.48241		0.759696
PABPN1	0.712691	0.747091		0.904323
NAV2	1.70439	1.74883
CDC34	0.694201	1.00832		0.74093
FBLIM1	0.688701
CCDC88B	1.28846	0.860373
EVA1B	0.871798
ENKD1	0.81069	0.687166
MX1	0.725112	0.885039
CRY2	0.952969	0.939309
IFRD1	0.797072	0.771761
WFDC2	1.0326	1.25404
TGFB1	0.836098	1.01336
FAM89B	1.18263
SCNN1A	0.552885
HEXA	0.616618	0.77451
NR1H2	0.673976	0.895528
COQ10B	0.66862	1.04239		0.754753
HLA-B	0.732516	1.09362	1.10096	1.1302
MUC4	1.43852	1.19337
BAD	0.743956	1.03077	1.40134	1.06989
LMBR1	0.585738	0.729419
CCNG2	0.636372	0.709793
HES5	4.06849
ZFAND5	0.831379	1.15137		0.843723
RUNX3	2.57973
FAM122B	0.70441			0.964748
NPC1L1	0.90766
C11orf96	3.17446	5.45749
FBXO32	0.994429	1.31223
RLIM	0.873497	1.02095
TNFRSF11A	0.794487	0.975559	1.01449	0.994422
PCOLCE	1.13116
MAPK3	0.57399	0.721083	0.79465
LITAF	0.582196	0.99275
NKIRAS2	0.665362	0.776664
OR10H1	1.83867
SLC37A1	0.701876
SIRT1	0.702714
DAG1	0.730253
ISYNA1	0.779641
MBOAT7	0.637733
PPP4R2	0.918624	1.43143		1.12414
NELFA	0.726706	0.854864
CGN	0.77167
NLGN2	0.873863
STYK1	0.754429	1.12921
GNAZ	1.11788	1.20909
EHD1	1.52722	1.72912		0.697962
TC2N	0.642735	0.804388
PHLDA1	1.54121	1.34913		1.3075
ADRB1	1.09312	1.14085		1.44074
CNN2	0.644405
MSANTD3	1.01825	1.41512		1.31854
MAP3K8	2.18904	2.76471	2.73668	2.33223
CRYBG2	0.73373
CDH1	0.849107			1.1424
C3	0.948857
CAMK2N1	0.614222	0.921089
SMG7	0.733113	0.884204
UBE2H	0.730009	1.13128	0.77494	0.689236
SHB	1.03415	1.03086
KCTD10	0.754372	0.728255
PRKCSH	0.749622	0.818459
CXCR4	1.04978	1.33209
CDK16	0.55224
ATXN2	0.822447
MEX3C	0.66832	0.842374
NFKB1	1.45489	2.00925	1.07639	1.36819
CERS5	0.764381	0.677551
SLFN11	2.51428	2.13837
TRIP10	1.06889	1.31005	0.84812	0.898769
CXCL3	3.75439	4.66977	5.11415	2.96313
KRT86	1.70327
SLC27A3	1.12531
FAM241A	1.13216	1.42624
AC013394.1	1.67709
CELF2	0.836929
DENND6A	0.631636	0.745214
CHMP1B	0.718926	0.715612
MOGAT3	0.722958
AKAP17A	0.700451
MAPK6	0.690298	0.841091
CCDC94	0.722086	0.8171
KCNK1	0.903756	0.979649		0.697643
CYP4F12	0.887327
TSC22D2	1.07577	0.786282
RNF224	2.34602
NPC1	0.768028	0.70551
SFN	1.02555	1.28002		0.88801
PGGHG	0.86697
RAB5C	0.596349	0.773219		1.12353
ATP6AP1	0.686874
KRT10	0.860668	0.736481
APOE	1.03425	1.07508
SEMA4B	1.04383
CXADR	0.55187	0.829406
ADCY4	1.7984
HLA-A	0.734657	0.934579	0.925432	0.960631
FKBP1B	0.916189
FGD2	2.0119
NDUFV1	0.567344
HSF1	0.828065	0.819848
SCAF8	0.584352	0.622225
RND1	2.39644	3.22428	1.77406	1.28365
FOSB	2.27552	2.2713
VIPR1	0.662533
SLC52A3	1.10706	1.55833
ARID5A	0.829884
PNPLA2	0.695232
B3GNT2	0.800885	1.08716
NTHL1	0.895749
PAWR	0.551568	0.684656
BNIP3L	0.538097	0.717028		0.813816
SDHAF2	0.902466
PLLP	0.630291	0.940003		0.847831
RARRES2	1.11062	1.29441
TIMM17B	0.637961	0.866386	1.078	0.757093
CDV3	1.04563	1.46999	0.969219	1.38634
ETV3	1.13333	1.41555
BCL6	0.96437	1.29685		1.17501
SPRY4	1.22934	1.33063
NOTCH3	1.26318
BID	1.11257	1.5997	1.01845	0.735514
IER3IP1	0.621882	0.799967
HIST2H2BE	1.039
MYL6B	0.799661	0.67236
CLASRP	0.713038
EPOR	1.03358
GNB1	0.53153	0.774711		0.863592
KIAA1217	0.874972	0.922515		0.742851
HTR3A	1.33849
TNFRSF1A	0.707734	0.951618
SLC35A3	0.688331	0.6739	0.802062
IL17C	5.89319	8.32698	6.83612	5.86033
JUP	0.777572
GATA4	0.929078	0.925299
TMEM175	0.675594
CLDN15	0.610891		0.87635
HDGFL2	0.772852			1.00246
GBP1	0.953138	1.35535
GAS7	1.10294	2.00881
DNASE2	0.612066	0.642069
GM2A	0.55619
PDIA4	0.584327
RALY	0.718357	0.943819	0.968383	0.879133
TRAPPC6B	0.56607	0.65625		0.726706
PLCXD1	1.20027	1.22033
GCGR	2.67482
CXCL8	3.27052	4.60383	5.15966	2.74665
F2R	0.656985
QSOX1	0.687127
TNIP1	1.24859	1.65315	1.02892	0.873814
FSTL1	0.670648
CDKN2D	1.09108	0.913277
SGSM3	1.30882
TMEM39A	0.66538	0.981665
PHPT1	0.595753	0.632679	1.17369
FAM50A	0.655697	0.684325
BCAR1	0.886488	0.83093
MT-ND1	0.908138
HLA-E	0.637552	0.960933		0.656647
SLCO4A1	1.28559
RTL8C	0.706047		0.868669
NPHS1	3.87068	2.82468
ICAM1	3.19864	3.9948	3.26613	2.68768
PPP1R32	1.592
A4GALT	0.798786	1.19188
CCNI	0.714453	0.991107	0.937194	1.08086
PTGS2	3.98761	6.34352
ZBTB25	1.08819	0.954452
INO80C	0.77461	0.81626	1.13756	0.82568
TNFAIP8	1.75488	2.68812	1.97413	1.51739
KDM6B	1.31391
FERMT3	1.64428	1.15071
QPCTL	0.984184
ZFAND2B	0.572961	0.694884
THEMIS2	0.997062
SH2B3	0.932042	1.58084
ZNF385C	1.59359	2.46892
SMIM6	0.699261
POLR2I	0.905879
EPS8L1	0.671087
EZR	0.564437	0.778751
ZNF524	0.727901	1.03258
RGMB	1.23839	1.06462		1.85045
CLDN1	0.545262	0.819176		1.14061
SUN1	0.721966
CD44	1.57605			1.43552
TSC22D4	0.738155
ONECUT2	0.542613	0.81323
GPCPD1	0.601506
ALDOA	0.693421	1.04655	1.05691	0.851638
CASC4	0.622278	0.870925
SLK	0.649329	0.819945
TTC39A	0.619907
ATP6V1A	0.651117	0.782174		1.05306
EGLN2	0.857631
PSMA1	0.591957	0.692816		1.03915
ABCG1	0.80773
HMG20B	0.744645	0.729729
IDS	0.671867	0.676137
C18orf25	0.621109	0.745528
F3	0.669381	0.718125		0.878653
TBL1XR1	0.599445	0.53447		0.898205
UCKL1	0.737029
BIRC3	1.45154	2.36407	1.87123	1.42551
ECE1	1.23695	1.5203		0.629395
USP14	0.598879	0.701395		0.92527
PHLDA2	1.5901	1.39895		1.21254
CAMSAP2	0.82681
PELI2	0.713337
COL7A1	0.846943
ARFRP1	0.723794
AAED1	1.06321
ANKHD1	1.37665
F11R	0.722582	0.951309
ANKK1	3.13066
STX5	0.567841	0.911189
ARF1	0.595302	0.786076	0.882769	0.780231
ARL8A	0.674176	0.892055
TLCD1	0.722468	1.0972
SSSCA1	0.861757	1.04101
TMEM150B	0.579743	0.667815
ICOSLG	1.59071	1.64133
PPP2CA	0.538495	0.743341		0.910014
CDH24	0.737853
TCIM	1.47064	2.29984	2.89932	1.62842
TGFB1I1	0.996069	1.44978
KBTBD2	0.529933	0.719031
ARFIP2	0.533967	0.685631
MAP2K3	1.36238	1.33828		0.893231
ALOX15B	1.71238	2.8575
TNFRSF14	0.622451	0.481475
PTGES	1.12915	2.2212		0.938311
MOB2	0.635479	0.745635
OAZ1	0.626434	0.859861	1.02981	0.864902
UBALD1	0.882817	0.977414
AKIRIN1	0.614867	0.577111
PLEK2	0.952239	1.07896		0.760853
WNT4	1.28138	1.70154
PARM1	0.583522	0.968062		0.838984
CD40	0.871096	1.31891
THBS1	1.21007	1.70585		1.16172
C2CD4A	4.18996	7.21614	6.71367	4.90723
EBI3	2.19399	2.63812
TNFRSF9	1.78046	3.03886	2.38288	1.25333
CD7	1.19551
PDP1	0.632057	0.870679
MYO15B	0.762479
RELT	1.71334	2.16617
SNX16	0.733073	1.05104		0.872259
BROX	0.724695	0.961819
TVP23B	0.599825	1.04267	0.89515
NAB1	0.669182	0.980954
METRNL	0.560616
NRM	1.1092
SUDS3	0.482682	0.737377		0.664429
BMP2	0.743266	1.29496
NDUFA9	0.647688
BAIAP2L1	0.738704	0.816507
RHBDF2	1.7018	1.58482
KISS1R	1.6856	2.25701
SCN4B	1.14644
ONECUT3	0.812026
CD83	3.37915	5.77662		3.84965
PLEKHG5	0.999112
DDX39A	0.867646	0.817353
RHBDF1	0.821004
TMEM91	0.934199
TRIM16	1.24571	1.64355	1.14093	1.08904
RPS17	0.623366	0.674588		0.9695
CDCP1	0.689619	0.938686
CTNND1	0.615724	0.674042
FAM107B	0.620529	0.853861	0.782539
PARL	0.867831	1.18934		1.36494
C1orf228	1.4285	1.0261
CTH	1.05282	1.44641
LMNTD2	0.676418
ARHGAP17	0.771044
MPZL3	0.789347	0.722457
SRSF2	0.66176	0.627736		1.15531
HERPUD1	0.688537	1.09955
ZNF581	0.756801
NPPB	1.95276
WWTR1	0.803343	0.969306
C10orf10	0.79023
NPIPB5	0.628468
SUZ12	0.651333	0.826355
PDE12	0.591713
HECA	0.908478	1.3015
TFAP2A	1.80991
CPAMD8	1.13422
IGSF8	0.58103
TMEM178A	1.19054	1.30046
ETV6	0.694044	0.90836		0.669424
CSNK1G2	0.754633	0.563893
TMEM74B	0.861033	0.590803
IL15RA	0.962934	1.33993
SLC19A2	0.703217
GTPBP1	0.787353	0.885264
C5orf15	0.554672	0.626785	0.955602	0.963633
TTLL10	2.18165
TRIB2	0.893079	1.31528	1.45206	1.31585
EFCAB14	0.534174	0.542724
HSPB1	0.688591	0.876543
RING1	0.610666
BSG	0.702205	0.904736	1.19185
SOS1	0.809069	1.25461
OTUB1	0.594446	0.558972		0.651427
RPS5	0.656945	0.777824		0.928531
MFGE8	0.625658
UBE2M	0.671855	0.920447		0.75108
SCD5	0.513965			0.896784
MXD3	0.856227
UBE2W	0.525488	0.721267
PRR14	0.729998
HIST2H2BF	1.90433
FPGS	0.630074
SCD	0.664749		1.04336
IRF3	0.615855
HCN3	1.01973
SYT11	1.54877
VPS28	0.539131		0.817813	0.652645
ALDH2	0.59055			0.857855
MAP2K1	0.508654	0.694868		0.770514
EFEMP2	0.882296
NOS2	2.52214	3.74628	4.34268	4.89422
PAK4	0.796691	0.879712
SYCE1L	1.39872	1.04529
MT-ND5	0.706649
GABARAPL2	0.562863	0.853878	0.893498	0.784187
CARD19	0.617164	0.682992	0.912778
TMEM234	0.751268
ARFGAP3	0.489219	0.686731	0.96961
TAX1BP3	1.06973			1.67037
WDR13	0.670552
ECM1	0.800189
KLF6	0.869455
CDK18	0.887737
MZT2A	0.700479	0.977808	1.15611	0.831591
PRKAR1A	0.449832	0.496447	0.83603
DCUN1D3	0.637276	1.09161
JAG1	1.33953	1.81295		1.54526
MED15	0.861727
GTF2A1	0.59837
UBQLN2	0.852787	1.15174
LLGL2	0.545203
ECH1	0.632251			1.12137
RDH10	0.907466	1.34918
CRB3	0.552502	0.774878
OAF	0.949895	1.13615
RFNG	0.605703
HCFC1R1	0.749659	1.05132		0.69997
CEBPD	1.57225	2.35324	2.78609	2.06657
SF3B2	0.578839	0.608564		0.592848
EGFL7	0.583228
AZGP1	0.668586	0.837441
NDRG4	0.993382
CABLES2	0.950346
HMCES	0.523793
ACSL3	0.525117	0.880947
RNF125	0.700041
TNIP2	0.769738
SETD1B	0.793142
PEMT	0.800008	1.28101
TIMP1	0.774049	0.945983		1.45015
NFKBIB	0.850509	1.301		0.871672
TMEM30B	0.639083
ZFP91	0.562996	0.777976		0.941536
PLEKHG3	1.03555
CORO7	1.16095			1.50532
PPP1R35	0.724785			0.798454
NDUFA13	1.15721
ARRDC3	1.24119	1.81979	1.27298	1.41923
DLST	0.531644
TP53INP2	0.785092
TMEM200B	1.5275
UPP1	0.778612			0.603439
SLCO2A1	0.712335
CDC42EP1	1.12369	1.14581
HNRNPD	0.620625			0.860959
RAB6A	0.545446	0.736306		0.960934
RANBP9	0.596887	0.742573		0.95399
NLRC5	0.969821
ICAM5	1.90995		2.78804
NT5C	0.728843	0.698142
PLEKHO1	1.40755
ITGAV	0.554147	0.916831
COTL1	0.994448	1.13566		1.19825
CATSPERB	0.903887
FEZ1	2.92188
ERLEC1	0.521287	0.647188		0.769373
PDHX	0.537905	0.625276
GATAD2B	0.727874
PSTPIP2	1.00222	1.45499
SWAP70	0.516476	0.808967
HIST1H1D	1.66388
SLC8B1	0.86052
BTBD19	1.19187
RBM4	0.769613
ANKLE2	1.08559	1.02342
PDLIM7	0.81934
ANGPTL8	2.94115
TNFSF14	2.87241	3.86008
ATP6V1C2	1.2216
SIRT2	0.507439
DNM1	0.704266
SCNN1D	1.03359
VEGFA	0.784568
SLC5A3	0.87347	1.01525		0.987381
GADD45B	1.68016	1.91091
SF3A1	0.739397	0.832034
CENPT	0.631627
CDK9	0.550314	0.805402
NFKB2	1.47302	1.85836	1.49134
REM2	1.39894
AFF4	0.692033	0.884607
PPP2R5B	1.04486
FADS1	0.68284
ODF3B	0.823257	0.987393
CORO1A	0.97376
ATF6B	0.526134
TMEM134	0.621483
SCARB2	0.438485	0.560382
NXN	0.599463
NCK1	0.539249	1.09856
ARHGAP27	0.596764
FAAP20	0.628922
TNFAIP1	0.744381	1.02042
RHOC	0.600496	0.740249	0.996213	0.700788
STAT5A	1.75895	2.25507	1.58403	1.17233
RPLP1	0.616445	0.80685		0.986605
UBAC2	0.500565	0.791588	1.05504	0.698211
DUSP8	0.96292	1.01603
PPP1R14A	1.30718
ASPH	0.46122
COL6A1	0.64832
SLMAP	0.621799	0.850694		0.880036
CPNE1	0.546756	0.595448
TGM2	0.836304	1.42754
FAM131A	0.568411
NME3	0.637014	0.651027		0.931639
SH3D21	0.740764
CAPN5	0.588214
PICK1	0.559159
SERPINE2	0.797324			1.01086
OTUD1	0.844922	1.26083		1.51996
CST6	1.08113	1.7288
PIP5K1A	0.705021	0.622438
AP1AR	0.560567	0.689217
SLC30A7	0.478139	0.686615		0.742809
ATG16L2	0.943263
P4HB	0.504033
PAQR6	0.990222
RRAS	0.529103		0.795965
TRPM5	1.16745
ZBTB7C	0.990226
RHPN1	0.825263
HLA-F	0.609216	0.786961	1.1313
TSPO	0.615459		1.36065	0.765192
ARL6IP4	1.36214
IGFBP2	0.52744
LIF	1.55847	1.53952		1.79264
NFATC2	1.16958	1.56109
GEM	1.55755	2.03152
SELENOK	0.72908	1.00761		0.637343
C2CD4B	3.74735	4.63238	4.92112	4.49336
DRD1	1.3347	2.01691	3.18916	1.78647
CAPNS1	0.57311
ATXN7	0.785719	0.785882
DENND3	0.954
TINAGL1	0.688275
ZMAT3	0.720719	0.921879
TMC5	0.46926	0.620718
RAB3IL1	2.02159
SMNDC1	0.530748	0.625673
C12orf57	0.709462
PTGS1	1.09957
SPIN4	0.851484			1.93467
NAPG	0.443616	0.603941
PLPP2	0.583927	0.638337		0.698863
SMURF2	0.862173	0.949322
ACD	0.793817
CD70	1.14086	1.34958
RRP1	0.837827
RHBDD2	0.592923			0.908949
TRABD2A	0.643813
ERBIN	0.503903	0.594847
TRPT1	0.61162	0.498594
MMP24OS	0.552819	0.779081	1.08636	0.774656
ZBTB7A	0.596231
VPS4B	0.474306	0.486432
LYPD3	1.0493	1.83462
PPP1CB	0.508659	0.775838
PRKAA1	0.534261
FNDC4	0.756166
RIPOR1	1.11379
ADAMTS9	1.64121	1.88553
FAM149A	0.852877
TMEM63B	0.570675
LPAR2	0.716738
HIGD2A	0.639118	0.70276		1.12545
PIAS4	0.678635
LAMA3	0.741476	1.25851
SQOR	0.50028	0.742188		1.03652
CSNK1E	0.914659
NDRG2	0.867815
SLC25A29	0.577774
IER5	1.14475	1.58753	1.5222
TMCC3	0.572052	0.930441	1.42509
PGLS	0.597029	0.778884
RAB34	0.523999
ARHGAP30	1.06616
GNB5	0.495051
TMEM231	1.08806
SP2	0.605922
EPS15L1	0.64842
ROBO3	0.881925
MEF2C	1.30904			1.38312
MMP1	1.41057	1.59233
PTAFR	1.31999	2.09522		0.948503
NENF	0.63973			0.856342
CEACAM1	0.560133
AC024940.1	2.34513
ECSIT	0.632002
NTF3	1.20094	1.49618
ZFP36L2	0.888783
OSER1	0.4773	0.710632
HLA-G	0.593629
FAM76A	0.599632
SAPCD1	2.31732
ZFAND3	0.577275	0.889025
STYX	0.56313	0.640669
S100A16	0.54321		0.832022	0.591316
CYB5R3	0.502251
NR4A1	1.83882	2.87982
ADORA2B	0.661024
AGFG1	0.545573	0.738306
ERN1	1.12591
CLCF1	0.871031	1.14603
RASSF5	1.47163	2.5325	2.24703	2.08682
GNAI1	0.620466	0.760802
WDR54	0.737855
PAN3	0.472734
DCP1A	0.857644	1.3636
PERM1	1.35278
ADGRB2	1.80317
BRD4	0.882152
UBE2Z	0.672399	0.973752		0.693239
ACOX1	0.672292	0.764788
CENPA	3.23474
SPRED1	0.601998
SEC24B	0.490125	0.784414		0.79656
ZDHHC18	0.566283
PTBP1	0.507671
PPP3CA	0.486144
IFI27L1	0.516858
LYPD5	0.986777
CYTH2	0.500935
CARS	0.553462	0.887923
KISS1	0.944653
PMPCA	0.546916
UNC119	0.593273
ITGB2	0.584829
GSKIP	0.436126	0.520857	0.814732	0.725589
PLIN5	2.01682
TMEM106A	1.50545	1.55796
DXO	0.812739
CARD10	0.518172
TP53BP2	0.639433	0.840121
SAMD1	0.67605
TMEM219	0.49979
STAU1	0.443577	0.719329		0.703845
ETV7	0.769787	1.24968		1.20721
RAB24	1.06711
LYN	0.734915	1.08932		1.31374
LPIN1	0.817545
ZRSR2	0.639644	0.574197
AKAP12	1.10857
FUBP3	0.459333
CBARP	1.47708
ZFYVE27	0.593472
TSPAN5	0.511959
MRPS6	0.650184	0.797722		1.14843
NPAS2	0.524997
LPAR5	0.660741
CNOT8	0.434212	0.542801
GPC1	0.573803
N4BP1	0.913722	1.53196
PAK2	0.575352	0.779427
GPR108	0.560153	0.726589
FOXJ3	0.711335	0.959469
SAV1	1.11933	2.18744	1.57511	1.22254
OXT	1.12748
TCF7L2	0.786911	0.723715
SHPK	0.903005
SLC6A14	1.27694	2.18829
RARRES1	0.637039	1.41919	1.08786	1.10261
PLA2G3	1.00415
PPDPF	0.670729	0.83981	1.07835	1.20656
PSAP	0.498838	0.629476
CLIC1	0.55	0.939721		0.791918
STAP2	0.583131
FBXW7	0.612578	0.788543
CCL8	3.76922
PRRC1	0.526654	0.611665	1.13912
ACHE	0.574368
IL10RA	1.8289	1.86279
MST1	0.655725
GTPBP2	0.574133
GJC1	1.9766	4.00939
IFITM10	0.96448
DOC2B	3.0355	4.5844
DNAH17	2.01894
PPP1R14D	0.550538	1.02738	1.14024	0.901514
MICA	0.471885	0.891486
MCU	0.384741	0.603085	1.03493	0.786306
GUK1	0.493306	0.558229	0.827331	0.641316
COL9A2	0.842709
CNKSR1	0.834411
DPCD	0.595835
MLPH	0.463673
RIOK3	0.482856	0.610186
TLE2	0.714497
TNFSF12	1.07318
HSPA13	0.584887	0.942677
AP5Z1	0.732393
SERINC2	0.522746
SNPH	2.26404	3.28185
HMGA1	0.726525	1.0886		0.790388
ATP6AP2	0.462599	0.704564	0.979735	0.989917
COMTD1	0.675719	0.669522		0.735056
MAGT1	0.42239	0.621612
AUP1	0.455917			0.85232
OAS3	0.71147
MED26	0.736838	0.961515
METTL26	0.614496	0.78685		1.06327
TNFAIP2	1.43533	1.44671	2.61254	1.46818
ATAD3C	1.79505
DNAJB9	0.479295	1.00184
RAPH1	1.11897	1.41599
ERO1A	0.56754
MSX1		5.26703
MTHFD2		1.19455		0.76613
JCAD		4.1683
PRRX2		3.72502
NCOA7		1.98465	1.92968	1.37886
RAD21		0.805877	1.05599	0.769575
SCAMP1		0.769694	0.972526
OPTN		0.998557
NOD2		4.75866
LMO7		0.811121
IFNGR2		1.31771		0.66135
CAB39		0.836908		0.84281
TAB2		1.01449		0.752344
BARX2		1.91876		1.15075
ANKRD33B		3.17316
CSF3		5.90615
WDR26		0.831771		0.727671
EIF1		0.829774
FEM1C		0.917509
TBC1D22B		1.37271
NR1D2		1.0281
PFDN2		0.90026		0.97852
DNTTIP1		1.01174
PPP1R2		0.750597		0.63258
KPNA4		0.7017
IDO1		3.46512
WIPF3		1.98901	1.19668	1.27016
MMD		1.25331	1.35371	1.15445
QPCT		0.778451		0.79341
RILPL2		1.27217
MRPL14		0.76329		0.773751
IFNGR1		0.960413		0.924715
TAF10		0.751965		0.881102
CTTNBP2NL		0.84629
SLC6A18		5.09492
ANP32E		0.884864
RAD23B		0.673372		1.01046
RALA		0.634472		0.663076
RETREG1		0.977766
SDE2		0.886598
YTHDF3		0.744907
BTG3		1.00312
CTSS		0.649414
CHMP2B		0.679798		0.905542
PITPNB		0.899386
UBE2D1		0.864022		0.7658
NKX3-1		2.59611		1.9268
RAB1A		0.668577	0.823303	0.928491
AFTPH		0.793216		0.65804
BAG4		0.778029
DEDD2		1.05447
YTHDF1		0.910875
SYS1		0.861049
CLIC4		1.16724	0.906759
LRRFIP2		0.773257
RNF111		0.782496
LAMTOR4		1.02509
ISM2		2.90802
ARMCX3		0.712869
WAC		0.63941
SHF		1.06069
MED30		1.08687
TOX3		1.02951
FRMD3		0.818706
YWHAZ		0.655801		0.82128
AQP5		1.20734		1.61898
RAB32		0.908968
C16orf74		2.23699
VEZF1		0.695129
PHGDH		1.10298
YARS		0.864935
SOCS1		2.70039
WASL		0.929369	0.851647	0.841634
MTMR10		0.755286	0.956086
S100A3		1.40803
ITGB8		1.08654
RUNX1		1.11314
PRNP		0.841819		0.976073
GLUL		0.968668		1.17152
GSTP1		0.760756	0.993056	0.886321
PTP4A2		0.762033		0.584658
RDH11		0.653944
PQBP1		0.598897
POU2F1		1.10697
DSTN		0.581619	0.902541	0.680979
RAI14		0.86856
DEK		0.59024
FMOD		1.85856
WNT10A		1.99573
BACH1		0.936135
HDGF		0.833426		0.616668
WDR83OS		0.832454		1.09157
KIAA1191		0.586846
SENP5		0.845204
SNRPB		0.733882		0.952058
SNRPN		0.939039
RPS6KB1		0.646699
PRPS2		0.757423
HSPA6		2.83876
BMF		1.11051
CHMP4B		0.755802		1.04919
PSENEN		0.690576		0.848352
CAMK2D		0.852817	0.934201	1.06457
FAM174A		0.717901
RRAS2		0.627081		0.658992
BPGM		2.51338		1.36317
DYRK2		0.747764
UBASH3A		3.19959
RPS2		0.649539		0.759531
MGMT		0.842477
MED28		0.718996
RAB8B		1.21087
PERP		0.668441	1.10426	0.912533
KDSR		0.644486		0.777193
PI3		1.56136
IL34		2.64871
DIAPH2		0.879895
TIFA		2.74712	3.43498	2.43885
SF3B5		0.595881
ATF4		0.862102		0.714447
RBM15		1.02221
USP38		0.673984		0.637137
MAPK1IP1L		0.65626
RHEB		0.620547		0.748949
WNT7A		1.15743
MRPL52		0.729806
CACUL1		0.661514
RRAGD		0.930894
PPM1B		0.651457
FAM117B		1.45863	1.62945
ZC3H12C		3.26637	3.35892	2.21974
BCL2A1		5.24806		3.09315
TMEM92		0.760441
LIN7C		0.614356
UBE2I		0.61712		0.637257
ABHD14B		1.21553		1.16327
UBTD2		0.778215
TWSG1		0.655899
LGALSL		0.95262		0.605018
C4orf19		0.761893
MED4		0.575017
LENG1		0.853166
DUSP2		4.83705
SMOC1		1.2421
TAT		1.88083
GABARAPL1		0.652488
NRAS		0.563594
LPCAT2		0.608039
SLC16A1		0.687216		0.9184
BCL2L12		0.882011
SHOC2		0.632897
RNF138		0.863724	1.231
CCDC124		0.820189		1.05631
ADAM10		0.586952
UBE2F		0.756744		0.840897
ALKBH7		0.772004
LRG1		0.769173
SPOPL		0.75465
BNIP3		0.748173
CSF2		6.10752	8.61311	5.1904
SGMS2		0.727263
YIPF4		0.556059
RBMX2		0.882734
PMAIP1		2.10718	2.28105	1.64604
MAST4		1.10312
GLCE		0.585182
RNF186		0.680935
CYLD		1.19459
CXCL10		4.01458
RCHY1		0.699289
KCMF1		0.790682
PAFAH1B2		0.737163
VAPA		0.505571		0.677935
TRIQK		0.669192
ARIH1		0.548467
ATP6V1G1		0.6196	0.8838	0.751136
EMC8		0.584009		0.751327
QTRT1		0.806551
EIF4EBP1		0.887011		1.15604
ARID4B		0.801486
RCAN1		1.53199	1.26113	0.999152
SLC38A3		3.07066
LRRC42		0.641074		0.770351
HIPK1		0.808885
CMPK1		0.487294	0.840676	0.758428
C5orf38		1.33865
STOM		0.791285	0.681186
CHCHD5		0.802877
ZNF267		1.43087
STX11		3.94892		2.60409
BTG1		0.794048		1.17052
AC106886.5		1.29346
USP10		0.563597		0.749245
DEGS1		0.808997
SNTB1		0.663706
TOR1AIP2		0.93819
UBXN6		0.631559
TPGS1		1.13836		1.11115
SAA1		1.09413
HIPK3		0.560158
DCTN6		0.649826
PRRG1		0.955468		0.857367
MARCH5		0.625749
AHR		0.796904
POU2F2		1.69387
NOP53		0.784458
PTTG1IP		0.581856
MRGBP		0.657091
SGMS1		0.825155		0.901486
EXOSC4		0.685611
CST3		0.800738	0.98857	1.10622
NRBF2		0.744117
ING1		0.691352
ISG20L2		0.982171
GPX1		0.629758
HIVEP2		1.55703
IFI27L2		0.665246
RHOB		1.62574	1.80764	0.777085
ERAP2		0.695706
SAA2		1.38646
TSPAN15		0.733182
LY75		0.894747	1.25667	1.29183
RNF145		0.768499		0.855003
CDC42EP3		1.15804
LACTB		0.714967		0.756329
TRIM31		1.3844
CILP2		1.87206
RNF144B		1.56001
GMPR		1.1311
MBNL2		0.531267
PGLYRP2		5.22539
MDM4		0.577307
EXT1		0.699078		0.699988
MOB1A		0.508506	0.724939
PLPP3		1.36351
YIPF6		0.507267
MED14		0.553323
KHDRBS1		0.553429
RFC2		0.902598
WIPF2		0.798268
PHLDB2		1.89259		0.938178
SH2D1B		2.58293
MARCKS		0.8893	1.16832	1.03306
DERL1		0.501511
VHL		0.584407
RAB22A		0.730991
CDC37L1		0.690286
ARFIP1		0.569644		0.841678
LSM8		0.596891
FAM167A		1.8191
CCPG1		0.77713
FNDC3B		0.780795
FHL3		1.23198
DRAP1		0.77933
TOX2		2.47379
TNFRSF12A		0.88174		1.06129
SLAIN2		0.551596
TFG		0.549274		0.836727
EPS8		0.560957
RAB7A		0.476498		0.631992
N4BP3		1.44492
EXOC4		0.696294
SLC5A5		4.06565
DNAJB1		0.77378
ISY1		0.777645
RBMS1		0.702136
APOC1		0.983339
SGPP1		0.650457
LY6D		3.16481
PDZD8		0.817495
STK3		0.706632		1.01726
CNFN		1.20206
NOL4L		0.642897
ITGB6		0.904441
CELF1		0.737349
TRAPPC6A		0.935194
PTP4A3		3.26534
CD2AP		0.737715
CXorf38		0.645818
SOCS3		1.38371
PHF19		0.851845
PSAT1		1.08608
PABPC1		0.696693		0.828241
ADIPOR2		0.747737
KDELR2		0.659509	0.90178	0.96179
LAMTOR3		0.607994	0.909258
GCNT3		0.693079
MAPK9		0.484098		0.726992
SLC39A11		0.876211
ST13		0.484453		0.722498
EID3		1.89239
VIM		1.30736
RNF128		0.512364		0.802258
AP2S1		0.598585		1.01763
RPL22L1		0.746221		1.08868
ETHE1		0.650716		0.610953
UBE2G1		0.61529		0.863783
NUP98		0.574696
CHIC2		0.818227
ARHGEF35		0.660666
SENP2		0.562664
CD99		0.538381		0.954355
TMEM11		0.584785
FAM222B		0.877085
VMP1		0.68993
TCEA1		0.53665
TMEM167B		0.648765
WFDC3		1.67274
RAB2B		0.625533
MED13		0.568673
DDX19B		0.788935
RB1		0.64981		0.832879
UBE3A		0.540631
SERF2		0.701764	1.21932	1.02732
NFIB		0.979312		1.2275
ZNF207		0.558279
NUP58		0.75405
DAPP1		1.53613
STXBP1		0.839865
FGF19		3.78495		2.23589
SPHK1		1.17151
SYPL1		0.5703		0.964046
VEZT		0.674359
DCAF12		0.553556
KIF3C		1.62122
ZFAND6		0.512219	0.827011	0.871334
SPAG16		0.70152
LAMP3		1.25877
TRIM54		0.878197
C3orf52		0.797823
FAM122A		0.673244
POU6F1		1.25149
CDKN2A		0.626131	1.35849
EIF1AD		0.896257
SMIM1		1.60051
IGFBP6		1.01044
ZNF165		1.08339
CBFA2T3		1.78675
TRAF3IP2		0.772099		0.82475
UBE2R2		0.927299
PTS		0.821433
PRSS2		0.540347
ARHGAP42		0.662597
GARS		0.770472		0.820473
CPXM1		4.34945
PLA2G16		0.531025
FAM220A		0.969696
THUMPD2		0.836808
AOAH		1.31334
UBE2D3		0.491227
TUBB2B		1.77928
ABI1		0.574825
NIPSNAP2		0.503616
PNMA2		1.31658
GRAMD2B		0.682505
RAP1B		0.645227		0.621421
CTSC		0.607018
FBXO46		0.708765
SH3BGRL		0.602777
SF1		0.61127
TPST1		1.26855
AJUBA		0.857327		0.758557
ECT2		0.83572		0.984827
ZNF706		0.517228
FXYD5		0.96545		1.55212
PRRG4		0.83573
TXNRD1		0.785977		0.596072
YY1AP1		0.618333
LAD1		0.874521
TJP1		0.605996
CCDC174		0.54613
MRPL41		0.589428	1.07242
SUCO		0.507566
APBA3		0.846876
ATF7		0.679705
SCAF4		0.72588
RBM27		0.581471		0.715827
EIF5B		0.776115		0.769119
HINT3		0.515172
CNOT6		0.548328
GMEB1		0.763354
EGR3		2.62302
SMAD3		0.864533
HIVEP1		0.729965
FAM126B		0.778707
IL1B		4.78685	3.35682	3.07431
PDLIM1		0.564473		1.25766
LIPG		0.898823
SQSTM1		0.743858
AL161669.4		1.4627
ZNFX1		0.981004
TMEM191B		0.943385
STRN3		0.527261
SNIP1		0.780152
LRRFIP1		0.528769		0.666079
SIN3A		0.620975
FAM207A		0.509625
TMEM238		0.735742	1.66412	1.10227
ECI1		0.563906
RBPJ		0.897185
BAG1		0.544112
SPAG7		0.490163		0.669288
TSPYL1		1.01181
WAPL		0.524168
MORF4L1		0.466255		0.696124
TMOD3		0.593116		0.693533
MBD5		0.590381
AURKC		1.30536
QKI		0.732491
UBE2A		0.442305		0.873106
GNAI3		0.440738
FKBP2		0.553325	1.02589
SERINC3		0.555784
RNF114		0.540403
GIPC2		0.66571
POR		0.750264
DCTN3		0.445001
COX8A		0.573172		0.952612
GPATCH2		0.646002
GOLGA5		0.527158
TSKU		1.21879
INSR		0.836471
PRR13		0.707962	1.04553	1.20911
PTGES3		0.551526		0.75384
CEACAM5		1.01334		1.14452
NREP		0.92401
OSBPL10		0.718919
CUTA		0.580049		0.871527
CDC42SE2		0.580677
PRSS3		0.698494		0.734662
TNFRSF1B		0.944868
CCDC85A		3.14164
PLSCR1		0.709854
ZNF639		0.566026
SOCS4		0.543125
GJB2		0.707683
ID4		2.83483
IST1		0.667092
TMEM141		0.789392
SMAD4		0.506491
ZNRF1		0.868649
RPS15		0.698883		1.08563
GAREM1		0.75429
TMEM208		0.613615	1.00192	0.977622
UPK3A		1.35933		1.17866
SMN1		0.811434
CFLAR		0.868649
RBM22		0.440572
OSBP		0.516976
PELO		0.743699
RAC3		0.990354
PRPF31		0.604555		1.00169
LARP6		0.956014
IRS2		0.83416
KMT2A		0.75897
TM9SF3		0.436816	0.692556
UBL3		0.579413
POLR2M		0.613436
MSI2		0.442685
TECR		0.613245
ARPP19		0.502725
SH3BGRL2		0.66829		1.07173
ITGA5		1.30565
GADD45A		0.815451		0.979511
KAT6A		0.557397
BLOC1S6		0.489865
CYBA		0.757037	1.48032
PRKD3		1.06
CASP10		0.911824
TM6SF2		0.74087		0.869588
MOB1B		0.460493
HSF2		0.870699
SMIM15		0.550358		0.807161
IMMP2L		0.779785
ASGR1		1.07969
SRP19		0.692261
CA5B		1.34971
ATP5G2		0.685836		0.756124
STK39		0.607933		0.827376
LY6E		0.920212	1.31555
FBXO33		0.719018
HNRNPC		0.615391		0.737832
MMP10		3.25298
E2F7		2.72281
SMIM22		0.912092	1.27033	0.95767
ARL16		0.524789
IGFBP1		2.01798		2.16532
TMEM33		0.548819		0.816383
TMEM263		0.673396
SLC43A3		3.7836
PLEKHF1		0.791673
AK3		0.473289
RRM2B		0.619993
CDK17		0.691613
LYPLA2		0.570624		0.959245
RTN4		0.580636		0.769835
RAB2A		0.462729		0.778173
DUOXA1			3.16703
DUOXA2			2.0062
HSD17B12			1.19178
TFF3			1.27982	0.852224
S100A6			1.18959
CPD			0.958055
CIB1			0.969883
BST2			2.07704
SGK1			1.74146
HIST1H1C			1.00227
CDA			1.04282	0.827385
RABAC1			1.09518	0.659094
SERPINA3			5.12711	3.07909
REG4			0.943587	0.819328
NUCKS1			1.09
SELENOW			0.87244
CCDC28A			1.09964	0.862019
LAMTOR5			0.885385
CAMLG			0.964947
NUDT8			1.40517
ACTR6			1.08437
ERG28			0.858512
FIS1			1.02771
SOX9			1.82912
SDHD			0.983559
ARL6IP5			0.842483
VPS37D			1.61606
ANAPC11			1.1164	0.749577
TMED3			0.918362
EBP			0.853246	0.625792
PIK3IP1			1.17308
GUCA2A			0.934602	1.15363
MVB12A			0.901414
PRAP1			1.43033
ZNHIT1			0.954145	0.683163
GPX4			0.730922
FXYD3			0.846781
LAPTM4A			0.744995
TSPAN13			0.867576
TSTD1			0.911532
MKRN1			0.862957
S100A14			0.739986	0.808734
LURAP1L			1.20826	0.963638
SPINT2			0.839427	0.614596
MAT2B			1.00882
C12orf75			0.748987
GNG12			0.760709
VAMP5			1.04693	0.923064
COX6A1			1.24878	0.901415
CAV2			0.996986
MIEN1			1.06958
CD164			0.771067
TBC1D15			0.851801
SRSF5			1.0941	0.746867
SLFN5			1.48869
FUOM			0.926926
GPR87			4.29545
CNN3			0.762541	0.600189
EIF4A2			0.754573
TMED2			0.779844
RNF7			0.796948
VPS26A			0.797667
C8G			1.06124
GNAS				1.53018
PFN1				1.13926
APRT				1.35017
JPT1				0.900863
LGMN				1.10188
GPS1				0.982967
NUTF2				1.09138
ARPC1A				1.16662
TGFBI				0.963051
C6orf136				1.42509
FTL				0.919261
TARDBP				0.991462
ID2				1.10497
CYP2B6				0.977131
PDAP1				0.848772
VDAC1				0.912098
NPTN				1.07194
HNRNPK				0.815874
S100A11				1.1828
SMIM3				1.34976
NAA10				1.5914
GJB3				1.04846
SBDS				0.800758
KDELR1				0.892951
CCL15				1.2735
TUBB				0.865889
ITM2B				0.872951
RPS3				0.801817
PDIA3				0.857796
HNRNPR				0.8248
FAU				0.855089
TMEM248				0.878177
RPL37A				0.942471
HSBP1L1				0.958925
KRT18				1.06593
RPL7A				0.845658
DSC2				1.02627
SET				0.798748
TMEM133				1.24049
NDUFS6				0.926737
CHST2				1.32995
ACTB				0.840643
MRPL28				0.940714
CFL1				0.717785
FKBP1A				0.846573
PSMB2				0.814108
GPI				0.906599
RPL18A				0.923853
RPL35				0.984573
DAP				0.859357
NDUFB10				0.851662
RPS26				0.96788
IDH3G				0.872921
RAB13				0.804741
LCN2				1.17765
BABAM2				1.00328
STMP1				0.979748
SPG21				0.815734
MDH2				0.767926
RPS19BP1				1.00201
RPS6KA3				0.835537
GMDS				1.12912
CYSTM1				0.791707
MLF2				0.74009
EIF5A				0.690486
CTGF				2.15065
OLFM4				0.904221
RAB25				0.785613
SAT2				0.838907
SETD3				0.728869
HIBADH				0.827239
ARL14				1.02646
RPS15A				0.879417
ERH				0.7963
PAXX				1.26871
PLOD2				0.701074
RPL19				0.86871
POLR2J				0.828285
C6orf48				0.91235
CD74				1.10036
MYO6				0.676757
NUDC				0.845095
MUC13				0.636154
SERPINB9				0.942886
MYL9				1.19288
TSC22D1				0.787532
RPL13A				0.847709
TFPI				0.811346
HNRNPA3				0.676888
S100A10				1.13911
TAP2				1.06682
COPS6				0.663629
CPT1A				0.796504
DYNLRB1				0.848663
SKP1				0.714501
CYCS				0.759719
MARCKSL1				0.948019
ZMPSTE24				0.957964
PAFAH1B3				0.901894
NPC2				0.792463
VAMP8				0.703701
C19orf24				0.981071
RTN3				0.78581
DDAH1				1.19131
GADD45GIP1				0.924286
LSM14A				0.816728
UBE2K				0.671541
PSMA2				1.06789
ERP44				0.751424
FAM234A				0.950702
PDLIM5				0.630558
CAV1				0.739248
LAMTOR2				0.703316
CCDC91				0.83434
KCNF1				3.99648
HOXA9				1.06977
DHRS4L2				1.34062
HRAS				0.916659
MYCBP				1.06327
AK4				0.925026
CSTB				0.953993
PFDN6				0.890345
SLCO1B3				0.982025
SEMA3C				0.763685
ARPC5				0.633567
AP1M2				0.657682
HNRNPDL				0.73662
NDUFAF3				0.782141
PREP				0.776366
RPS27A				0.759861
WASHC4				0.668066
GBE1				0.725558
RPS16				0.732666
SNF8				0.749389
RPL27A				0.755471
PLP2				1.08212
GPC4				1.16242
DPM2				0.775364
LSM4				0.870001
SLPI				0.874827
COX16				1.31263
CD24				0.638664
PSME1				0.752649
CTSZ				0.649734
TLK1				0.742063
ZNF428				1.10138
PIN1				0.715947
PDZK1IP1				0.87376
GGCT				1.00801
TSPAN1				0.600094
FBXL15				0.721572
IFITM3				0.97283
PDE4C				0.737914
KHDC4				0.681908
ZNF664				0.635762
CDIPT				0.786112
FEZ2				0.673179
PAK1				0.623236
PPP3CB				0.802705
KRT14				3.1517
PSMB6				0.680917
ANO6				0.7439
NCKAP1				0.621097
COMMD4				0.708175
ELOB				0.675495
ME1				0.721887
C9orf78				0.72223
FAM198B				0.914548
FAM105A				0.698239
EDF1				0.845889
PALLD				0.88012
PSMB4				0.651569
ATP6V1F				0.673379
CTNNA1				0.645557
UBE2E3				0.823495
PAM				0.678992
FOXP1				0.959364
CASK				0.725061
PARVA				0.703821
MCRIP1				0.946609
TMED10				0.58975
ATP6V1H				0.642286
HEBP1				0.663536
TAF3				1.11021
HSD17B10				0.712225
SLC35A1				0.928122
UBE2S				0.828171
[truncated: 41 more rows]

## Sheet: UP.aafA.genes.overlap
Common to all	Common to Duodenum, Jejunum, and Colon	Common to Duodenum, Ileum, and Colon	Common to Jejunum, Ileum, and Colon	Common to Duodenum and Jejunum, and Ileum	Common to Duodenum and Colon	Common to Duodenum and Jejunum	Common to Duodenum and Ileum	Common to Jejunum and Colon	Common to Ileum and Colon	Common to Jejunim and Ileum	Unique to Duodenum	Unique to Colon	Unique to Jejunum	Unique to Ileum
CYP1A1	KRT17	MT-ND2	HBEGF	NCOA7	ENO2	CDC25B	INAFM1	MTHFD2	TFF3	SCAMP1	ADAMTS15	GNAS	MSX1	DUOXA1
SERTAD2	ERRFI1	MT-ND4L	CDKN1C	RAD21	GCOM1	DUSP6	CLDN15	IFNGR2	CDA	CLIC4	LOXL4	PFN1	JCAD	DUOXA2
PIM1	WEE1	STX10	PRSS22	WIPF3	CA9	INSIG1	RTL8C	CAB39	RABAC1	MTMR10	COX6B2	APRT	PRRX2	HSD17B12
TNFSF9	NECTIN4	BABAM1	WBP2	MMD	DDIT4	SLC20A1	SCD	TAB2	SERPINA3	FAM117B	PITX1	JPT1	OPTN	S100A6
ZFP36L1	MXD1	VPS28	CLDN4	RAB1A	IRF7	DDIT3	ICAM5	BARX2	REG4	RNF138	GOLGA7B	LGMN	NOD2	CPD
MB21D2	RRAD	TSPO	STARD4	WASL	GATA6	NUDT4	RRAS	WDR26	CCDC28A	STOM	TRIB3	GPS1	LMO7	CIB1
ZFP36	PDE9A	S100A16	SIPA1	GSTP1	GOLT1A	TSPYL2		PFDN2	ANAPC11	MOB1A	BCOR	NUTF2	ANKRD33B	BST2
PARD6B	ZYX		MICB	DSTN	PHLDA3	POU2F3		PPP1R2	EBP	LAMTOR3	MNT	ARPC1A	CSF3	SGK1
TPRA1	IQCD		CLIC3	CAMK2D	NDUFA11	COL16A1		QPCT	GUCA2A	CDKN2A	TBX3	TGFBI	EIF1	HIST1H1C
MYZAP	FAM102A		ANKRD22	PERP	SLC6A19	SQLE		MRPL14	ZNHIT1	MRPL41	PCSK9	C6orf136	FEM1C	NUCKS1
CITED4	ALDH1A3		WNT7B	TIFA	ARTN	SLC2A1		IFNGR1	S100A14	FKBP2	SLC17A9	FTL	TBC1D22B	SELENOW
MT-ND3	PMP22		BTG2	ZC3H12C	HMGB2	EFNA1		TAF10	LURAP1L	TM9SF3	SGSH	TARDBP	NR1D2	LAMTOR5
MT-CO2	CYSRT1		BCL10	CSF2	LGALS9	HMGCS1		RAD23B	SPINT2	CYBA	RAD9A	ID2	DNTTIP1	CAMLG
MT-CO3	SEMA7A		IDI1	PMAIP1	FAM122B	RRAGC		RALA	VAMP5	LY6E	NAT6	CYP2B6	KPNA4	NUDT8
EREG	CDKN1A		TRAFD1	ATP6V1G1	CDH1	ACSL4		CHMP2B	COX6A1		GIPR	PDAP1	IDO1	ACTR6
BHLHE40	RPP25		IL12RB1	RCAN1	HDGFL2	OXSR1		UBE2D1	SRSF5		MIDN	VDAC1	RILPL2	ERG28
PDLIM4	PIM3		RHOG	CMPK1	CD44	PSAPL1		NKX3-1	CNN3		CCDC85B	NPTN	CTTNBP2NL	FIS1
MT-ATP6	ADM		YPEL3	CST3	SCD5	GAD1		AFTPH			CA12	HNRNPK	SLC6A18	SOX9
SLC7A5	TUFT1		MSMO1	RHOB	ALDH2	CKB		YWHAZ			DLK2	S100A11	ANP32E	SDHD
TIPARP	PLAUR		SARAF	LY75	TAX1BP3	TJAP1		AQP5			AMN	SMIM3	RETREG1	ARL6IP5
ATF3	CBLC		SEC24D	MARCKS	ECH1	JUND		PRNP			CLDN6	NAA10	SDE2	VPS37D
DUSP5	PXDC1		LTB	KDELR2	CORO7	PER1		GLUL			ZNF358	GJB3	YTHDF3	TMED3
MT-CYB	CBX4		TGIF2	SERF2	PPP1R35	DAPK3		PTP4A2			CPNE7	SBDS	BTG3	PIK3IP1
MT-ND4	OVOL1		FAM43A	ZFAND6	UPP1	IL20		HDGF			NR1D1	KDELR1	CTSS	MVB12A
NCCRP1	AEBP2		CXCL5	IL1B	HNRNPD	VASP		WDR83OS			PPP1R14C	CCL15	PITPNB	PRAP1
TSC22D3	VKORC1		NFKBIZ	TMEM238	SERPINE2	DUSP1		SNRPB			SLC34A2	TUBB	BAG4	GPX4
MYADM	LHFPL2		CPEB3	PRR13	SPIN4	IZUMO4		CHMP4B			PROC	ITM2B	DEDD2	FXYD3
BCL3	JUN		PCK1	TMEM208	RHBDD2	PROSER2		PSENEN			URAD	RPS3	YTHDF1	LAPTM4A
ELOVL5	FSTL3		BDKRB2	SMIM22	MEF2C	ISG15		RRAS2			NPTX1	PDIA3	SYS1	TSPAN13
JUNB	STX4		IL32		NENF	SIK1		BPGM			STRIP2	HNRNPR	LRRFIP2	TSTD1
ARL5B	PRDM1		GFPT1		AUP1	H1F0		RPS2			PLBD2	FAU	RNF111	MKRN1
H1FX	NUAK2		CCNC			TNS4		KDSR			UBOX5	TMEM248	LAMTOR4	MAT2B
PPP1R15A	FEM1B		DPM3			ETS2		ATF4			EXOC3L4	RPL37A	ISM2	C12orf75
CU639417.1	FGFBP1		MAPK3			GNA15		USP38			C15orf39	HSBP1L1	ARMCX3	GNG12
AREG	CEBPB		SLC35A3			FA2H		RHEB			CNOT9	KRT18	WAC	CAV2
FOXO1	BAIAP2L2		PHPT1			MVD		BCL2A1			CDX2	RPL7A	SHF	MIEN1
HES4	TMED7		TVP23B			DPYSL2		UBE2I			ELOVL1	DSC2	MED30	CD164
EDN2	RYBP		FAM107B			KCNK5		ABHD14B			TPPP3	SET	TOX3	TBC1D15
GRINA	CPEB2		BSG			CXorf40B		LGALSL			MFSD10	TMEM133	FRMD3	SLFN5
RAB9A	MUC1		CARD19			KIRREL2		SLC16A1			DLGAP4	NDUFS6	RAB32	FUOM
C6orf222	CSNK2B		ARFGAP3			FOXA3		CCDC124			FLNA	CHST2	C16orf74	GPR87
LDLR	SEC24A		PRKAR1A			PMF1		UBE2F			CRACR2B	ACTB	VEZF1	EIF4A2
YOD1	HTR1D		NFKB2			DGKE		VAPA			PORCN	MRPL28	PHGDH	TMED2
EDC3	CD81		HLA-F			PPP1R18		EMC8			SLC6A7	CFL1	YARS	RNF7
IER3	PLK3		IER5			LRRN4		EIF4EBP1			ADAM8	FKBP1A	SOCS1	VPS26A
PLAU	C17orf67		TMCC3			GAN		LRRC42			RIPOR3	PSMB2	S100A3	C8G
KLK1	GPRC5C		PRRC1			SLC25A25		STX11			NDUFB8	GPI	ITGB8
CTSD	PPP1R15B					CEP72		BTG1			ATG9B	RPL18A	RUNX1
HSPA1B	MT-ATP8					OGFRL1		USP10			PRKCG	RPL35	RDH11
RPS28	PTPN12					MYCL		TPGS1			GCKR	DAP	PQBP1
RAP2C	RAB12					KRT16		PRRG1			GTF3C5	NDUFB10	POU2F1
CHAC1	NAMPT					IGFBP3		SGMS1			TPM2	RPS26	RAI14
BBC3	NEDD4L					TMEM189		RNF145			SLC44A4	IDH3G	DEK
NFKBID	PATL1					ABI3BP		LACTB			TMEM120B	RAB13	FMOD
DCAF15	FOSL1					CDYL2		EXT1			RRBP1	LCN2	WNT10A
IRF1	ARL4C					NRARP		PHLDB2			TK1	BABAM2	BACH1
RAB5A	BHLHE41					MUC20		ARFIP1			OASL	STMP1	KIAA1191
UBALD2	ISG20					ID3		TNFRSF12A			CFAP46	SPG21	SENP5
PTP4A1	CMTM3					SLC3A2		TFG			WISP2	MDH2	SNRPN
RPL28	RELA					BDKRB1		RAB7A			SREBF1	RPS19BP1	RPS6KB1
KLF5	GDF15					SAP30BP		STK3			IL1RN	RPS6KA3	PRPS2
PPP3R1	SLC9A3R2					IER2		PABPC1			C6orf141	GMDS	HSPA6
MRPL23	NPIPB15					TRIM29		MAPK9			ANO9	CYSTM1	BMF
TNFAIP3	EPHA2					ITPKC		ST13			SHC2	MLF2	FAM174A
TMPRSS2	TPP1					TPBG		RNF128			SEMA4A	EIF5A	DYRK2
MAX	SULT2B1					PBXIP1		AP2S1			ENTPD8	CTGF	UBASH3A
ZNRD1	PML					DUSP4		RPL22L1			PCSK4	OLFM4	MGMT
ATP1B1	TMEM41B					AHRR		ETHE1			CEP131	RAB25	MED28
TMEM30A	RAB21					TICAM1		UBE2G1			RBCK1	SAT2	RAB8B
TPD52	RHCG					ABHD17C		CD99			LMNA	SETD3	PI3
MAFF	ELAVL1					CCDC9		RB1			DDR1	HIBADH	IL34
RHOV	PRRC2C					TVP23C		NFIB			SEMA3B	ARL14	DIAPH2
SLC2A6	PICALM					SPOCD1		FGF19			SLC25A45	RPS15A	SF3B5
UBE2B	UGCG					FOS		SYPL1			MARK4	ERH	RBM15
NFKBIE	CTDNEP1					FOXO3		TRAF3IP2			HAPLN3	PAXX	MAPK1IP1L
IRAK2	TRAF1					ODC1		GARS			AHDC1	PLOD2	WNT7A
DDAH2	SLC1A5					STC2		RAP1B			RREB1	RPL19	MRPL52
HS3ST1	CPEB4					SEC61A1		AJUBA			GPSM1	POLR2J	CACUL1
CRABP2	SECTM1					CDK2AP2		ECT2			THBD	C6orf48	RRAGD
CDC42EP5	ACTG1					PHF1		FXYD5			IGFBP7	CD74	PPM1B
MAP1LC3B	BCL2L1					CCDC130		TXNRD1			GABBR1	MYO6	TMEM92
CLDN12	RAC1					DNAJC4		RBM27			C11orf68	NUDC	LIN7C
CCL2	HIF1A					ELF3		EIF5B			RBP3	MUC13	UBTD2
MZT2B	TAPBP					SKIL		PDLIM1			MAP7D1	SERPINB9	TWSG1
MMP14	RAC2					LNX2		LRRFIP1			TNNT1	MYL9	C4orf19
CSF1	STARD10					IL36G		SPAG7			EHD2	TSC22D1	MED4
HSPA1A	TRIM15					CYP1B1		MORF4L1			PCGF2	RPL13A	LENG1
SDC4	RBPMS					MAP1LC3A		TMOD3			C1QL1	TFPI	DUSP2
CX3CL1	NINJ1					REL		UBE2A			FSCN1	HNRNPA3	SMOC1
B4GALT1	NFE2L2					SUMO4		COX8A			CBFB	S100A10	TAT
C4orf48	GOLPH3					NPR1		PTGES3			KCNN4	TAP2	GABARAPL1
NOCT	ATP5D					RNF39		CEACAM5			UBXN11	COPS6	NRAS
IL1A	GCH1					RNF223		CUTA			FADS3	CPT1A	LPCAT2
BIK	PCBP2					JMJD6		PRSS3			SIGIRR	DYNLRB1	BCL2L12
COPE	NECAP2					SIAH1		RPS15			UBTD1	SKP1	SHOC2
NCEH1	CHCHD10					IRF6		UPK3A			TMEM132A	CYCS	ADAM10
TNF	YWHAG					SH3RF1		PRPF31			OTUD3	MARCKSL1	ALKBH7
ZC3H12A	MMP25					SYT8		SH3BGRL2			SLC9A1	ZMPSTE24	LRG1
TMBIM1	SDCBP2					RCOR1		GADD45A			RAB44	PAFAH1B3	SPOPL
NUB1	TGFA					SLC15A3		TM6SF2			IL3RA	NPC2	BNIP3
RPS19	SPPL3					IL19		SMIM15			KCTD5	VAMP8	SGMS2
SCAND1	PELI1					E2F3		ATP5G2			HSD17B7	C19orf24	YIPF4
BRI3	TMEM41A					HILPDA		STK39			PHC2	RTN3	RBMX2
ARL6IP1	R3HDM4					ZHX2		HNRNPC			FNDC11	DDAH1	MAST4
TMEM159	ST3GAL4					RAP1GAP		IGFBP1			HMGCR	GADD45GIP1	GLCE
NFKBIA	MUC12					USP12		TMEM33			SMAD7	LSM14A	RNF186
NEURL3	RNF126					CACNG8		LYPLA2			UBAP2	UBE2K	CYLD
CXCL6	AGPAT2					SPINT1		RTN4			FBLIM1	PSMA2	CXCL10
LMAN1	DNAJB6					SRRM1		RAB2A			EVA1B	ERP44	RCHY1
SOD2	ARPC4					VEGFB					FAM89B	FAM234A	KCMF1
CXCL2	LAMP1					SIRT6					SCNN1A	PDLIM5	PAFAH1B2
PBX4	VAMP2					TNFRSF21					HES5	CAV1	TRIQK
RPL18	SLC25A22					ZNF394					RUNX3	LAMTOR2	ARIH1
DUSP10	TOP1					TIMP2					NPC1L1	CCDC91	QTRT1
CDC42EP2	GNB2					PLEKHA4					PCOLCE	KCNF1	ARID4B
SDCBP	RPS9					GRPEL2					OR10H1	HOXA9	SLC38A3
PTBP3	CCL22					TMEM238L					SLC37A1	DHRS4L2	HIPK1
RIPK2	RBM7					IL23A					SIRT1	HRAS	C5orf38
MTPN	RPL36					CLK3					DAG1	MYCBP	CHCHD5
CLEC2D	RFLNA					FUT3					ISYNA1	AK4	ZNF267
CCL20	IGFL1					PPP1R14B					MBOAT7	CSTB	AC106886.5
CXCL1	DRAM1					SERPINE1					CGN	PFDN6	DEGS1
C9orf16	CDX1					DHCR7					NLGN2	SLCO1B3	SNTB1
RAB14	MAPRE3					EFNB1					CNN2	SEMA3C	TOR1AIP2
G0S2	AXIN2					NFATC1					CRYBG2	ARPC5	UBXN6
ETS1	BATF2					TBC1D10A					C3	AP1M2	SAA1
SLC6A12	CCSER2					RALGDS					CDK16	HNRNPDL	HIPK3
PNRC1	UBQLN1					LAMB3					ATXN2	NDUFAF3	DCTN6
H3F3B	ALCAM					NMB					KRT86	PREP	2020-03-05
HLA-B	UBXN1					ST3GAL5					SLC27A3	RPS27A	AHR
BAD	RPL13					ADNP2					AC013394.1	WASHC4	POU2F2
TNFRSF11A	AIP					KLF3					CELF2	GBE1	NOP53
MAP3K8	SMAD2					ASPHD1					MOGAT3	RPS16	PTTG1IP
UBE2H	BAZ1A					NDEL1					AKAP17A	SNF8	MRGBP
NFKB1	PABPN1					CRIM1					CYP4F12	RPL27A	EXOSC4
TRIP10	CDC34					RELB					RNF224	PLP2	NRBF2
CXCL3	COQ10B					ACBD3					PGGHG	GPC4	ING1
HLA-A	ZFAND5					HEG1					ATP6AP1	DPM2	ISG20L2
RND1	PPP4R2					HPCAL1					SEMA4B	LSM4	GPX1
TIMM17B	EHD1					SYNGR3					ADCY4	SLPI	HIVEP2
CDV3	PHLDA1					KLF4					FKBP1B	COX16	IFI27L2
BID	ADRB1					CREB5					FGD2	CD24	ERAP2
IL17C	MSANTD3					KRAS					NDUFV1	PSME1	SAA2
RALY	KCNK1					SERTAD3					VIPR1	CTSZ	TSPAN15
CXCL8	SFN					BCKDK					ARID5A	TLK1	CDC42EP3
TNIP1	RAB5C					CSRNP1					PNPLA2	ZNF428	TRIM31
ICAM1	BNIP3L					ZBTB43					NTHL1	PIN1	CILP2
CCNI	PLLP					CDH3					SDHAF2	PDZK1IP1	RNF144B
INO80C	BCL6					SERPINB2					NOTCH3	GGCT	GMPR
TNFAIP8	GNB1					STXBP2					HIST2H2BE	TSPAN1	MBNL2
ALDOA	KIAA1217					RHPN2					CLASRP	FBXL15	PGLYRP2
BIRC3	TRAPPC6B					ZBTB21					EPOR	IFITM3	MDM4
ARF1	HLA-E					WTAP					HTR3A	PDE4C	PLPP3
TCIM	RGMB					GFPT2					JUP	KHDC4	YIPF6
OAZ1	CLDN1					MFSD2A					TMEM175	ZNF664	MED14
C2CD4A	ATP6V1A					FHL2					GM2A	CDIPT	KHDRBS1
TNFRSF9	PSMA1					RNF11					PDIA4	FEZ2	RFC2
TRIM16	F3					ABHD11					GCGR	PAK1	WIPF2
C5orf15	TBL1XR1					SH3BP2					F2R	PPP3CB	SH2D1B
TRIB2	ECE1					SLC15A4					QSOX1	KRT14	DERL1
NOS2	USP14					FRMD8					FSTL1	PSMB6	VHL
GABARAPL2	PHLDA2					TMUB1					SGSM3	ANO6	RAB22A
MZT2A	PPP2CA					CGAS					MT-ND1	NCKAP1	CDC37L1
CEBPD	MAP2K3					SMOX					SLCO4A1	COMMD4	LSM8
ARRDC3	PTGES					KRT6B					PPP1R32	ELOB	FAM167A
RHOC	PLEK2					TMEM217					KDM6B	ME1	CCPG1
STAT5A	PARM1					GRAMD1A					QPCTL	C9orf78	FNDC3B
UBAC2	THBS1					RTF1					THEMIS2	FAM198B	FHL3
C2CD4B	SNX16					IHH					SMIM6	FAM105A	DRAP1
DRD1	SUDS3					ZNF217					POLR2I	EDF1	TOX2
MMP24OS	CD83					NMUR2					EPS8L1	PALLD	SLAIN2
RASSF5	RPS17					TMEM160					SUN1	PSMB4	EPS8
GSKIP	PARL					SELENOM					TSC22D4	ATP6V1F	N4BP3
SAV1	SRSF2					CCL5					GPCPD1	CTNNA1	EXOC4
RARRES1	ETV6					ARL8B					TTC39A	UBE2E3	SLC5A5
PPDPF	OTUB1					GPRC5A					EGLN2	PAM	DNAJB1
PPP1R14D	RPS5					DTX2					ABCG1	FOXP1	ISY1
MCU	UBE2M					SERPINB7					UCKL1	CASK	RBMS1
GUK1	MAP2K1					NHLRC2					CAMSAP2	PARVA	APOC1
ATP6AP2	JAG1					ADAP1					PELI2	MCRIP1	SGPP1
TNFAIP2	HCFC1R1					FOXJ2					COL7A1	TMED10	LY6D
	SF3B2					MAN1A1					ARFRP1	ATP6V1H	PDZD8
	TIMP1					SREK1IP1					AAED1	HEBP1	CNFN
	NFKBIB					CRTC2					ANKHD1	TAF3	NOL4L
	ZFP91					XAB2					ANKK1	HSD17B10	ITGB6
	RAB6A					EAF1					CDH24	SLC35A1	CELF1
	RANBP9					PHKG2					CD7	UBE2S	TRAPPC6A
	COTL1					TNFAIP6					MYO15B	EFR3A	PTP4A3
	ERLEC1					APP					METRNL	SMIM24	CD2AP
	SLC5A3					NAV2					NRM	NDUFA5	CXorf38
	RPLP1					CCDC88B					NDUFA9	IMMT	SOCS3
	SLMAP					ENKD1					SCN4B	RHBDL2	PHF19
	NME3					MX1					ONECUT3	CANX	PSAT1
	OTUD1					CRY2					PLEKHG5	MRPS35	ADIPOR2
	SLC30A7					IFRD1					RHBDF1	ATP6V0B	GCNT3
	LIF					WFDC2					TMEM91	B4GALT3	SLC39A11
	SELENOK					TGFB1					LMNTD2	RPL38	EID3
	PLPP2					HEXA					ARHGAP17	SCAMP3	VIM
	HIGD2A					NR1H2					ZNF581	SPCS1	NUP98
	SQOR					MUC4					NPPB	HSPBP1	CHIC2
	PTAFR					LMBR1					C10orf10	SH3BGRL3	ARHGEF35
	UBE2Z					CCNG2					NPIPB5	PSMC5	SENP2
	SEC24B					C11orf96					PDE12	TSPAN3	TMEM11
	STAU1					FBXO32					TFAP2A	SSR2	FAM222B
	ETV7					RLIM					CPAMD8	TMEM87B	VMP1
	LYN					LITAF					IGSF8	CA2	TCEA1
	MRPS6					NKIRAS2					SLC19A2	PPM1G	TMEM167B
	CLIC1					NELFA					TTLL10	CLTA	WFDC3
	HMGA1					STYK1					RING1	CABLES1	RAB2B
	COMTD1					GNAZ					MFGE8	PPP1R11	MED13
	METTL26					TC2N					MXD3	CBR1	DDX19B
						CAMK2N1					PRR14	FBP1	UBE3A
						SMG7					HIST2H2BF	CASP7	ZNF207
						SHB					FPGS	MSRA	NUP58
						KCTD10					IRF3	ZG16	DAPP1
						PRKCSH					HCN3	PGD	STXBP1
						CXCR4					SYT11	CA13	SPHK1
						MEX3C					EFEMP2	HNRNPH2	VEZT
						CERS5					MT-ND5	MDK	DCAF12
						SLFN11					TMEM234	ANG	KIF3C
						FAM241A					WDR13	TAGLN2	SPAG16
						DENND6A					ECM1	HJURP	LAMP3
						CHMP1B					KLF6	TUSC2	TRIM54
						MAPK6					CDK18	BLOC1S1	C3orf52
						CCDC94					MED15	CCND2	FAM122A
						TSC22D2					GTF2A1	RAB18	POU6F1
						NPC1					LLGL2	ECHS1	EIF1AD
						KRT10					RFNG	SMS	SMIM1
						APOE					EGFL7		IGFBP6
						CXADR					NDRG4		ZNF165
						HSF1					CABLES2		CBFA2T3
						SCAF8					HMCES		UBE2R2
						FOSB					RNF125		PTS
						SLC52A3					TNIP2		PRSS2
						B3GNT2					SETD1B		ARHGAP42
						PAWR					TMEM30B		CPXM1
						RARRES2					PLEKHG3		PLA2G16
						ETV3					NDUFA13		FAM220A
						SPRY4					DLST		THUMPD2
						IER3IP1					TP53INP2		AOAH
						MYL6B					TMEM200B		UBE2D3
						TNFRSF1A					SLCO2A1		TUBB2B
						GATA4					NLRC5		ABI1
						GBP1					PLEKHO1		NIPSNAP2
						GAS7					CATSPERB		PNMA2
						DNASE2					FEZ1		GRAMD2B
						PLCXD1					GATAD2B		CTSC
						CDKN2D					HIST1H1D		FBXO46
						TMEM39A					SLC8B1		SH3BGRL
						FAM50A					BTBD19		SF1
						BCAR1					RBM4		TPST1
						NPHS1					PDLIM7		ZNF706
						A4GALT					ANGPTL8		PRRG4
						PTGS2					ATP6V1C2		YY1AP1
						ZBTB25					SIRT2		LAD1
						FERMT3					DNM1		TJP1
						ZFAND2B					SCNN1D		CCDC174
						SH2B3					VEGFA		SUCO
						ZNF385C					CENPT		APBA3
						EZR					REM2		ATF7
						ZNF524					PPP2R5B		SCAF4
						ONECUT2					FADS1		HINT3
						CASC4					CORO1A		CNOT6
						SLK					ATF6B		GMEB1
						HMG20B					TMEM134		EGR3
						IDS					NXN		SMAD3
						C18orf25					ARHGAP27		HIVEP1
						F11R					FAAP20		FAM126B
						STX5					PPP1R14A		LIPG
						ARL8A					ASPH		SQSTM1
						TLCD1					COL6A1		AL161669.4
						SSSCA1					FAM131A		ZNFX1
						TMEM150B					SH3D21		TMEM191B
						ICOSLG					CAPN5		STRN3
						TGFB1I1					PICK1		SNIP1
						KBTBD2					ATG16L2		SIN3A
						ARFIP2					P4HB		FAM207A
						ALOX15B					PAQR6		ECI1
						TNFRSF14					TRPM5		RBPJ
						MOB2					ZBTB7C		BAG1
						UBALD1					RHPN1		TSPYL1
						AKIRIN1					ARL6IP4		WAPL
						WNT4					IGFBP2		MBD5
						CD40					CAPNS1		AURKC
						EBI3					DENND3		QKI
						PDP1					TINAGL1		GNAI3
						RELT					RAB3IL1		SERINC3
						BROX					C12orf57		RNF114
						NAB1					PTGS1		GIPC2
						BMP2					ACD		POR
						BAIAP2L1					RRP1		DCTN3
						RHBDF2					TRABD2A		GPATCH2
						KISS1R					ZBTB7A		GOLGA5
						DDX39A					PRKAA1		TSKU
						CDCP1					FNDC4		INSR
						CTNND1					RIPOR1		NREP
						C1orf228					FAM149A		OSBPL10
						CTH					TMEM63B		CDC42SE2
						MPZL3					LPAR2		TNFRSF1B
						HERPUD1					PIAS4		CCDC85A
						WWTR1					CSNK1E		PLSCR1
						SUZ12					NDRG2		ZNF639
						HECA					SLC25A29		SOCS4
						TMEM178A					RAB34		GJB2
						CSNK1G2					ARHGAP30		ID4
						TMEM74B					GNB5		IST1
						IL15RA					TMEM231		TMEM141
						GTPBP1					SP2		SMAD4
						EFCAB14					EPS15L1		ZNRF1
						HSPB1					ROBO3		GAREM1
						SOS1					CEACAM1		SMN1
						UBE2W					AC024940.1		CFLAR
						PAK4					ECSIT		RBM22
						SYCE1L					ZFP36L2		OSBP
						DCUN1D3					HLA-G		PELO
						UBQLN2					FAM76A		RAC3
						RDH10					SAPCD1		LARP6
						CRB3					CYB5R3		IRS2
						OAF					ADORA2B		KMT2A
						AZGP1					ERN1		UBL3
						ACSL3					WDR54		POLR2M
						PEMT					PAN3		MSI2
						CDC42EP1					PERM1		TECR
						NT5C					ADGRB2		ARPP19
						ITGAV					BRD4		ITGA5
						PDHX					CENPA		KAT6A
						PSTPIP2					SPRED1		BLOC1S6
						SWAP70					ZDHHC18		PRKD3
						ANKLE2					PTBP1		CASP10
						TNFSF14					PPP3CA		MOB1B
						GADD45B					IFI27L1		HSF2
						SF3A1					LYPD5		IMMP2L
						CDK9					CYTH2		ASGR1
						AFF4					KISS1		SRP19
						ODF3B					PMPCA		CA5B
						SCARB2					UNC119		FBXO33
						NCK1					ITGB2		MMP10
						TNFAIP1					PLIN5		E2F7
						DUSP8					DXO		ARL16
						CPNE1					CARD10		TMEM263
						TGM2					SAMD1		SLC43A3
						CST6					TMEM219		PLEKHF1
						PIP5K1A					RAB24		AK3
						AP1AR					LPIN1		RRM2B
						NFATC2					AKAP12		CDK17
						GEM					FUBP3
						ATXN7					CBARP
						ZMAT3					ZFYVE27
						TMC5					TSPAN5
						SMNDC1					NPAS2
						NAPG					LPAR5
						SMURF2					GPC1
						CD70					OXT
						ERBIN					SHPK
						TRPT1					PLA2G3
						VPS4B					STAP2
						LYPD3					CCL8
						PPP1CB					ACHE
						ADAMTS9					MST1
						LAMA3					GTPBP2
						PGLS					IFITM10
						MMP1					DNAH17
						NTF3					COL9A2
						OSER1					CNKSR1
						ZFAND3					DPCD
						STYX					MLPH
						NR4A1					TLE2
						AGFG1					TNFSF12
						CLCF1					AP5Z1
						GNAI1					SERINC2
						DCP1A					OAS3
						ACOX1					ATAD3C
						CARS					ERO1A
						TMEM106A
						TP53BP2
						ZRSR2
						CNOT8
						N4BP1
						PAK2
						GPR108
						FOXJ3
						TCF7L2
						SLC6A14
						PSAP
						FBXW7
						IL10RA
						GJC1
						DOC2B
						MICA
						RIOK3
						HSPA13
						SNPH
						MAGT1
						MED26
						DNAJB9
						RAPH1

[truncated: 11 more sheets: dwn HS sig p val 0.05, DWN.HS.genes.overlap, DWN. expec sig p val 0.05, DWN.expec.genes.overlap, DWN. ehec. sig p val 0.05, DWN.ehec.genes.overlap, DWN.EAEC sig p val 0.05, DWN.EAEC.genes.overlap, DWN.aafA.genes.overlap, Down aafA sig P val 0.05, Sheet1]
