# Supplementary material for: Enteroaggregative E. coli Adherence to Human Heparan Sulfate Proteoglycans Drives Segment and Host Specific Responses to Infection
Source: PLoS Pathog. 2020 Sep 28;16(9):e1008851. doi: 10.1371/journal.ppat.1008851 (PMC7553275; doi:10.1371/journal.ppat.1008851)
Supplement: S2 Appendix — (XLSX) [file ppat.1008851.s009.xlsx]

## Sheet: Sig genes Ileum
GeneID	GeneSymbol	eaec.over.Mock	aafA.over.Mock	HS.over.Mock	expec.over.Mock	ehec.over.Mock
ENSG00000140465	CYP1A1	3.49411	3.71193	3.56915	3.55378	4.1537
ENSG00000109321	AREG	1.69634	2.22057	1.79495	1.74309	2.2705
ENSG00000137193	PIM1	2.11289	2.12396	2.02349	1.941	2.04864
ENSG00000157514	TSC22D3	1.9816	1.75811	1.81362	1.65119	2.09846
ENSG00000113070	HBEGF	1.86337	1.44134	1.81646		1.60664
ENSG00000124253	PCK1	1.60454	1.42808	1.50221	1.77484	1.93609
ENSG00000004799	PDK4			2.31421		1.44916
ENSG00000115009	CCL20		3.91148		4.65448	2.77992
ENSG00000115008	IL1A		5.98835		6.19857	3.10029
ENSG00000100906	NFKBIA		3.7782		3.43467	2.34193
ENSG00000185022	MAFF		2.21622		2.60908	1.61948
ENSG00000090339	ICAM1		3.26613		3.39296
ENSG00000006210	CX3CL1		4.2589		3.81972	2.16103
ENSG00000124145	SDC4		3.00114		3.29366
ENSG00000146278	PNRC1		2.5989		2.72372	1.44924
ENSG00000105327	BBC3		3.09038		3.24492	2.02776
ENSG00000007171	NOS2		4.34268		5.58038
ENSG00000169429	CXCL8		5.15966		5.13599	3.10721
ENSG00000189325	C6orf222		2.64482		2.67832
ENSG00000140274	DUOXA2		2.0062		2.61802
ENSG00000162772	ATF3	1.81455	2.76573		2.57617	2.3717
ENSG00000185215	TNFAIP2		2.61254		2.77699
ENSG00000123689	G0S2		3.07105		3.78257
ENSG00000135245	HILPDA				3.53269
ENSG00000151748	SAV1		1.57511		1.74742
ENSG00000013374	NUB1		1.27715		1.53425	0.955172
ENSG00000163739	CXCL1		5.61865		5.18172	3.47728
ENSG00000118503	TNFAIP3		3.15118		2.82516	1.72696
ENSG00000198535	C2CD4A		6.71367		6.81622	4.76596
ENSG00000165671	NSD1	-1.76169	-1.89793		-2.25295	-1.62844
ENSG00000157224	CLDN12	1.23494	1.26116		1.41066	1.29179
ENSG00000124882	EREG	2.26523	2.72049		2.29723	2.61615
ENSG00000145901	TNIP1		1.02892		1.48534
ENSG00000128965	CHAC1		2.73491		2.65329	2.39393
ENSG00000138166	DUSP5		1.61544		1.72509	1.1986
ENSG00000124391	IL17C		6.83612		6.77656
ENSG00000108691	CCL2		5.39841		5.24324	3.83724
ENSG00000081041	CXCL2		6.09217		5.43271	3.93735
ENSG00000141682	PMAIP1		2.28105		2.6276	1.91701
ENSG00000163734	CXCL3		5.11415		4.43279	2.85652
ENSG00000146232	NFKBIE		1.81368		1.96101
ENSG00000134070	IRAK2		2.0165		2.03426
ENSG00000149289	ZC3H12C		3.35892		2.79349
ENSG00000100335	MIEF1		-1.44889		-2.00705	-1.43417
ENSG00000122861	PLAU		3.42773		2.94058
ENSG00000168924	LETM1		-1.13322		-1.68532	-1.53869
ENSG00000164211	STARD4		0.976911		1.46804	1.23079
ENSG00000149925	ALDOA		1.05691		1.299	1.11989
ENSG00000221869	CEBPD		2.78609		2.31566
ENSG00000171223	JUNB		1.68348		1.78534	1.55884
ENSG00000077150	NFKB2		1.49134		1.75191
ENSG00000066379	ZNRD1		1.21889		1.88331
ENSG00000023445	BIRC3		1.87123		2.08241	1.47995
ENSG00000065308	TRAM2		-1.77453		-2.05651	-1.73977
ENSG00000164574	GALNT10	-1.7518	-1.68341		-1.8421	-1.73234
ENSG00000151014	NOCT		2.25236		2.39748
ENSG00000112972	HMGCS1				1.28267	0.898987
ENSG00000147324	MFHAS1		-1.30039		-2.2753
ENSG00000156453	PCDH1				-1.36273
ENSG00000172602	RND1		1.77406		2.51464
ENSG00000052802	MSMO1		0.871476		1.22226	1.05833
ENSG00000171617	ENC1		-1.798		-2.62946
ENSG00000144566	RAB5A		0.967439		1.16704	1.02008
ENSG00000103067	ESRP2	-1.9726	-1.69469		-1.91755	-1.54504
ENSG00000245848	CEBPA		-1.37658		-1.80704
ENSG00000164889	SLC4A2		-1.56312		-1.62113	-1.68773
ENSG00000159200	RCAN1		1.26113		1.3117
ENSG00000104140	RHOV		3.94125		3.11061	2.47295
ENSG00000204616	TRIM31				1.64641
ENSG00000067064	IDI1	1.3521	1.13243		1.26437	1.23562
ENSG00000104312	RIPK2		1.46809		1.82559
ENSG00000083799	CYLD				1.64407
ENSG00000196372	ASB13				-2.25522
ENSG00000135862	LAMC1				-1.312	-1.00137
ENSG00000173212	MAB21L3		-2.6511		-2.08798	-2.63622
ENSG00000119314	PTBP3		0.919977		1.10888	0.856575
ENSG00000101076	HNF4A		-1.40001		-1.38384	-1.44046
ENSG00000167604	NFKBID		2.62426		3.20759
ENSG00000126561	STAT5A		1.58403		1.73424
ENSG00000184012	TMPRSS2		0.915445		1.07762
ENSG00000137575	SDCBP		0.83771		1.15156	0.934636
ENSG00000196136	SERPINA3		5.12711		5.47892
ENSG00000007202	KIAA0100	-2.26364	-1.78221		-2.02556	-1.97026
ENSG00000163659	TIPARP	2.29792	2.4464		2.21763	2.54735
ENSG00000149084	HSD17B12	1.30292	1.19178		1.06491	1.13011
ENSG00000140279	DUOX2				1.26509
ENSG00000146904	EPHA1		-1.15299		-1.55978
ENSG00000163874	ZC3H12A		2.93135		2.46665
ENSG00000057704	TMCC3		1.42509		1.42361	1.18385
ENSG00000113369	ARRDC3		1.27298		1.73708
ENSG00000143507	DUSP10		2.38249		2.08962	2.28314
ENSG00000163121	NEURL3		1.75665		2.2801
ENSG00000134780	DAGLA		-2.83957		-3.07594	-3.06061
ENSG00000125538	IL1B		3.35682		3.53364
ENSG00000172380	GNG12		0.760709		1.04894	0.896104
ENSG00000188505	NCCRP1		2.97505		3.04268
ENSG00000140254	DUOXA1		3.16703		3.06864
ENSG00000125347	IRF1		2.45805		1.87309
ENSG00000135362	PRR5L		-1.34962		-1.30449
ENSG00000169047	IRS1		-1.42474		-1.96936	-1.56104
ENSG00000153391	INO80C		1.13756		1.32651	1.27616
ENSG00000105887	MTPN	1.17323	0.953559		1.0561	0.958564
ENSG00000164754	RAD21		1.05599		1.10615	1.03972
ENSG00000175591	P2RY2		-1.59835		-1.36983	-1.29312
ENSG00000166189	HPS6		-1.12174		-1.61349	-1.27804
ENSG00000108582	CPD	1.12542	0.958055		0.959868	0.999235
ENSG00000130303	BST2		2.07704		1.92915	2.0739
ENSG00000102882	MAPK3		0.79465		1.02919	0.945479
ENSG00000145779	TNFAIP8		1.97413		1.88194
ENSG00000122574	WIPF3		1.19668		1.62367
ENSG00000011638	TMEM159		0.98532		1.40444
ENSG00000198604	BAZ1A				1.20471
ENSG00000068650	ATP11A		-1.0795		-1.33697	-1.42464
ENSG00000171346	KRT15		-1.67849		-1.55503	-1.58971
ENSG00000179833	SERTAD2	1.73113	1.93776		1.57783	1.30321
ENSG00000134107	BHLHE40		0.849002		1.12258
ENSG00000107968	MAP3K8		2.73668		2.53539
ENSG00000145365	TIFA		3.43498		4.07163
ENSG00000160796	NBEAL2		-1.63388		-1.82728	-1.91487
ENSG00000188636	RTL6		-1.25138		-1.98968	-1.67657
ENSG00000125733	TRIP10		0.84812		1.05541
ENSG00000205502	C2CD4B		4.92112		4.59539
ENSG00000105717	PBX4		1.78062		2.33202
ENSG00000175329	ISX				-1.30482
ENSG00000173237	C11orf86		-1.38493		-1.63954
ENSG00000197226	TBC1D9B		-1.20922		-1.30823	-1.23016
ENSG00000106012	IQCE		-1.74139		-1.85569	-1.71296
ENSG00000125378	BMP4		-1.04817		-1.29535
ENSG00000213639	PPP1CB				1.10004	0.939825
ENSG00000169583	CLIC3		1.76286		1.86536	1.69898
ENSG00000111181	SLC6A12		2.54212		2.14838
ENSG00000179862	CITED4	2.75665	3.48777		2.48609	2.69596
ENSG00000162302	RPS6KA4		-1.20567		-1.67431	-1.81194
ENSG00000128298	BAIAP2L2				1.69234
ENSG00000069399	BCL3		1.84504		2.00501
ENSG00000121749	TBC1D15		0.851801		1.09662	1.06551
ENSG00000235162	C12orf75		0.748987		0.966026	0.931411
ENSG00000093217	XYLB		-1.93865		-1.83716	-1.87595
ENSG00000144824	PHLDB2				1.95841
ENSG00000180667	YOD1		1.05684		1.42939	1.66735
ENSG00000204389	HSPA1A		0.972682		1.23593
ENSG00000163820	FYCO1				-1.55011	-1.32599
ENSG00000128000	ZNF780B		-1.87816		-2.09453
ENSG00000173559	NABP1		-1.89623		-1.87637	-1.69511
ENSG00000167703	SLC43A2		-1.38333		-1.92482	-1.66692
ENSG00000171914	TLN2		-1.59543		-1.48981	-1.81072
ENSG00000162337	LRP5		-1.31272		-1.65468
ENSG00000068654	POLR1A		-1.8337		-2.3034	-2.26945
ENSG00000196943	NOP9		-1.42469		-1.91386	-1.98164
ENSG00000168906	MAT2A		-1.35683		-1.29714	-1.11735
ENSG00000143850	PLEKHA6				-1.50515	-1.34209
ENSG00000170540	ARL6IP1	1.36298	1.02483		1.02955	1.04149
ENSG00000133731	IMPA1				1.05671	0.967987
ENSG00000125637	PSD4		-1.39143		-1.48235	-1.53498
ENSG00000113161	HMGCR				0.954591
ENSG00000166575	TMEM135				1.02865
ENSG00000100413	POLR3H		-1.44627		-1.88608	-1.52478
ENSG00000197102	DYNC1H1		-0.841008		-1.02534	-1.16226
ENSG00000166143	PPP1R14D		1.14024		1.0722	1.24048
ENSG00000197329	PELI1				1.23212
ENSG00000109270	LAMTOR3		0.909258		1.05725	0.973781
ENSG00000134193	REG4		0.943587		0.979234	1.22942
ENSG00000105835	NAMPT				0.97552
ENSG00000002330	BAD		1.40134		1.38306	1.27098
ENSG00000140464	PML				1.36077
ENSG00000012660	ELOVL5	1.37677	1.17919		1.07675	1.06748
ENSG00000149798	CDC42EP2		1.61959		1.57606
ENSG00000117984	CTSD		1.4613		1.27693	1.43093
ENSG00000124795	DEK				0.988228	0.877982
ENSG00000166128	RAB8B				1.63788
ENSG00000185043	CIB1		0.969883		0.907289	0.903649
ENSG00000112096	SOD2		1.24348		1.35958
ENSG00000074695	LMAN1		0.961056		1.0543	1.05753
ENSG00000171940	ZNF217				1.16939
ENSG00000125970	RALY		0.968383		0.989679
ENSG00000164163	ABCE1				-1.79203
ENSG00000204388	HSPA1B		0.971352		1.12036	1.12798
ENSG00000076554	TPD52	1.63694	1.10424		1.27915	1.21775
ENSG00000089723	OTUB2				-1.5944
ENSG00000142197	DOPEY2		-1.25442		-1.24781	-1.40708
ENSG00000174885	NLRP6				-1.85282
ENSG00000198087	CD2AP				1.0723	1.11564
ENSG00000109320	NFKB1		1.07639		1.2268
ENSG00000136888	ATP6V1G1		0.8838		0.89509	0.881991
ENSG00000204128	C2orf72		-1.47016		-1.89875	-1.64455
ENSG00000137177	KIF13A				-1.15726
ENSG00000148175	STOM		0.681186		0.873261
ENSG00000076351	SLC46A1	-2.8842	-2.17322		-2.19748	-2.12709
ENSG00000138622	HCN4		-3.03663		-3.58689	-3.78162
ENSG00000119048	UBE2B		1.21854		1.07848	1.23457
ENSG00000105429	MEGF8		-1.75799		-2.03893	-2.01299
ENSG00000226479	TMEM185B		-1.22257		-1.62512
ENSG00000104765	BNIP3L				1.09091
ENSG00000100403	ZC3H7B		-1.52278		-1.73441	-1.46427
ENSG00000143401	ANP32E				1.12113
ENSG00000234616	JRK		-1.80008		-2.68315
ENSG00000242247	ARFGAP3		0.96961		0.981139	0.941194
ENSG00000135148	TRAFD1		0.97525		1.01598
ENSG00000198890	PRMT6				-2.67652
ENSG00000121057	AKAP1				-1.03793
ENSG00000102870	ZNF629				-2.35889
ENSG00000112697	TMEM30A	1.1713	0.982589		0.946912	0.95722
ENSG00000204618	RNF39				1.69369
ENSG00000167323	STIM1				-1.24997	-1.10325
ENSG00000091527	CDV3		0.969219		1.18441
ENSG00000164244	PRRC1	1.41463	1.13912		1.12249	1.23164
ENSG00000104904	OAZ1		1.02981		0.971337	1.08023
ENSG00000165816	VWA2				-2.45536
ENSG00000108375	RNF43		-1.31563		-1.48089	-1.28335
ENSG00000135535	CD164		0.771067		0.932772	0.877234
ENSG00000130204	TOMM40		-1.19744		-1.44995	-1.28333
ENSG00000232810	TNF		5.23197		4.06824
ENSG00000103249	CLCN7		-1.36161		-1.75181	-1.42381
ENSG00000184845	DRD1		3.18916		2.51384
ENSG00000129514	FOXA1				-1.47131
ENSG00000198938	MT-CO3		3.05813		2.72465
ENSG00000162924	REL				1.85998
ENSG00000111674	ENO2				1.20701
ENSG00000100744	GSKIP		0.814732		0.918638	0.861758
ENSG00000135821	GLUL				1.12068
ENSG00000176720	BOK				-1.95889
ENSG00000178462	TUBAL3		-1.36125		-1.19236
ENSG00000174684	B4GAT1		-1.46154		-1.73562
ENSG00000205730	ITPRIPL2				-1.72989
ENSG00000141429	GALNT1				0.852629
ENSG00000125534	PPDPF		1.07835		1.11251	1.25935
ENSG00000151491	EPS8				0.851072
ENSG00000198712	MT-CO2		3.33125		2.99811
ENSG00000204370	SDHD		0.983559		1.04471	1.10838
ENSG00000137331	IER3		3.45778		2.77408
ENSG00000163013	FBXO41		-2.77424		-3.63761	-2.44813
ENSG00000164400	CSF2		8.61311		7.49886
ENSG00000172331	BPGM				1.4858
ENSG00000088888	MAVS		-1.6297		-1.73004	-1.68775
ENSG00000198794	SCAMP5		-1.34349		-1.62895
ENSG00000171928	TVP23B		0.89515		1.00376	0.998309
ENSG00000158825	CDA		1.04282		0.96227	1.03641
ENSG00000136153	LMO7				0.929121
ENSG00000155506	LARP1				-1.29957
ENSG00000198131	ZNF544				-1.2493
ENSG00000178980	SELENOW		0.87244		0.850329	1.05764
ENSG00000159128	IFNGR2				0.863381
ENSG00000111700	SLCO1B3				2.13835	2.28411
ENSG00000086666	ZFAND6		0.827011		0.964929	1.00391
ENSG00000182795	C1orf116				-0.974024
ENSG00000175318	GRAMD2A		-1.79145		-2.02509
ENSG00000124767	GLO1				0.899784
ENSG00000156026	MCU		1.03493		0.928001	0.962466
ENSG00000112237	CCNC		1.01635		1.04878	1.0574
ENSG00000145349	CAMK2D		0.934201		0.973943	0.981615
ENSG00000116285	ERRFI1				1.29002
ENSG00000168237	GLYCTK				-1.13305
ENSG00000158014	SLC30A2		-2.91784		-3.37367	-2.978
ENSG00000180611	MB21D2	2.28154	1.92843			2.11758
ENSG00000002587	HS3ST1	1.73649	1.79983			1.60735
ENSG00000179085	DPM3		1.73145			1.4926
ENSG00000143878	RHOB		1.80764
ENSG00000008517	IL32		1.29638			1.05773
ENSG00000160180	TFF3		1.27982			1.22734
ENSG00000177076	ACER2		-1.95962
ENSG00000158882	TOMM40L		-1.98323			-1.49393
ENSG00000176907	TCIM		2.89932			2.5344
ENSG00000096433	ITPR3	-2.348	-2.10696			-2.28869
ENSG00000197956	S100A6		1.18959			1.21775
ENSG00000172270	BSG		1.19185			1.1499
ENSG00000184371	CSF1		2.46617
ENSG00000171222	SCAND1		1.54867			1.39692
ENSG00000167617	CDC42EP5		1.7501			1.51835
ENSG00000243449	C4orf48		1.87369			1.6118
ENSG00000103257	SLC7A5		1.52114
ENSG00000054148	PHPT1		1.17369			1.19651
ENSG00000111912	NCOA7		1.92968
ENSG00000184897	H1FX		1.70797
ENSG00000114859	CLCN2		-1.64591			-1.39823
ENSG00000147889	CDKN2A		1.35849
ENSG00000063177	RPL18		1.16978			1.19202
ENSG00000118515	SGK1		1.74146
ENSG00000124875	CXCL6		4.01499
ENSG00000187837	HIST1H1C		1.00227			1.17546
ENSG00000125657	TNFSF9		1.56765
ENSG00000168792	ABHD15		-1.63812			-1.4475
ENSG00000160932	LY6E		1.31555
ENSG00000278540	ACACA		-1.489			-1.39735
ENSG00000169247	SH3TC2		-1.62895			-1.87757
ENSG00000162783	IER5		1.5222
ENSG00000263155	MYZAP		1.57773			1.45692
ENSG00000137486	ARRB1		-1.13787			-1.14691
ENSG00000144791	LIMD1		-2.04633			-1.86996
ENSG00000128016	ZFP36		1.68532
ENSG00000096996	IL12RB1		3.97073
ENSG00000107104	KANK1		-1.43847
ENSG00000105404	RABAC1		1.09518			1.19077
ENSG00000168398	BDKRB2		1.46852
ENSG00000160613	PCSK7	-1.39378	-1.0786			-1.45997
ENSG00000148143	ZNF462		-1.30555
ENSG00000168306	ACOX2		-1.54261
ENSG00000204642	HLA-F		1.1313
ENSG00000069275	NUCKS1		1.09
ENSG00000198793	MTOR		-1.39601			-1.38408
ENSG00000185220	PGBD2		-1.80322
ENSG00000169180	XPO6		-1.21014			-1.21868
ENSG00000068078	FGFR3		-1.68588			-1.54852
ENSG00000150990	DHX37		-1.66718			-2.07592
ENSG00000241973	PI4KA		-1.33304			-1.3625
ENSG00000157985	AGAP1		-1.58455			-1.78344
ENSG00000221926	TRIM16		1.14093
ENSG00000173821	RNF213		-1.28947			-1.53455
ENSG00000172765	TMCC1		-1.67793
ENSG00000189143	CLDN4		1.03918
ENSG00000156463	SH3RF2		-1.08013
ENSG00000112378	PERP		1.10426			1.02001
ENSG00000100300	TSPO		1.36065
ENSG00000133424	LARGE1		-1.50444			-1.6059
ENSG00000162390	ACOT11		-1.40102			-1.32662
ENSG00000077044	DGKD		-2.29515
ENSG00000075391	RASAL2		-1.67894
ENSG00000141655	TNFRSF11A		1.01449
ENSG00000049239	H6PD		-1.66057			-1.50058
ENSG00000198752	CDC42BPB		-1.75454			-1.9868
ENSG00000108107	RPL28		1.29554
ENSG00000049249	TNFRSF9		2.38288
ENSG00000087074	PPP1R15A		1.39715
ENSG00000164068	RNF123		-1.5366			-1.56881
ENSG00000185112	FAM43A		1.48679
ENSG00000196547	MAN2A2		-2.06758			-2.27724
ENSG00000164713	BRI3		0.904785			0.943067
ENSG00000140941	MAP1LC3B		0.881115			0.943957
ENSG00000120451	SNX19		-1.45645
ENSG00000160294	MCM3AP		-1.49453			-1.67745
ENSG00000233493	TMEM238		1.66412
ENSG00000152082	MZT2B		1.63269
ENSG00000024862	CCDC28A		1.09964
ENSG00000198840	MT-ND3		2.78355
ENSG00000105376	ICAM5		2.78804
ENSG00000140264	SERF2		1.21932			1.25688
ENSG00000101439	CST3		0.98857			1.2698
ENSG00000126768	TIMM17B		1.078
ENSG00000185722	ANKFY1		-1.0317			-1.42384
ENSG00000159388	BTG2		1.62594
ENSG00000053438	NNAT		-2.44914
ENSG00000198886	MT-ND4		3.2859
ENSG00000134248	LAMTOR5		0.885385			0.857741
ENSG00000221823	PPP3R1		1.1774
ENSG00000160326	SLC2A6		1.2901
ENSG00000123595	RAB9A		1.29399			1.29131
ENSG00000164615	CAMLG		0.964947			0.933621
ENSG00000108960	MMD		1.35371
ENSG00000090238	YPEL3		1.36282			1.3077
ENSG00000162368	CMPK1		0.840676			0.858106
ENSG00000206503	HLA-A		0.925432
ENSG00000167799	NUDT8		1.40517
ENSG00000143761	ARF1		0.882769
ENSG00000234745	HLA-B		1.10096
ENSG00000132199	ENOSF1		-1.0183
ENSG00000134954	ETS1		1.77902
ENSG00000173272	MZT2A		1.15611
ENSG00000212907	MT-ND4L		2.48479
ENSG00000051523	CYBA		1.48032
ENSG00000163735	CXCL5		1.80713
ENSG00000188211	NCR3LG1	-2.68076	-1.46838			-2.15431
ENSG00000168916	ZNF608		-1.11156
ENSG00000185650	ZFP36L1		1.62355
ENSG00000099194	SCD		1.04336
ENSG00000075089	ACTR6		1.08437
ENSG00000133935	ERG28		0.858512			0.943861
ENSG00000214253	FIS1		1.02771
ENSG00000186716	BCR		-1.80645			-1.98627
ENSG00000156959	LHFPL4		-3.51818
ENSG00000172661	WASHC2C		-0.956498
ENSG00000125398	SOX9		1.82912
ENSG00000257704	INAFM1		1.78801
ENSG00000143774	GUK1		0.827331			0.880391
ENSG00000182154	MRPL41		1.07242
ENSG00000125952	MAX		1.09045			1.17606
ENSG00000198727	MT-CYB		2.73439
ENSG00000198380	GFPT1		1.00863
ENSG00000153246	PLA2R1		-1.24881
ENSG00000132405	TBC1D14		-1.35897			-1.61965
ENSG00000188064	WNT7B		2.48685
ENSG00000144161	ZC3H8		-2.32265
ENSG00000196670	ZFP62		-1.33908
ENSG00000132475	H3F3B		0.943243
ENSG00000144746	ARL6IP5		0.842483			1.01554
ENSG00000092148	HECTD1		-0.933926
ENSG00000155366	RHOC		0.996213
ENSG00000204843	DCTN1		-1.0474			-1.20385
ENSG00000133816	MICAL2		-1.44584			-1.45113
ENSG00000176428	VPS37D		1.61606
ENSG00000130164	LDLR		1.06874
ENSG00000034713	GABARAPL2		0.893498			0.964245
ENSG00000145675	PIK3R1		-1.05724
ENSG00000112245	PTP4A1		0.877208			0.944595
ENSG00000150961	SEC24D		1.00647			1.02237
ENSG00000134758	RNF138		1.231			1.60787
ENSG00000144959	NCEH1		1.06732
ENSG00000105372	RPS19		1.30965
ENSG00000169499	PLEKHA2		-1.34591
ENSG00000103043	VAC14		-1.30179			-1.49225
ENSG00000214026	MRPL23		1.87511
ENSG00000134452	FBXO18		-1.20169
ENSG00000150907	FOXO1		1.59669
ENSG00000204516	MICB		1.31227			1.32662
ENSG00000141552	ANAPC11		1.1164
ENSG00000166557	TMED3		0.918362
ENSG00000129566	TEP1		-1.75773
ENSG00000147155	EBP		0.853246
ENSG00000125868	DSTN		0.902541
ENSG00000066230	SLC9A3		-1.89576
ENSG00000136240	KDELR2		0.90178
ENSG00000100100	PIK3IP1		1.17308
ENSG00000180035	ZNF48		-2.24578
ENSG00000141385	AFG3L2		-1.0284
ENSG00000105669	COPE		0.877874			0.960981
ENSG00000128731	HERC2		-1.66486
ENSG00000108469	RECQL5		-1.6125			-1.95023
ENSG00000197273	GUCA2A		0.934602			1.32126
ENSG00000275993	CU639417.1		1.41138			1.94534
ENSG00000141971	MVB12A		0.901414
ENSG00000113583	C5orf15		0.955602
ENSG00000179820	MYADM		1.12011
ENSG00000166866	MYO1A		-0.909036
ENSG00000084207	GSTP1		0.993056			1.0492
ENSG00000167748	KLK1		1.54482
ENSG00000165828	PRAP1		1.43033
ENSG00000198899	MT-ATP6		2.86356
ENSG00000119946	CNNM1		-2.2056
ENSG00000106400	ZNHIT1		0.954145
ENSG00000167468	GPX4		0.730922			0.885507
ENSG00000127129	EDN2		1.29604
ENSG00000160948	VPS28		0.817813			0.850548
ENSG00000089356	FXYD3		0.846781			1.03584
ENSG00000085365	SCAMP1		0.972526
ENSG00000188290	HES4		1.23359
ENSG00000144802	NFKBIZ		1.8059
ENSG00000090905	TNRC6A		-1.09148
ENSG00000196535	MYO18A		-1.20491			-1.37877
ENSG00000132471	WBP2		0.963109
ENSG00000068697	LAPTM4A		0.744995
ENSG00000267795	SMIM22		1.27033			1.32517
ENSG00000126458	RRAS		0.795965
ENSG00000141556	TBCD		-1.27515			-1.40404
ENSG00000118707	TGIF2		1.66106
ENSG00000106537	TSPAN13		0.867576			0.983884
ENSG00000173486	FKBP2		1.02589
ENSG00000227507	LTB		2.10982
ENSG00000215845	TSTD1		0.911532			0.966001
ENSG00000197355	UAP1L1		-1.50113
ENSG00000143320	CRABP2		1.47093
ENSG00000100412	ACO2		-0.953791
ENSG00000171970	ZNF57		-1.42445
ENSG00000133606	MKRN1		0.862957
ENSG00000129757	CDKN1C		1.90435
ENSG00000189334	S100A14		0.739986			0.874998
ENSG00000153714	LURAP1L		1.20826			1.53958
ENSG00000171159	C9orf16		1.24181
ENSG00000069493	CLEC2D		2.22154
ENSG00000152766	ANKRD22		1.68878
ENSG00000173517	PEAK1		-0.979783
ENSG00000176986	SEC24C		-1.04208			-1.11843
ENSG00000163803	PLB1		-1.7631
ENSG00000167642	SPINT2		0.839427
ENSG00000105523	FAM83E		-1.53073			-1.66892
ENSG00000186591	UBE2H		0.77494
ENSG00000124171	PARD6B		1.15846
ENSG00000163870	TPRA1		1.02931
ENSG00000182220	ATP6AP2		0.979735			1.10462
ENSG00000179314	WSCD1		-1.59727
ENSG00000233927	RPS28		1.22415
ENSG00000143093	STRIP1		-1.07329			-1.16298
ENSG00000038274	MAT2B		1.00882
ENSG00000108312	UBTF		-0.917154			-1.00518
ENSG00000007376	RPUSD1		-1.27641
ENSG00000182473	EXOC7		-1.3832
ENSG00000116704	SLC35D1		-1.0424
ENSG00000114554	PLXNA1		-1.49264
ENSG00000141068	KSR1		-1.6273
ENSG00000168899	VAMP5		1.04693
ENSG00000111775	COX6A1		1.24878			1.37455
ENSG00000131435	PDLIM4		1.57344
ENSG00000105971	CAV2		0.996986
ENSG00000090924	PLEKHG2		-1.33565			-1.48348
ENSG00000167880	EVPL		-1.10446
ENSG00000118816	CCNI		0.937194
ENSG00000132382	MYBBP1A		-1.40859			-1.47823
ENSG00000138069	RAB1A		0.823303
ENSG00000166135	HIF1AN		-0.916541			-1.02008
ENSG00000165997	ARL5B		1.38517
ENSG00000157227	MMP14		1.00957
ENSG00000198763	MT-ND2		2.65402
ENSG00000125046	SSUH2		-1.14061
ENSG00000142867	BCL10		1.14873
ENSG00000141741	MIEN1		1.06958
ENSG00000107864	CPEB3		1.26817
ENSG00000188643	S100A16		0.832022
ENSG00000076555	ACACB		-2.08664			-2.33611
ENSG00000106404	CLDN15		0.87635			0.960789
ENSG00000185262	UBALD2		1.13515
ENSG00000106299	WASL		0.851647			0.982525
ENSG00000114650	SCAP		-1.06934
ENSG00000135926	TMBIM1		0.76894
ENSG00000172175	MALT1		-1.04509
ENSG00000167280	ENGASE		-1.35358
ENSG00000149639	SOGA1		-1.8578
ENSG00000187908	DMBT1		-1.26622
ENSG00000277443	MARCKS		1.16832
ENSG00000158715	SLC45A3		-1.33101
ENSG00000005001	PRSS22		0.974412
ENSG00000070061	ELP1		-1.21331
ENSG00000165233	CARD19		0.912778
ENSG00000116679	IVNS1ABP		-0.814462
ENSG00000132017	DCAF15		1.00245
ENSG00000143153	ATP1B1		1.2452
ENSG00000104915	STX10		0.96732
ENSG00000100650	SRSF5		1.0941
ENSG00000163686	ABHD6		-1.23016
ENSG00000205476	CCDC85C		-2.40185
ENSG00000144647	POMGNT2		-1.2216
ENSG00000054219	LY75		1.25667
ENSG00000166750	SLFN5		1.48869
ENSG00000015475	BID		1.01845
ENSG00000148803	FUOM		0.926926
ENSG00000138439	FAM117B		1.62945
ENSG00000182179	UBA7		-0.993853
ENSG00000166912	MTMR10		0.956086
ENSG00000138271	GPR87		4.29545
ENSG00000205352	PRR13		1.04553
ENSG00000133872	SARAF		0.94591
ENSG00000092421	SEMA6A		-1.09484
ENSG00000112419	PHACTR2		-1.10721
ENSG00000134882	UBAC2		1.05504
ENSG00000197321	SVIL		-0.966628
ENSG00000117519	CNN3		0.762541			0.881334
ENSG00000166387	PPFIBP2		-0.903387
ENSG00000134590	RTL8C		0.868669
ENSG00000114978	MOB1A		0.724939
ENSG00000168907	PLA2G4F		-0.967368
ENSG00000003137	CYP26B1		-1.86377			-2.53995
ENSG00000156976	EIF4A2		0.754573			0.958346
ENSG00000110925	CSRNP2		-1.23928
ENSG00000123728	RAP2C		0.792021			0.901467
ENSG00000071575	TRIB2		1.45206
ENSG00000166897	ELFN2		-1.31901
ENSG00000086598	TMED2		0.779844
ENSG00000132182	NUP210		-2.31662			-2.90586
ENSG00000136895	GARNL3		-3.5808
ENSG00000118849	RARRES1		1.08786
ENSG00000178719	GRINA		1.09898
ENSG00000197774	EME2		-1.86421
ENSG00000102554	KLF5	1.78625	1.15361
ENSG00000126746	ZNF384		-1.23529
ENSG00000271303	SRXN1		-1.53122
ENSG00000086062	B4GALT1		1.23794
ENSG00000117620	SLC35A3		0.802062			0.9139
ENSG00000123643	SLC36A1		-0.974868
ENSG00000114125	RNF7		0.796948
ENSG00000156869	FRRS1		-1.92901
ENSG00000196187	TMEM63A		-0.773575			-0.937621
ENSG00000148735	PLEKHS1		-1.05608
ENSG00000099821	POLRMT		-1.24229
ENSG00000261236	BOP1		-1.28693			-1.75415
ENSG00000077147	TM9SF3		0.692556
ENSG00000177000	MTHFR		-1.15064
ENSG00000213722	DDAH2		0.947999
ENSG00000126005	MMP24OS		1.08636
ENSG00000119396	RAB14		1.06889
ENSG00000168701	TMEM208		1.00192
ENSG00000213445	SIPA1		1.02949
ENSG00000134569	LRP4		-1.35021
ENSG00000143515	ATP8B2		-3.87976
ENSG00000136205	TNS3		-0.94919
ENSG00000266094	RASSF5		2.24703
ENSG00000165023	DIRAS2		-1.22519
ENSG00000122958	VPS26A		0.797667
ENSG00000108946	PRKAR1A		0.83603			0.953009
ENSG00000105393	BABAM1		1.18051
ENSG00000101049	SGK2		-0.887175
ENSG00000100290	BIK		1.02584
ENSG00000065809	FAM107B		0.782539
ENSG00000169504	CLIC4		0.906759
ENSG00000176919	C8G		1.06124
ENSG00000160218	TRAPPC10		-1.24341
ENSG00000177105	RHOG		1.08544
ENSG00000107815	TWNK		-2.17507
ENSG00000164050	PLXNB1		-0.90804			-1.2755
ENSG00000159842	ABR		-1.12076			-1.50435
ENSG00000185219	ZNF445		-1.23014
ENSG00000179151	EDC3		1.09345
ENSG00000100097	LGALS1					1.07159
ENSG00000185163	DDX51					-1.68691
ENSG00000205544	TMEM256					1.40903
ENSG00000099949	LZTR1					-1.26593
ENSG00000164104	HMGB2					1.60783
ENSG00000172340	SUCLG2					1.0146
ENSG00000175197	DDIT3					1.5706
ENSG00000214274	ANG					1.09673
ENSG00000153048	CARHSP1					0.920513
ENSG00000139793	MBNL2					1.40388
ENSG00000166483	WEE1					1.3917
ENSG00000113615	SEC24A					1.53252
ENSG00000165238	WNK2					-1.38512
ENSG00000120992	LYPLA1					1.1882
ENSG00000144230	GPR17					-2.16684
ENSG00000165025	SYK					-1.20474
ENSG00000153130	SCOC					0.959783
ENSG00000180573	HIST1H2AC					0.926219
ENSG00000138764	CCNG2					1.01553
ENSG00000151332	MBIP					1.5002
ENSG00000146729	NIPSNAP2					1.0426
ENSG00000048471	SNX29					-2.50006
ENSG00000113811	SELENOK					1.0187
ENSG00000261150	EPPK1					-1.82173
ENSG00000156804	FBXO32					1.05767
ENSG00000165672	PRDX3					0.902073
ENSG00000065000	AP3D1					-1.34436
ENSG00000167114	SLC27A4					-1.12665
ENSG00000134049	IER3IP1					1.33583
ENSG00000116473	RAP1A					1.08023
ENSG00000134058	CDK7					0.96099
ENSG00000184216	IRAK1					-1.79309
ENSG00000070159	PTPN3					-0.966885
ENSG00000159784	FAM131B					-1.83363
ENSG00000107731	UNC5B					-1.3649
ENSG00000131931	THAP1					1.35095
ENSG00000180992	MRPL14					0.890153
ENSG00000214226	C17orf67					1.3536
ENSG00000085231	AK6					1.08027
ENSG00000132361	CLUH					-1.38315

## Sheet: Sig genes Jejunum
GeneID	GeneSymbol	eaec.over.Mock	aafA.over.Mock	HS.over.Mock	expec.over.Mock	ehec.over.Mock
ENSG00000125657	TNFSF9	1.91551	2.20516	2.13754	1.91921	1.7837
ENSG00000205476	CCDC85C	-2.51972	-2.55052	-2.58261	-2.06188	-2.19977
ENSG00000185650	ZFP36L1	1.48474	2.00764	1.8865	1.95118	1.40002
ENSG00000162772	ATF3	3.33218	3.99011	2.50639	3.82038	3.25689
ENSG00000106012	IQCE	-1.45651	-1.87895	-1.69927	-1.65567	-1.75088
ENSG00000137193	PIM1	3.1826	2.80881	2.75999	2.73594	2.61564
ENSG00000116285	ERRFI1	1.53484	2.12394	2.14549	2.39471	2.2704
ENSG00000140465	CYP1A1	6.21635	5.03732	4.79554	4.45492	5.00079
ENSG00000008853	RHOBTB2	-2.29073	-2.36007	-2.16503	-2.35041	-2.47307
ENSG00000166483	WEE1	1.75633	2.03275	2.17301	2.15872	1.73876
ENSG00000179833	SERTAD2	2.37747	3.17962	2.15495	3.0185	2.7637
ENSG00000148926	ADM	1.99178	1.45637	2.36556	1.36331	2.08318
ENSG00000109321	AREG	2.88081	2.94404	1.98119	2.60197	2.37292
ENSG00000180611	MB21D2	3.09282	2.96867	2.30379	2.5947	2.65647
ENSG00000143367	TUFT1	1.48253	1.58121	1.61648	1.66442	1.65717
ENSG00000164284	GRPEL2	1.1824	1.4265	1.27623	1.01802	1.12044
ENSG00000163659	TIPARP	3.47648	3.1522	2.24455	2.98822	3.25604
ENSG00000059728	MXD1	1.34514	1.75464	1.838	2.02375	2.03739
ENSG00000128016	ZFP36	1.81758	2.59592	2.05985	2.74036	2.01976
ENSG00000183111	ARHGEF37	-1.33784	-1.89544	-1.64013	-1.79141	-1.80675
ENSG00000171223	JUNB	2.18143	2.25134	1.84711	2.48715	1.80351
ENSG00000177606	JUN	1.7503	1.76514	1.74118	2.01664	1.6293
ENSG00000198752	CDC42BPB	-1.1609	-1.70942	-1.4303	-1.22068	-1.0827
ENSG00000169926	KLF13	-2.01278	-2.2964	-1.93313	-1.6683	-1.99267
ENSG00000003137	CYP26B1	-2.05881	-1.53391	-2.67615	-1.84113	-2.74881
ENSG00000103489	XYLT1	-1.67244	-1.80481	-1.63777	-1.89053	-1.87997
ENSG00000134107	BHLHE40		1.76826	1.7208	1.89574	1.58775
ENSG00000166471	TMEM41B		1.13554	1.09002	1.02934	0.811599
ENSG00000133424	LARGE1	-1.12615	-1.58895	-1.4294	-1.40203	-1.47612
ENSG00000100441	KHNYN	-1.05176	-1.20321	-1.15456	-1.22495	-1.24231
ENSG00000156735	BAG4	0.924165	0.778029	1.14788	0.727249	0.74872
ENSG00000263155	MYZAP	2.48521	2.25261	2.13196	1.98691	2.18337
ENSG00000180667	YOD1		1.45585	1.88987	1.56776	2.49887
ENSG00000175137	SH3BP5L	-0.985865	-1.48506	-1.18067	-1.40095	-1.43547
ENSG00000221823	PPP3R1	1.03532	1.45805	1.28164	1.29924	1.22978
ENSG00000172939	OXSR1	0.872055	1.07669	0.976384	1.01924	1.05872
ENSG00000170345	FOS		0.757268	1.49939	1.06325	1.0434
ENSG00000171346	KRT15	-1.36771	-1.81627	-1.49804	-1.40206	-1.58085
ENSG00000168306	ACOX2	-1.81327	-2.16445	-1.5896	-1.56477	-1.7946
ENSG00000266074	BAHCC1	-1.44924	-1.82951	-1.97747	-1.46113	-1.98328
ENSG00000144136	SLC20A1		1.42405	1.7403	1.50048	1.498
ENSG00000130513	GDF15	2.59067	1.94191	1.94153	1.32286	1.61919
ENSG00000196428	TSC22D2		0.786282	1.18439	0.987611	1.26637
ENSG00000116954	RRAGC		1.62788	1.58909	1.45144	1.12891
ENSG00000166189	HPS6	-1.32031	-1.59153	-1.60867	-1.98302	-1.97325
ENSG00000127329	PTPRB	-2.90062	-2.40802	-2.17453	-1.61608	-1.79986
ENSG00000184208	C22orf46	-1.40945	-1.57448	-1.32157	-1.5092	-2.07667
ENSG00000168003	SLC3A2		0.961128	1.00401	0.877101	0.682162
ENSG00000183317	EPHA10	-1.49532	-1.88932	-1.34983	-1.50966	-1.71584
ENSG00000102554	KLF5		1.22577	1.40084	1.29796	0.977999
ENSG00000188290	HES4	1.16776	1.80747	1.54724	1.69419	1.32273
ENSG00000100664	EIF5	-1.0765		-1.21737		-0.775645
ENSG00000104415	WISP1	-5.33629	-3.02968	-4.42848	-4.76676	-4.94506
ENSG00000164252	AGGF1	-1.15232	-1.07451	-1.12339	-1.0091	-0.785243
ENSG00000188636	RTL6	-1.31327	-1.91094	-1.46511	-1.67794	-1.72199
ENSG00000166592	RRAD	2.64333	3.07218	3.01463	3.04682	3.01355
ENSG00000084774	CAD	-1.66944	-2.75637	-1.91795	-2.08269	-1.9632
ENSG00000169242	EFNA1		1.41649	1.47972	1.35262	1.11172
ENSG00000189129	PLAC9	-1.99366	-2.19893	-2.8008	-1.49333	-1.92029
ENSG00000184897	H1FX	1.49222	1.65858	1.72934	1.65936	1.0467
ENSG00000263429	TMEM238L		0.984355	0.863057	0.746185	0.910765
ENSG00000138166	DUSP5	2.47776	3.68704	2.46873	3.42845	2.83217
ENSG00000117318	ID3	1.86178	1.74751	2.13613	2.08656	1.3318
ENSG00000140479	PCSK6		-1.70107	-1.47654	-1.54596	-1.27817
ENSG00000275993	CU639417.1	2.54832	1.86041	2.4439	2.05151	1.92438
ENSG00000049239	H6PD	-1.27937	-1.37469	-1.31987	-1.42049	-1.476
ENSG00000076555	ACACB	-1.70677	-2.16975	-1.83946	-1.26674	-1.58939
ENSG00000188352	FOCAD	-1.08191	-1.11664	-1.22555	-1.30444	-1.09685
ENSG00000167617	CDC42EP5	1.73686	1.61552	1.27572	1.20368	1.14016
ENSG00000148154	UGCG	1.30775	1.30693	1.48759	1.43094	1.53252
ENSG00000160588	MPZL3		0.722457	1.10841		0.71793
ENSG00000174151	CYB561D1	-3.34292	-3.20658	-2.15598	-2.30733	-2.32913
ENSG00000175197	DDIT3		1.65685	1.592	1.92309	1.30232
ENSG00000124171	PARD6B	2.13598	2.6741	1.88008	2.50338	2.21792
ENSG00000117394	SLC2A1	1.43739	1.36245	1.43	1.07074	1.10134
ENSG00000128268	MGAT3	-2.00823	-2.14181	-2.18133	-2.27457	-2.68314
ENSG00000128191	DGCR8	-1.21943	-1.67182	-1.11192	-1.40182	-1.56931
ENSG00000164068	RNF123		-1.4333	-1.42825	-1.37853	-1.03283
ENSG00000178828	RNF186		0.680935	1.0611	1.08596	1.15664
ENSG00000140521	POLG		-1.24311	-1.38626	-1.21861	-1.26586
ENSG00000142178	SIK1	2.3335	1.80929	2.32701	2.01433	1.82268
ENSG00000143217	NECTIN4	1.35241	1.54325	1.30853	1.17667	1.16689
ENSG00000130522	JUND	1.60787	1.14341	1.39113	1.31639
ENSG00000007202	KIAA0100	-1.52514	-1.62775	-1.46613	-1.42738	-1.46098
ENSG00000178718	RPP25	1.92197	1.39215	1.6947	1.3328	1.23291
ENSG00000120875	DUSP4	1.60015	1.30635	1.26711	1.17574	1.22582
ENSG00000271254	AC240274.1		-1.91392	-2.09168	-1.34127	-1.23878
ENSG00000127129	EDN2		2.84653	3.51755	2.43039	2.69105
ENSG00000139651	ZNF740	-1.10141	-1.50768	-1.23013	-1.16334	-1.42744
ENSG00000127663	KDM4B		-1.31326	-1.01154	-1.17387	-1.29537
ENSG00000159792	PSKH1	-2.03674	-2.95171	-2.03001	-2.08416	-3.1139
ENSG00000153443	UBALD1	1.42526	0.977414	1.17147	1.0285	1.01518
ENSG00000174233	ADCY6		-1.76147	-1.21354	-1.40578	-1.15699
ENSG00000167565	SERTAD3	1.28288	1.15687	1.27969	1.39528	1.04835
ENSG00000165671	NSD1		-1.4617	-1.11294	-1.43942	-1.41325
ENSG00000149930	TAOK2		-1.27507	-1.19234	-1.29231	-1.03688
ENSG00000091622	PITPNM3		-1.58294	-1.33424	-1.3811	-1.07452
ENSG00000070423	RNF126	1.19314	1.0878	0.948508	0.964498	0.890086
ENSG00000171222	SCAND1	1.2506	1.35748	1.23229	1.18473	0.892787
ENSG00000186635	ARAP1		-1.46091	-1.45163	-1.2636	-1.37312
ENSG00000196943	NOP9		-1.37258	-1.16118	-1.43109	-1.19835
ENSG00000139517	LNX2		0.894625	0.974235	0.79844	0.879729
ENSG00000100109	TFIP11		-1.37217	-1.54655		-1.01497
ENSG00000100403	ZC3H7B		-1.51712	-1.28108	-1.4357	-1.31913
ENSG00000239887	C1orf226	-1.80206	-1.63499	-1.75143	-1.48356	-2.1747
ENSG00000181409	AATK	-1.04686	-1.51014	-1.02517	-0.960807	-1.2584
ENSG00000077044	DGKD	-1.76598	-2.06048	-1.31962	-1.41922	-1.45328
ENSG00000139645	ANKRD52		-1.55763	-1.30961	-1.235	-1.04323
ENSG00000131899	LLGL1		-1.02587	-1.00914	-1.02758	-0.908775
ENSG00000141219	C17orf80	-1.56181	-1.66439	-1.39844	-1.45607	-1.51879
ENSG00000198355	PIM3	1.94397	2.12568	1.84165	2.27276	1.54765
ENSG00000114859	CLCN2	-1.15691	-1.7149	-1.22017	-1.51967	-0.90333
ENSG00000171940	ZNF217		0.991065	1.05833	0.929955	1.20122
ENSG00000185499	MUC1		2.61008	2.54305	2.27886
ENSG00000157110	RBPMS	1.26611	1.16627	1.0169	1.02711	1.02031
ENSG00000157985	AGAP1		-0.931405	-1.04583		-0.70456
ENSG00000138622	HCN4	-2.34716	-2.9137	-1.69265	-2.68027	-2.12011
ENSG00000196436	NPIPB15		1.19781	1.40377	1.53103
ENSG00000186480	INSIG1		1.22561	1.08571	1.28512	1.23151
ENSG00000124422	USP22		-1.60886	-1.32059	-1.07032	-1.59532
ENSG00000215041	NEURL4		-1.64284	-1.16878	-1.56637	-1.28205
ENSG00000048140	TSPAN17	-0.91602	-1.05323	-0.955547	-1.13235	-1.31455
ENSG00000158292	GPR153		-1.17172	-1.60513	-1.44791	-1.62629
ENSG00000131435	PDLIM4	1.68333	2.00204	1.77147	1.78654	1.17422
ENSG00000109971	HSPA8		-0.900784	-1.08576	-1.26321	-1.0068
ENSG00000132359	RAP1GAP2		-1.06984	-1.25439		-0.864798
ENSG00000100593	ISM2		2.90802	3.337
ENSG00000134970	TMED7		1.015	0.938821	0.865359	0.812544
ENSG00000172818	OVOL1	1.36111	1.19112	1.30573	1.38665	1.0445
ENSG00000099804	CDC34	1.07938	1.00832	1.0132	0.891606
ENSG00000107282	APBA1	-2.66725	-3.06987	-2.96953	-2.81631	-1.98717
ENSG00000164713	BRI3		0.868015	0.834118	0.905746	0.657676
ENSG00000163870	TPRA1	1.80567	1.43721	1.1071	1.16996	1.02181
ENSG00000128422	KRT17	3.11607	3.11585	1.93506	2.22748	2.49352
ENSG00000205356	TECPR1		-1.36154	-1.14137	-0.955664	-1.05835
ENSG00000185262	UBALD2	1.01028	1.17741	1.0832	1.13555	0.845855
ENSG00000072310	SREBF1			0.727363
ENSG00000160216	AGPAT3	-0.95132	-0.990933	-0.89349	-1.01163	-1.02479
ENSG00000008256	CYTH3	-1.09025	-1.59196	-1.13513	-1.11362	-1.40926
ENSG00000196865	NHLRC2		0.771714	0.810811	0.855316	1.06618
ENSG00000137411	VARS2		-1.40525	-1.13205	-1.65611	-1.22814
ENSG00000160783	PMF1	0.972088	1.00521	0.998005	0.815284	0.650533
ENSG00000130723	PRRC2B		-1.48069	-1.46402
ENSG00000010165	METTL13		-1.23394	-1.04138	-1.20694	-1.42398
ENSG00000167106	FAM102A	2.31408	1.37723	1.31431	1.23669	1.44521
ENSG00000110651	CD81		1.66842	1.78513	1.53175
ENSG00000167972	ABCA3	-1.62213	-2.2017	-1.58809	-1.67787	-2.48923
ENSG00000166165	CKB	1.42519	1.37831	1.22035	1.07787
ENSG00000048707	VPS13D		-1.08603	-0.9224	-0.940028	-0.756215
ENSG00000189319	FAM53B	-2.30627	-2.74405	-2.15477	-2.04331	-2.85296
ENSG00000184254	ALDH1A3	3.51875	2.48969	2.04863	1.78787	2.51151
ENSG00000139318	DUSP6		1.41406	1.43971	1.42124	1.4275
ENSG00000124762	CDKN1A	1.37699	1.4167	1.22029	1.42693	1.06977
ENSG00000142273	CBLC	1.20898	1.28753	1.12634	1.06797	0.886384
ENSG00000105429	MEGF8	-1.39514	-1.93123	-1.40567	-2.11251	-1.65027
ENSG00000157557	ETS2		1.06736	1.24236	1.28458
ENSG00000103460	TOX3	1.18811	1.02951	1.17814	1.16744	1.02698
ENSG00000173212	MAB21L3	-3.1058	-2.47232	-2.04208	-1.81694	-2.35489
ENSG00000198513	ATL1	-2.01875	-1.13154	-1.68061		-1.00936
ENSG00000162775	RBM15	1.25238	1.02221	1.24853	1.21197	1.20081
ENSG00000144597	EAF1		0.978716	0.975098	0.82904	0.792405
ENSG00000183741	CBX6		-1.78494	-1.65785	-2.07001	-1.78356
ENSG00000089902	RCOR1		0.840006	0.834742	0.833415	0.922967
ENSG00000105523	FAM83E		-1.41809	-0.975357	-1.29711	-1.17018
ENSG00000087074	PPP1R15A	2.36014	3.21456	1.88079	3.37622	2.30359
ENSG00000173281	PPP1R3B			0.899866
ENSG00000214226	C17orf67		1.12524	1.27476	1.29527	1.51507
ENSG00000198081	ZBTB14	-1.47467	-1.538	-1.28139	-1.31053	-1.32926
ENSG00000170027	YWHAG		1.13565	0.94485	0.816295	0.767911
ENSG00000119048	UBE2B		1.1805	0.838126	1.1033	0.92069
ENSG00000073921	PICALM		1.10443	0.860407	1.01758	0.890561
ENSG00000164049	FBXW12		-4.86716	-4.23353	-3.33075	-3.58053
ENSG00000138623	SEMA7A	1.99951	2.73561	1.82177	2.57168	1.88016
ENSG00000233927	RPS28		1.26438	1.0012	0.898784
ENSG00000185875	THNSL1		-2.12224	-1.48059	-1.85042	-1.51719
ENSG00000164880	INTS1		-1.20534	-1.0388	-0.995101	-1.12549
ENSG00000157514	TSC22D3	1.59847	1.36235	1.37103	1.47314	1.21551
ENSG00000105887	MTPN		0.881559	0.756619	0.860717	0.801183
ENSG00000179314	WSCD1		-1.44539	-1.28468	-1.45742	-1.56173
ENSG00000106479	ZNF862		-1.66343	-1.35735	-1.26846	-1.53494
ENSG00000084764	MAPRE3	1.0869	1.09638	1.02743	1.01354	0.86768
ENSG00000080371	RAB21		1.51607	1.11606	1.39613	1.10246
ENSG00000051108	HERPUD1		1.09955	1.08895	0.932983
ENSG00000101986	ABCD1	-1.07257	-1.67172	-0.962074	-1.8711	-1.69965
ENSG00000179627	ZBTB42	-1.67301	-1.7846	-1.56417	-1.69418	-2.75171
ENSG00000135392	DNAJC14		-1.18267	-1.3073	-1.23728
ENSG00000110042	DTX4	-1.53674	-1.14738	-1.30831	-1.11199	-1.09522
ENSG00000164574	GALNT10		-0.932187	-1.0072	-1.5828	-1.19671
ENSG00000146112	PPP1R18		1.54674	1.4483	1.80241
ENSG00000112245	PTP4A1		1.23883	0.985765	1.16231	1.11224
ENSG00000141068	KSR1		-1.5316	-1.64803
ENSG00000010292	NCAPD2		-1.58082	-1.42689	-1.36181	-1.77021
ENSG00000134780	DAGLA		-2.53693	-1.77453	-2.57255	-1.80598
ENSG00000066230	SLC9A3		-1.37235	-1.60554
ENSG00000102804	TSC22D1			1.14645
ENSG00000154447	SH3RF1		0.798743	0.780807	0.855387	1.01475
ENSG00000145214	DGKQ		-1.506	-0.857948	-1.0688	-1.12331
ENSG00000171219	CDC42BPG	-0.93703	-1.14608	-0.91132	-0.878705	-1.15191
ENSG00000109787	KLF3		1.28186	0.908119	1.28461	0.856085
ENSG00000240849	TMEM189		0.906264	1.29207
ENSG00000124074	ENKD1		0.687166	0.908371
ENSG00000114942	EEF1B2			-0.811923	-0.670665
ENSG00000128739	SNRPN		0.939039	1.05089
ENSG00000160007	ARHGAP35		-1.17246	-1.11167	-1.01912	-1.18627
ENSG00000120129	DUSP1	1.60872	1.73521	1.49127	1.72981	1.38878
ENSG00000204520	MICA		0.891486	0.80819	0.845587	0.763318
ENSG00000204388	HSPA1B		2.1675	1.69274	2.30589	1.70921
ENSG00000074621	SLC24A1	-1.46399	-1.17555	-1.14483	-1.12345	-1.06497
ENSG00000113384	GOLPH3		1.09411	0.810971	0.890138	0.870573
ENSG00000160226	C21orf2		-0.937017	-0.940035		-1.12202
ENSG00000162461	SLC25A34	-1.97365	-3.17045	-1.35676	-2.90258	-2.56096
ENSG00000274211	SOCS7		-1.66338	-1.42242	-1.21212	-1.22193
ENSG00000145685	LHFPL2		1.08128	1.0041	1.03	1.00738
ENSG00000154175	ABI3BP		2.05444	1.71632	1.99099
ENSG00000146072	TNFRSF21	1.04805	1.06381	0.931386	0.714907	0.796889
ENSG00000161798	AQP5	2.1675	1.20734	1.31241
ENSG00000144566	RAB5A		1.09972	0.768902	1.04337	1.04702
ENSG00000106123	EPHB6	-1.39699	-1.65354	-1.17004	-1.41812	-1.22852
ENSG00000124882	EREG	3.5173	3.74367	2.53221	3.16569	3.31197
ENSG00000103197	TSC2		-0.955329	-0.941193		-0.72858
ENSG00000141582	CBX4	1.90597	1.22617	1.42854	1.12648	1.32214
ENSG00000154813	DPH3	-0.946493		-0.897148
ENSG00000139154	AEBP2		1.52433	1.11024	1.47815	1.22859
ENSG00000103550	KNOP1		-1.63418	-1.11448	-1.74047	-1.55301
ENSG00000052802	MSMO1		1.02885	0.776581	0.875086	0.884539
ENSG00000137331	IER3	3.75928	4.35908	2.27299	4.07011	3.35715
ENSG00000179364	PACS2		-0.940843	-0.744053	-0.817698	-1.00668
ENSG00000131941	RHPN2		0.69397	0.923212		0.657404
ENSG00000119396	RAB14		0.941961	0.911844	0.867014	0.694786
ENSG00000165138	ANKS6	-0.957187	-1.28453	-0.828211	-1.21697	-1.22628
ENSG00000175048	ZDHHC14		-0.812006	-0.768052	-1.16034	-0.813549
ENSG00000137440	FGFBP1	1.99925	1.67633	1.33602	1.1833	1.53952
ENSG00000132694	ARHGEF11		-1.59558	-1.2779	-1.00893	-0.97931
ENSG00000186104	CYP2R1		-1.17164	-1.10944	-1.20625	-1.14253
ENSG00000069399	BCL3	2.27651	3.13069	1.65247	3.06175	2.17904
ENSG00000117523	PRRC2C		1.46719	1.15657	1.45103	1.27352
ENSG00000178462	TUBAL3	-3.13136	-1.96361	-1.24373	-1.71426	-1.89451
ENSG00000159840	ZYX	1.7064	1.31186	1.42038	1.21013	1.02644
ENSG00000112146	FBXO9		-1.25769	-0.957934	-1.32531	-0.802441
ENSG00000162391	FAM151A		-1.58295	-1.65068
ENSG00000189060	H1F0		1.09769	1.08265	1.32013	0.906804
ENSG00000198952	SMG5		-0.898512	-0.975145		-0.751097
ENSG00000175970	UNC119B		-1.87024	-1.66608	-1.66117	-1.67116
ENSG00000099624	ATP5D		1.094	1.17673
ENSG00000113742	CPEB4		1.25978	1.01044	1.22424	1.35496
ENSG00000173511	VEGFB		1.02704	1.16882	1.08844
ENSG00000126368	NR1D1			1.59293	1.60913
ENSG00000164889	SLC4A2		-1.16823	-1.29177	-1.40125
ENSG00000077463	SIRT6		0.784649	0.846348	0.860909	0.647573
ENSG00000176986	SEC24C		-1.34765	-1.33169	-1.10892
ENSG00000168907	PLA2G4F		-1.26898	-0.876112	-1.02001	-0.988786
ENSG00000162302	RPS6KA4		-1.35417	-1.2158	-1.80556	-1.44898
ENSG00000180900	SCRIB		-1.33446	-0.956506	-1.10675	-1.40488
ENSG00000076554	TPD52		0.911707	0.865688	0.862044	0.662908
ENSG00000168040	FADD		-1.56515	-1.26311	-2.14745	-1.61415
ENSG00000008710	PKD1		-1.7018	-1.56225		-1.2648
ENSG00000100241	SBF1		-1.46468	-1.12376
ENSG00000106546	AHR		0.796904	0.98505	0.789707	0.74738
ENSG00000153933	DGKE		0.970523	1.24964	1.26006	1.62476
ENSG00000138100	TRIM54		0.878197	1.13865	1.05131
ENSG00000002587	HS3ST1	2.83475	2.51395	1.55076	1.91109	2.18002
ENSG00000120925	RNF170	-1.17745	-0.663038	-0.676225	-0.653279
ENSG00000164897	TMUB1	1.28852	0.852749	1.03528	0.874323
ENSG00000204435	CSNK2B		1.20614	1.06027	1.21692
ENSG00000085365	SCAMP1		0.769694	0.624875		0.739033
ENSG00000090238	YPEL3		1.23906	1.28883	1.46495
ENSG00000172667	ZMAT3		0.921879	0.778207	0.750047	0.739108
ENSG00000159173	TNNI1		-0.910817	-1.1649	-1.19823	-1.26098
ENSG00000196547	MAN2A2		-1.9107	-1.48067
ENSG00000172216	CEBPB	1.69944	1.95152	1.30711	1.85146	1.37536
ENSG00000189143	CLDN4		1.55055	1.30772	1.26334
ENSG00000100290	BIK		1.29931	0.951322	1.07542	1.04337
ENSG00000113615	SEC24A		1.51052	1.01717	1.50122	1.30526
ENSG00000125637	PSD4		-1.15613	-0.898622	-1.06428	-1.21323
ENSG00000205744	DENND1C		-1.19676	-1.19382	-1.33107	-1.32212
ENSG00000146731	CCT6A		-0.981583	-0.948969	-1.25039	-0.68464
ENSG00000196700	ZNF512B	-1.73079	-2.71013	-1.64465		-2.09928
ENSG00000243989	ACY1		-1.4476	-1.32754		-1.12048
ENSG00000171443	ZNF524	1.35746	1.03258	1.19809
ENSG00000160838	LRRC71		-3.45134	-3.68595	-3.18944	-4.20305
ENSG00000173457	PPP1R14B	0.890127	0.78822	0.775959
ENSG00000136379	ABHD17C		1.01528	1.18866
ENSG00000124253	PCK1		1.6443	1.80454	2.2549	2.04455
ENSG00000068024	HDAC4	-1.50413	-1.03033	-1.19791		-1.23126
ENSG00000100612	DHRS7	-0.95253		-0.707695
ENSG00000177045	SIX5			-1.45372		-1.18718
ENSG00000123416	TUBA1B		-0.878776	-0.859952	-0.931699
ENSG00000023697	DERA	-1.10789	-0.873203	-0.828414
ENSG00000170608	FOXA3		1.06691	1.0015	0.985402	0.874446
ENSG00000112237	CCNC		0.736358	0.636694		0.617312
ENSG00000159388	BTG2	1.36018	1.85975	0.989168	1.63037	1.00581
ENSG00000070366	SMG6		-1.07074	-1.2587	-1.11505
ENSG00000085760	MTIF2	-1.11061	-1.13797	-0.917777	-1.237	-0.663202
ENSG00000141503	MINK1		-1.11934	-0.97728	-0.832554	-0.73738
ENSG00000130518	KIAA1683		-2.19075	-1.88867	-2.78255	-1.85083
ENSG00000133477	FAM83F	-1.22672	-1.40706	-0.806491	-1.39001	-1.34364
ENSG00000101460	MAP1LC3A		0.586509	0.70601
ENSG00000145780	FEM1C		0.917509	0.783486	1.00564	1.20064
ENSG00000167291	TBC1D16		-1.03342	-0.957923	-1.41151	-1.57304
ENSG00000074660	SCARF1		-1.28506	-1.40749	-1.55152	-1.46925
ENSG00000136925	TSTD2		-1.68427	-1.71001
ENSG00000182858	ALG12		-1.20502	-1.06212	-1.31164	-1.0891
ENSG00000120899	PTK2B		-1.08403	-1.01383
ENSG00000213380	COG8	-3.00495	-3.15302	-1.9929	-2.69438	-2.06392
ENSG00000112406	HECA		1.3015	1.30092	1.44575	1.12665
ENSG00000162600	OMA1		-0.656233	-0.850472	-0.750833
ENSG00000204389	HSPA1A	2.21238	2.4326	1.83001	2.53585	1.87836
ENSG00000232040	ZBED9	-1.80212	-2.01162	-1.29885	-1.63296	-1.37416
ENSG00000177000	MTHFR		-1.20149	-1.10801	-1.04005	-0.956026
ENSG00000117984	CTSD		1.57209	1.61211	1.59823
ENSG00000182704	TSKU	2.71819	1.21879	1.69725
ENSG00000168209	DDIT4			1.09171		1.14562
ENSG00000182827	ACBD3		0.900299	0.772268	0.964889	0.980946
ENSG00000163013	FBXO41		-2.73511	-2.06764	-2.48943	-2.31082
ENSG00000162390	ACOT11	-1.06457	-1.1897	-0.896344	-0.893799	-1.14517
ENSG00000214026	MRPL23		1.30363	1.29565
ENSG00000242498	ARPIN	-1.04653	-1.01272	-0.934493	-1.08434	-1.10564
ENSG00000168092	PAFAH1B2		0.737163	0.849565
ENSG00000243449	C4orf48		1.25707	1.14951	0.962332
ENSG00000012232	EXTL3		-1.63358	-1.06535	-1.69724	-1.71674
ENSG00000173598	NUDT4	1.0807	1.3034	0.84541	1.15697	1.27325
ENSG00000112697	TMEM30A		0.993002	0.765172	0.761364	0.870698
ENSG00000112339	HBS1L		-0.841045	-0.947172
ENSG00000166912	MTMR10		0.755286	0.756153	0.923662	0.85229
ENSG00000198815	FOXJ3		0.959469	0.841649	1.05917	0.744262
ENSG00000142867	BCL10		1.58334	0.901163	1.44521	1.22015
ENSG00000196535	MYO18A		-1.48598	-1.2319	-1.12873
ENSG00000204842	ATXN2			0.760339	0.673555	0.964479
ENSG00000276293	PIP4K2B		-1.24785	-0.881116	-1.28122	-1.12002
ENSG00000107185	RGP1		-1.07248	-1.0404		-0.81413
ENSG00000113070	HBEGF	2.20067	2.5852	1.71216	2.18067	1.74575
ENSG00000100836	PABPN1		0.747091	0.795769	0.820727
ENSG00000125895	TMEM74B		0.590803	0.820106	0.766307
ENSG00000178935	ZNF552		-1.53041	-1.14737	-1.3964	-1.38923
ENSG00000135018	UBQLN1		0.797665	0.644637	0.693619	0.719341
ENSG00000139624	CERS5		0.677551	0.797211
ENSG00000159899	NPR2		-1.45798	-1.6178	-2.40485
ENSG00000166337	TAF10		0.751965	0.675597
ENSG00000119547	ONECUT2		0.81323	0.965611	0.918375
ENSG00000138802	SEC24B		0.784414	0.630966	0.777807	0.895809
ENSG00000099364	FBXL19		-0.784377	-0.878929	-1.22722	-1.26759
ENSG00000172765	TMCC1	-1.28884	-1.14779	-0.817266	-0.93433	-0.67138
ENSG00000143850	PLEKHA6		-1.0775	-0.71028	-1.07646	-0.950577
ENSG00000101311	FERMT1		-1.01818	-1.06344	-1.34054	-1.06721
ENSG00000105281	SLC1A5	2.38913	1.64036	1.63643
ENSG00000100129	EIF3L		-0.819328	-0.987709
ENSG00000186832	KRT16	3.29468	3.3064	1.9977	2.05829	2.89034
ENSG00000189431	RASSF10	-1.76226	-1.87887	-1.34886	-1.47019	-1.81525
ENSG00000118515	SGK1			-1.24855
ENSG00000213799	ZNF845		-1.24816	-1.09519
ENSG00000012660	ELOVL5		1.43371	0.95534	1.16285	1.19511
ENSG00000204371	EHMT2		-1.10924	-0.654319	-1.04098	-0.929994
ENSG00000164823	OSGIN2			0.809377
ENSG00000132017	DCAF15	1.08383	0.872259	0.890854	1.02578	0.778797
ENSG00000147419	CCDC25	-0.766519		-0.633931
ENSG00000149091	DGKZ		-1.225	-0.785748	-0.878779	-1.27647
ENSG00000181638	ZFP41		-2.5722	-2.04236		-2.51907
ENSG00000092098	RNF31		-2.02792	-1.46854		-1.24649
ENSG00000141569	TRIM65		-1.73472	-0.925585	-1.91967	-1.4522
ENSG00000111707	SUDS3	0.831043	0.737377	0.708415	0.625679	0.799195
ENSG00000184205	TSPYL2	1.39384	1.32218	1.02642	1.63879	0.889288
ENSG00000163516	ANKZF1		-1.13705	-0.925249		-0.92015
ENSG00000169249	ZRSR2			0.725931		0.672021
ENSG00000275713	HIST1H2BH			1.51864	1.53949	2.06999
ENSG00000241553	ARPC4		0.953831	0.935594
ENSG00000179151	EDC3	2.05592	1.43987	1.26547	1.11362	1.18996
ENSG00000177728	TMEM94		-1.09658	-1.03381		-1.10167
ENSG00000126464	PRR12		-1.34292	-0.99681	-1.09693	-0.928594
ENSG00000178719	GRINA		1.16793	1.17799	1.02701
ENSG00000165097	KDM1B	-1.20291	-0.685923	-0.786973	-0.757563
ENSG00000170004	CHD3		-1.08018	-1.04245	-0.908854	-1.01639
ENSG00000151893	CACUL1		0.661514	0.701415	0.662609	0.687342
ENSG00000184216	IRAK1		-1.23813	-1.00148	-1.62877	-1.75482
ENSG00000058262	SEC61A1		0.812124	0.865097
ENSG00000143390	RFX5		-0.994632	-1.01443	-1.06987	-1.17754
ENSG00000206418	RAB12		1.0517	0.904816		0.81296
ENSG00000104904	OAZ1		0.859861	0.665291	0.659853
ENSG00000103326	CAPN15		-1.44295	-0.776664	-0.856766	-0.879685
ENSG00000065809	FAM107B		0.853861	0.716183	0.753683	0.825154
ENSG00000180061	TMEM150B		0.667815	0.687307	0.78579
ENSG00000099814	CEP170B		-1.43926	-1.36279	-1.34339
ENSG00000162512	SDC3		-2.29039	-1.72925	-2.43953	-1.93922
ENSG00000239264	TXNDC5			-1.80254		-1.33331
ENSG00000160957	RECQL4		-1.66283	-1.25677	-1.72055	-2.33373
ENSG00000198252	STYX		0.640669	0.716665	0.648027	0.788022
ENSG00000088002	SULT2B1		1.83895	1.79205	1.88523
ENSG00000275183	LENG9			-1.23405		-1.43178
ENSG00000158828	PINK1		-1.27961	-0.987202	-1.15774	-0.883989
ENSG00000196792	STRN3			0.679724	0.595469	0.64765
ENSG00000162819	BROX		0.961819	0.858293	0.846454
ENSG00000115641	FHL2		0.806445	0.919154		0.835463
ENSG00000163602	RYBP		1.4013	0.757348	1.34102	1.06972
ENSG00000096433	ITPR3		-1.4479	-1.75953
ENSG00000131263	RLIM		1.02095	0.776274	1.05695	1.10425
ENSG00000157837	SPPL3		1.00501	1.0391	0.92549
ENSG00000113645	WWC1			-0.933552
ENSG00000164626	KCNK5		0.982973	0.982036	0.904306
ENSG00000198722	UNC13B	-1.69625	-1.43875	-1.15192	-1.15991
ENSG00000011638	TMEM159		1.25651	0.854621	0.949345	0.970631
ENSG00000138764	CCNG2		0.709793	0.744929	0.907467	0.841137
ENSG00000089351	GRAMD1A	1.76121	1.88475	1.61156	2.38893
ENSG00000125534	PPDPF		0.83981	0.983977	0.952866	0.920397
ENSG00000143190	POU2F1		1.10697	1.07133	1.27219	1.31681
ENSG00000174951	FUT1			1.73943
ENSG00000065911	MTHFD2	1.1681	1.19455	0.794671	0.770329	0.814878
ENSG00000269335	IKBKG			-1.30115
ENSG00000141934	PLPP2		0.638337	0.777993
ENSG00000204843	DCTN1		-1.20519	-1.09404	-0.963818	-1.04163
ENSG00000110917	MLEC		-1.3625	-1.02673	-1.34547	-1.55265
ENSG00000152484	USP12		1.08113	0.72845	1.08552	1.00015
ENSG00000105329	TGFB1		1.01336	1.20161	1.25846
ENSG00000196268	ZNF493		-1.78057	-1.5935
ENSG00000189339	SLC35E2B		-1.36645	-1.14274
ENSG00000162923	WDR26		0.831771	0.660556	0.657313	0.721514
ENSG00000169583	CLIC3		2.09604	2.01229	1.84509
ENSG00000079257	LXN	-1.1576		-0.776072
ENSG00000075407	ZNF37A		-0.921107	-1.05556	-1.24553	-0.9186
ENSG00000111875	ASF1A		-1.22905	-0.920641	-0.960306
ENSG00000104356	POP1	-1.56939	-0.871962	-0.84454	-1.21002	-1.19167
ENSG00000127125	PPCS		-0.73561	-0.711033	-0.707828
ENSG00000119782	FKBP1B			1.18247
ENSG00000153561	RMND5A			0.757711
ENSG00000101224	CDC25B	2.72878	2.33638	1.36115	1.74495	2.28434
ENSG00000125753	VASP		1.21003	0.977012	1.10619	0.887662
ENSG00000167524	SGK494		-1.76289	-1.76836
ENSG00000168000	BSCL2		-1.46045	-1.67821	-1.5922
ENSG00000067182	TNFRSF1A		0.951618	1.0018	1.03861
ENSG00000122574	WIPF3		1.98901	1.66645	1.90779	1.77311
ENSG00000088986	DYNLL1		-0.802922	-0.841834	-0.834332
ENSG00000185164	NOMO2		-1.88349	-1.58657	-2.13525
ENSG00000116406	EDEM3		-0.684736	-0.683639	-0.788527
ENSG00000126351	THRA	-1.68162	-2.06374	-1.17876	-1.41828	-1.67343
ENSG00000134684	YARS	1.33519	0.864935	0.816924		0.848767
ENSG00000141574	SECTM1	1.19489	1.31415	0.820228	1.47923	1.01142
ENSG00000278558	TMEM191B		0.943385	1.15744
ENSG00000198858	R3HDM4	1.02709	0.960218	0.836997	0.905006	0.749077
ENSG00000136603	SKIL		1.29375	0.862188	1.11584	0.873301
ENSG00000067955	CBFB			0.805636
ENSG00000142611	PRDM16		-0.710692	-0.712406		-0.841726
ENSG00000085998	POMGNT1	-1.10041		-0.874728		-0.720142
ENSG00000269881	AC004754.1			1.82186
ENSG00000183762	KREMEN1		-1.82629	-1.8149	-2.01576	-2.2841
ENSG00000115520	COQ10B		1.04239	0.759049	0.889716	0.930171
ENSG00000261236	BOP1		-1.36933	-1.30431	-1.63143	-1.63643
ENSG00000197586	ENTPD6		-0.903166	-0.630252	-0.727349	-0.765014
ENSG00000205413	SAMD9		-0.965219	-1.09922
ENSG00000104497	SNX16		1.05104	0.78866	0.952723	1.08081
ENSG00000144306	SCRN3		-0.958618	-0.978901	-0.952904
ENSG00000120451	SNX19		-0.777563	-0.752215	-0.891474	-0.650589
ENSG00000174939	ASPHD1	1.4689	1.16258	1.02652
ENSG00000196458	ZNF605		-1.67049	-1.10185	-1.37458	-1.23309
ENSG00000144821	MYH15			-1.4262
ENSG00000116014	KISS1R	2.57689	2.25701	2.07081
ENSG00000117595	IRF6		1.12819	0.864457	1.15019	0.942067
ENSG00000141385	AFG3L2		-0.948657	-0.73113	-0.963254	-0.64715
ENSG00000103507	BCKDK		0.789874	0.89057
ENSG00000153714	LURAP1L			1.04577
ENSG00000164104	HMGB2			1.76305	1.80635	1.69099
ENSG00000241973	PI4KA		-0.958558	-0.685561	-0.782215	-0.629436
ENSG00000114554	PLXNA1		-1.18879	-1.221
ENSG00000114853	ZBTB47		-1.55816	-1.21832		-1.63747
ENSG00000114779	ABHD14B		1.21553	1.23466
ENSG00000180787	ZFP3		-1.58562	-1.81787		-1.8845
ENSG00000128298	BAIAP2L2	1.57119	1.74638	1.04562	1.85528	1.62358
ENSG00000075240	GRAMD4	-1.149	-1.22422	-0.773465	-1.03828	-1.07261
ENSG00000158552	ZFAND2B		0.694884	0.779144
ENSG00000123091	RNF11		1.01212	0.686551	0.87829	0.667091
ENSG00000100764	PSMC1		-0.851591	-0.986323
ENSG00000139437	TCHP		-0.822815	-0.94204		-0.846637
ENSG00000196372	ASB13	-1.82756	-2.11251	-1.0942	-2.16937	-2.47129
ENSG00000198793	MTOR		-0.987538	-0.7707	-0.923978	-0.78535
ENSG00000170540	ARL6IP1		1.05634	0.713057	0.853656	0.841286
ENSG00000125970	RALY		0.943819	0.715304	0.961992	0.713456
ENSG00000075336	TIMM21		-1.40494	-0.851827	-0.892724	-0.869423
ENSG00000143624	INTS3		-1.52405	-1.60405
ENSG00000154102	C16orf74		2.23699	2.05612
ENSG00000101189	MRGBP		0.657091	0.701518		0.685705
ENSG00000203326	ZNF525	-1.7775	-1.36619	-1.18503	-1.0996
ENSG00000148737	TCF7L2		0.723715	0.801587
ENSG00000005001	PRSS22	1.6682	1.37845	0.998237	1.12248	1.24551
ENSG00000105963	ADAP1		0.75245	0.989804
ENSG00000099949	LZTR1		-0.972765	-0.730707	-0.916345	-0.668517
ENSG00000112511	PHF1		0.995329	0.950098	1.38943
ENSG00000160953	MUM1		-1.11517	-0.917253		-0.784963
ENSG00000220205	VAMP2		1.38678	1.44133	1.53282
ENSG00000110427	KIAA1549L		-1.21283	-1.10958	-1.34052	-0.98753
ENSG00000250479	CHCHD10		1.02929	1.09817
ENSG00000126581	BECN1		-0.627846	-0.79517
ENSG00000126217	MCF2L		-1.37145	-1.1511		-1.01291
ENSG00000166897	ELFN2		-1.29178	-1.24566	-1.71343	-1.05939
ENSG00000181577	C6orf223		-0.89075	-0.977758		-0.96522
ENSG00000157450	RNF111		0.782496	0.692138	0.709183	0.78751
ENSG00000101443	WFDC2		1.25404	0.90723
ENSG00000125775	SDCBP2		0.73529	0.669858	0.60284
ENSG00000106305	AIMP2		-1.33191	-0.93406	-1.1986	-0.878455
ENSG00000163794	UCN			1.57429
ENSG00000100652	SLC10A1		-3.17269	-2.61189	-2.42758	-2.33719
ENSG00000166340	TPP1		1.07807	0.999323
ENSG00000166889	PATL1		0.881111	0.741837	1.0275	1.02003
ENSG00000175106	TVP23C		0.867886	1.04922		1.23198
ENSG00000141258	SGSM2		-1.18246	-1.02075		-1.03122
ENSG00000160888	IER2		1.29025	1.30195	1.387
ENSG00000125458	NT5C		0.698142	0.743475
ENSG00000167716	WDR81		-1.9246	-1.02742	-1.95195	-1.65725
ENSG00000188785	ZNF548			0.88017
ENSG00000188186	LAMTOR4		1.02509	0.911946	0.958753
ENSG00000130725	UBE2M		0.920447	0.769799
ENSG00000062370	ZNF112		-1.24236	-1.2579
ENSG00000128266	GNAZ	1.85351	1.20909	1.39528
ENSG00000072364	AFF4		0.884607	0.705288	0.95667	1.05824
ENSG00000064393	HIPK2		-1.22756	-1.04757	-1.26099	-1.01115
ENSG00000134882	UBAC2		0.791588	0.767901	0.758376
ENSG00000137266	SLC22A23		-1.03167	-0.894174	-1.12131
ENSG00000177191	B3GNT8			1.03796
ENSG00000262246	CORO7			1.21465
ENSG00000011422	PLAUR		2.09894	1.15632	1.79774	1.65442
ENSG00000174738	NR1D2		1.0281	0.796719	0.992226	1.00706
ENSG00000177565	TBL1XR1			0.625833
ENSG00000160613	PCSK7		-0.811138	-1.02075
ENSG00000130164	LDLR		1.69875	1.1448	1.44901	1.14269
ENSG00000186493	C5orf38		1.33865	1.39695
ENSG00000059758	CDK17		0.691613	0.883017	1.19036	0.89523
ENSG00000125835	SNRPB	0.906069	0.733882	0.690326
ENSG00000125611	CHCHD5		0.802877	0.833376
ENSG00000132793	LPIN3		-1.44224	-1.4594
ENSG00000169914	OTUD3			0.984575	1.00991	1.3974
ENSG00000164647	STEAP1			-1.28986
ENSG00000231925	TAPBP		1.7392	1.67455
ENSG00000166352	C11orf74			-0.999123
ENSG00000130349	C6orf203		-0.928869	-0.902077	-1.08792	-1.11409
ENSG00000172296	SPTLC3		-1.44974	-1.30356		-1.3384
ENSG00000170854	RIOX2		-1.75456	-1.2667	-1.78406
ENSG00000196498	NCOR2		-0.73082	-0.815831		-0.759851
ENSG00000074590	NUAK1			-1.24143		-1.82864
ENSG00000057608	GDI2			-0.603984
ENSG00000118900	UBN1		-1.33584	-0.8303	-1.11985	-1.31235
ENSG00000135111	TBX3			1.13214
ENSG00000116815	CD58	-0.901539		-0.692702
ENSG00000171962	DRC3		-2.40863	-2.39438
ENSG00000105146	AURKC		1.30536	1.54106
ENSG00000100815	TRIP11		-0.879125	-0.688724	-0.880384
ENSG00000143507	DUSP10	1.80045	2.37138	1.40198	2.20778	1.75094
ENSG00000137496	IL18BP		-1.37147	-1.83862
ENSG00000185340	GAS2L1		-1.75936	-1.03924	-1.56515	-1.67767
ENSG00000257704	INAFM1	1.32146		1.10563
ENSG00000103043	VAC14		-1.0164	-0.730351	-0.983371	-1.20287
ENSG00000198732	SMOC1		1.2421	1.18886
ENSG00000066044	ELAVL1		0.920195	0.802884
ENSG00000185808	PIGP			-0.853854
ENSG00000188021	UBQLN2		1.15174	1.08242	1.08499
ENSG00000204569	PPP1R10			-1.40173		-1.73191
ENSG00000126005	MMP24OS		0.779081	0.896015
ENSG00000105393	BABAM1			0.894432
ENSG00000090975	PITPNM2		-1.05134	-1.03676		-1.17417
ENSG00000204262	COL5A2			-3.42238
ENSG00000008130	NADK		-0.665522	-0.604385	-0.767587
ENSG00000148297	MED22		-1.32199	-0.729023	-1.11141	-1.20851
ENSG00000149474	KAT14		-1.90442	-1.19145	-1.82858	-1.91745
ENSG00000070159	PTPN3	-0.907759	-0.742156	-0.681841
ENSG00000172893	DHCR7		0.971132	1.04135
ENSG00000081386	ZNF510		-1.63036	-1.31875	-1.33689
ENSG00000108439	PNPO	-1.7847	-1.81458	-1.35357	-1.66936	-1.77771
ENSG00000179094	PER1		1.21784	1.34582	2.05993	1.3324
ENSG00000140682	TGFB1I1	1.74779	1.44978	1.4062
ENSG00000152433	ZNF547		-1.73616	-2.45675
ENSG00000163435	ELF3		0.821615	0.764799	0.852462
ENSG00000185049	NELFA	1.07494	0.854864	0.784611
ENSG00000176624	MEX3C		0.842374	0.765788	0.847234
ENSG00000119537	KDSR		0.644486	0.605984
ENSG00000166851	PLK1		-1.27104	-1.19279	-1.95413	-1.52235
ENSG00000171914	TLN2		-1.12146	-1.09926
ENSG00000219481	NBPF1		-0.719079	-0.666191
ENSG00000137274	BPHL	-1.05376	-0.644244	-0.618672
ENSG00000025039	RRAGD		0.930894	0.888381	1.06222
ENSG00000153391	INO80C		0.81626	0.643748	0.80473	0.709844
ENSG00000214717	ZBED1		-0.976582	-0.718553	-1.45154	-1.5113
ENSG00000137815	RTF1		0.912732	0.824792	0.855902
ENSG00000271303	SRXN1		-1.5947	-1.33422	-1.50159
ENSG00000110060	PUS3			-0.977762
ENSG00000168016	TRANK1	-1.21838	-1.11816	-0.882493
ENSG00000154639	CXADR		0.829406	0.711771	0.735041	0.727181
ENSG00000198625	MDM4			0.601238	0.781408	0.756204
ENSG00000167548	KMT2D		-1.16874	-1.11425	-1.14912
ENSG00000188305	PEAK3	-4.71847	-3.50438	-3.06577	-3.35646	-3.61263
ENSG00000054690	PLEKHH1		-1.23522	-1.07161
ENSG00000113583	C5orf15		0.626785	0.616895
ENSG00000169129	AFAP1L2		-0.789181	-0.668415	-0.917261
ENSG00000175193	PARL		1.18934	0.978916	1.01481	0.902365
ENSG00000169018	FEM1B		1.25339	0.751219	1.06491	1.06495
ENSG00000101680	LAMA1	-3.08704	-1.70288	-1.49687		-2.27559
ENSG00000133816	MICAL2			-0.961813
ENSG00000261609	GAN	2.04852	1.28403	0.979329	1.45516	1.66402
ENSG00000166579	NDEL1	0.962079	0.90086	0.684828	0.941032	0.791079
ENSG00000205078	SYCE1L		1.04529	1.20206	1.36162
ENSG00000206503	HLA-A		0.934579	0.805843
ENSG00000170439	METTL7B	-1.15497	-1.19837	-0.892836	-1.00545	-0.864536
ENSG00000100373	UPK3A		1.35933	1.61042	2.04091
ENSG00000198380	GFPT1		0.760894	0.724858
ENSG00000158486	DNAH3		-1.4555	-1.28145	-1.29595
ENSG00000176845	METRNL			0.879794
ENSG00000076258	FMO4	-1.50791	-0.897188	-0.949222
ENSG00000113916	BCL6		1.29685	0.938239	1.1243	0.95037
ENSG00000101665	SMAD7			0.741817
ENSG00000150961	SEC24D		1.21373	0.905393	1.09452	1.12737
ENSG00000173898	SPTBN2		-2.00233	-1.19869	-2.14636	-1.76995
ENSG00000172123	SLFN12			-1.84551
ENSG00000065308	TRAM2		-1.13889	-0.98182	-1.40403	-1.21041
ENSG00000039123	SKIV2L2		-0.700456	-0.688617
ENSG00000214530	STARD10	1.33091	0.977226	1.02384
ENSG00000145349	CAMK2D		0.852817	0.785898	0.845505	0.782396
ENSG00000149716	ORAOV1		-1.31613	-0.911292		-0.903645
ENSG00000196670	ZFP62	-1.26488	-1.03231	-0.79789	-0.80903	-0.903965
ENSG00000137076	TLN1		-1.08881	-0.97251
ENSG00000090263	MRPS33			-0.687913
ENSG00000204420	MPIG6B		-2.682	-2.9351
ENSG00000035862	TIMP2		1.07688	1.09283
ENSG00000068078	FGFR3	-1.02701	-1.42287	-0.756093	-1.31306	-1.2445
ENSG00000170653	ATF7		0.679705	0.777446
ENSG00000188215	DCUN1D3		1.09161	0.846033	1.33513	1.23407
ENSG00000062524	LTK		-1.54511	-1.22878		-1.23754
ENSG00000166226	CCT2		-0.780658	-0.814352	-0.975227
ENSG00000167771	RCOR2		-2.52387	-1.34563		-2.32461
ENSG00000090382	LYZ			-0.937685
ENSG00000198331	HYLS1		-1.57666	-1.61478		-1.51879
ENSG00000198464	ZNF480		-1.06255	-1.05562
ENSG00000141738	GRB7			1.00947	0.981085
ENSG00000108061	SHOC2		0.632897	0.611156	0.670848	0.748012
ENSG00000187097	ENTPD5	-1.08579	-0.835362	-0.725537
ENSG00000189266	PNRC2			-0.65756
ENSG00000167397	VKORC1		1.6661	1.51647
ENSG00000089876	DHX32		-0.688976	-0.604813	-0.655767
ENSG00000175662	TOM1L2		-1.11994	-1.04892		-1.00711
ENSG00000132475	H3F3B		0.946424	0.806148	0.968744	0.841586
ENSG00000100422	CERK	-1.49512	-1.41999	-1.06068		-1.50352
ENSG00000142910	TINAGL1			0.689627
ENSG00000128683	GAD1	1.57783	1.32192	1.01841	1.41725	1.37664
ENSG00000009830	POMT2		-1.41925	-0.914736	-1.01142	-1.15636
ENSG00000080200	CRYBG3		-1.87238	-1.7693
ENSG00000215790	SLC35E2		-1.48945	-1.60252
ENSG00000123358	NR4A1		2.87982	1.61182	3.49197	2.90764
ENSG00000196418	ZNF124			-1.56669
ENSG00000176834	VSIG10	-1.03693	-1.06054	-0.666387	-0.791522	-1.08254
ENSG00000178597	PSAPL1	2.13128	1.3889	1.35269	1.36049
ENSG00000149187	CELF1		0.737349	0.786786	0.940653	0.954361
ENSG00000227507	LTB	2.47417	2.18558	1.05245		1.24407
ENSG00000141933	TPGS1		1.13836	1.1259	1.14181
ENSG00000070061	ELP1		-1.10825	-0.895015	-1.01407
ENSG00000181392	SYNE4			0.69174
ENSG00000143847	PPFIA4			-1.46937
ENSG00000110711	AIP		1.02355	0.818653	0.945243
ENSG00000128284	APOL3		-0.918434	-0.820032	-1.17017	-1.01162
ENSG00000152242	C18orf25		0.745528	0.63236	0.761796	0.729412
ENSG00000215251	FASTKD5		-0.696708	-0.691493		-0.882791
ENSG00000198899	MT-ATP6		1.75864	1.67494	1.88215
ENSG00000134030	CTIF		-0.777317	-0.752668		-1.05225
ENSG00000114771	AADAC	-2.06757	-0.979217	-1.15984
ENSG00000187866	FAM122A		0.673244	0.728916	0.743072	1.01757
ENSG00000158863	FAM160B2		-1.05611	-0.75236		-0.776868
ENSG00000169994	MYO7B		-0.872582	-0.695496
ENSG00000144791	LIMD1		-1.43212	-0.886491	-1.41747	-0.851685
ENSG00000167037	SGSM1			-2.82514
ENSG00000147654	EBAG9			-0.695929
ENSG00000165782	PIP4P1			0.658464
ENSG00000197818	SLC9A8			-0.79872
ENSG00000214194	SMIM30		-0.71148	-0.700244
ENSG00000132405	TBC1D14		-0.946706	-1.10467
ENSG00000038358	EDC4		-1.05262	-1.21392
ENSG00000124782	RREB1			0.776067		0.84845
ENSG00000064102	INTS13		-0.737969	-0.809619	-0.960989
ENSG00000205730	ITPRIPL2		-1.05489	-1.02659	-1.80962	-1.16633
ENSG00000164818	DNAAF5		-1.09076	-0.8038
ENSG00000129749	CHRNA10			-2.16863		-2.43822
ENSG00000166562	SEC11C			-0.64342	-0.650353
ENSG00000242515	UGT1A10		-0.805338	-0.932098
ENSG00000112759	SLC29A1			0.680149
ENSG00000198185	ZNF334		-0.983043	-0.902671		-0.821803
ENSG00000171159	C9orf16		1.17691	0.793772		0.744395
ENSG00000167995	BEST1		-3.27641	-2.34038		-2.43817
ENSG00000100105	PATZ1		-1.41508	-0.819776	-1.24044	-0.99482
ENSG00000172164	SNTB1	0.972462	0.663706	0.648812		0.666991
ENSG00000213719	CLIC1	0.988005	0.939721	0.686459		0.804132
ENSG00000099821	POLRMT		-1.18713	-0.632704	-1.14183	-1.18877
ENSG00000198727	MT-CYB		1.70768	1.68748	2.0107
ENSG00000101911	PRPS2		0.757423	0.663024	0.839699	0.630403
ENSG00000110619	CARS	0.99937	0.887923	0.65724	0.780171	0.699223
ENSG00000011478	QPCTL			1.21578
ENSG00000132623	ANKEF1			-0.792224
ENSG00000108819	PPP1R9B		-1.61725	-0.80279	-1.38714	-1.51866
ENSG00000265763	ZNF488	-1.26617	-1.72633	-0.871182	-1.32391	-2.06398
ENSG00000149043	SYT8		0.659995	0.674869	0.829303
ENSG00000125741	OPA3		-0.995847	-0.983999		-1.21859
ENSG00000070614	NDST1	-1.33938	-1.40163	-0.89464	-1.14074	-1.19234
ENSG00000240682	ISY1		0.777645	0.797634
ENSG00000185022	MAFF	2.17479	3.03355	1.56293	2.93145	2.35079
ENSG00000128965	CHAC1		4.15888	2.33169	3.49306	2.38117
ENSG00000163788	SNRK			0.702251		0.668813
ENSG00000156639	ZFAND3		0.889025	0.761285		0.731779
ENSG00000132388	UBE2G1		0.61529	0.65134
ENSG00000160294	MCM3AP		-1.32409	-1.15191
ENSG00000143761	ARF1		0.786076	0.644695	0.700324
ENSG00000173706	HEG1		1.55199	1.81562	2.02183
ENSG00000156026	MCU		0.603085	0.617261		0.653952
ENSG00000112159	MDN1	-1.75481	-1.80113	-1.11384		-1.42986
ENSG00000054219	LY75		0.894747	0.894686
ENSG00000135926	TMBIM1		0.930096	0.786317	0.777855
ENSG00000135245	HILPDA		3.30612	2.20776	3.55848	2.81379
ENSG00000135637	CCDC142		-1.50313	-1.24035		-1.57091
ENSG00000184677	ZBTB40		-1.22829	-0.812998	-0.972621	-1.1672
ENSG00000152102	FAM168B		-0.880409	-0.886274		-1.04461
ENSG00000114812	VIPR1	1.15386		0.767233		0.925729
ENSG00000140941	MAP1LC3B		1.05178	0.633109	0.88816	0.886163
ENSG00000044090	CUL7		-1.10652	-0.788659		-1.03159
ENSG00000196652	ZKSCAN5		-0.99333	-1.02409		-1.07432
ENSG00000081189	MEF2C			2.16607
ENSG00000141497	ZMYND15		-0.694708	-0.639547		-0.952623
ENSG00000135723	FHOD1		-1.572	-0.986644		-1.17775
ENSG00000125505	MBOAT7			0.938463
ENSG00000107372	ZFAND5		1.15137	0.719769	1.13468	0.900771
ENSG00000197111	PCBP2		1.06203	0.81624	1.13488	0.865235
ENSG00000197136	PCNX3		-0.751964	-0.804134		-0.95017
ENSG00000147174	GCNA		-1.9133	-2.3864		-2.28049
ENSG00000177963	RIC8A		-0.799768	-0.702102	-0.937001	-1.05577
ENSG00000165997	ARL5B		1.87103	0.947375	1.81019	1.67161
ENSG00000101639	CEP192		-1.11966	-0.943409	-1.12155
ENSG00000115816	CEBPZ			-1.07766
ENSG00000198001	IRAK4			-0.665257
ENSG00000010322	NISCH		-0.819045	-0.657913		-0.637615
ENSG00000163781	TOPBP1			-0.880535
ENSG00000135318	NT5E			-0.682778
ENSG00000233276	GPX1		0.629758	0.622029
ENSG00000009724	MASP2		-2.95993	-3.70935
ENSG00000214087	ARL16			0.613464
ENSG00000114529	C3orf52		0.797823	0.843931		1.06951
ENSG00000115756	HPCAL1		0.844452	0.785319	1.06027
ENSG00000182208	MOB2		0.745635	0.684781	0.728506
ENSG00000142046	TMEM91			1.22391
ENSG00000169692	AGPAT2		0.749682	0.905079
ENSG00000225556	C2CD4D		-2.23811	-2.81122
ENSG00000117620	SLC35A3		0.6739	0.621829	0.629908	0.693998
ENSG00000129757	CDKN1C		1.23309	1.39558	1.50567
ENSG00000180626	ZNF594		-2.23135	-1.94263		-1.91164
ENSG00000000457	SCYL3		-1.2449	-0.817688	-0.970152	-0.867163
ENSG00000167721	TSR1		-1.07566	-0.862803	-1.45622	-0.924163
ENSG00000186591	UBE2H		1.13128	0.802722		0.91509
ENSG00000160949	TONSL		-1.0993	-0.787269	-1.16238	-1.20427
ENSG00000162639	HENMT1	-1.89966	-1.84899	-0.974801	-1.88221	-1.869
ENSG00000116604	MEF2D			0.721577	0.774928
ENSG00000143614	GATAD2B			0.791068		1.05153
ENSG00000188707	ZBED6CL		-1.94502	-1.12333	-2.20276	-1.64754
ENSG00000092820	EZR		0.778751	0.708539
ENSG00000182400	TRAPPC6B		0.65625	0.605816		0.646894
ENSG00000138606	SHF		1.06069	0.862244	0.996539
ENSG00000215012	RTL10		-1.7248	-0.821389	-1.35951	-1.65898
ENSG00000143515	ATP8B2	-4.95726	-2.68817	-2.31168		-2.33828
ENSG00000155760	FZD7			-0.691264	-1.18093	-0.979411
ENSG00000011009	LYPLA2			0.681511
ENSG00000244187	TMEM141		0.789392	0.911925
ENSG00000168994	PXDC1	1.60268	1.636	0.937774	1.2289	1.06142
ENSG00000135776	ABCB10	-1.03873	-0.825868	-0.622184	-0.881462	-0.799418
ENSG00000104549	SQLE		1.14464	1.02702		1.0827
ENSG00000135407	AVIL			-1.81232
ENSG00000078668	VDAC3		-0.595438	-0.685777
ENSG00000165233	CARD19		0.682992	0.671109		0.6541
ENSG00000103035	PSMD7			-0.742148
ENSG00000137757	CASP5			-1.10993
ENSG00000177051	FBXO46		0.708765	0.76175
ENSG00000184507	NUTM1			-3.42788
ENSG00000107021	TBC1D13		-1.258	-1.0495	-1.20518	-1.56391
ENSG00000276409	CCL14		-2.48256	-2.06702		-3.34796
ENSG00000108733	PEX12		-1.26911	-1.25363		-1.61748
ENSG00000107864	CPEB3		0.986041	0.893674	1.34053	0.887863
ENSG00000152082	MZT2B		1.22933	1.01442	1.01588
ENSG00000180370	PAK2		0.779427	0.614247	0.740603	0.590933
ENSG00000161956	SENP3			-0.756764
ENSG00000106299	WASL		0.929369	0.766859	0.956057	0.919619
ENSG00000198298	ZNF485			-2.57309	-2.9502
ENSG00000116044	NFE2L2		1.48979		1.3096	1.22981
ENSG00000150907	FOXO1		2.97958		2.74665	2.09817
ENSG00000105327	BBC3	2.22681	3.37531		3.14264	2.18909
ENSG00000104140	RHOV	3.2264	3.9815		3.4431	2.54675
ENSG00000204128	C2orf72		-1.6937		-1.69989	-1.89391
ENSG00000134668	SPOCD1	1.81685	2.32593		2.31686	1.856
ENSG00000162878	PKDCC		-2.19813		-1.79959	-1.30436
ENSG00000136153	LMO7	0.901103	0.811121		0.927145	1.06953
ENSG00000198488	B3GNT6		-2.27931		-4.09164
ENSG00000008283	CYB561		-0.892742		-1.22008	-1.06667
ENSG00000126522	ASL		-0.635944		-0.939128	-0.734518
ENSG00000118242	MREG		-1.05522		-1.18842	-0.806018
ENSG00000065150	IPO5		-0.738872		-1.23751	-0.73436
ENSG00000131669	NINJ1		1.93852		1.65132	1.19831
ENSG00000238227	TMEM250		-1.42476		-1.80347	-1.79124
ENSG00000146232	NFKBIE		2.2157		2.10416	1.37164
ENSG00000188505	NCCRP1	5.71603	6.06227		5.10659	5.37886
ENSG00000108854	SMURF2	0.857615	0.949322		1.03425	1.11843
ENSG00000173692	PSMD1		-0.689738		-0.924562
ENSG00000125347	IRF1		2.67807		2.41074
ENSG00000137221	TJAP1	0.896377	0.733508		0.970008	0.793088
ENSG00000158615	PPP1R15B		2.19792		2.0887	1.58747
ENSG00000101544	ADNP2		1.19316		1.20895	0.849452
ENSG00000196363	WDR5		-1.31196		-1.18411	-1.29964
ENSG00000184012	TMPRSS2		2.13802		1.82967	1.65635
ENSG00000129514	FOXA1		-1.20912		-1.23384	-1.61522
ENSG00000134905	CARS2		-0.92233		-1.02449	-0.701983
ENSG00000115009	CCL20		3.86221		3.58582	3.2829
ENSG00000129493	HEATR5A				-1.05969	-0.708534
ENSG00000108691	CCL2		4.73078		4.09027	3.59288
ENSG00000197329	PELI1		1.5272		1.5959	1.42749
ENSG00000164754	RAD21		0.805877		0.77989	0.796968
ENSG00000175592	FOSL1		3.77508		3.47576	2.80764
ENSG00000146904	EPHA1		-1.22049		-1.42081	-1.23026
ENSG00000168924	LETM1		-1.09474		-1.19951	-1.04037
ENSG00000196227	FAM217B		-1.60171		-1.89752	-1.28207
ENSG00000204610	TRIM15		1.75292		1.70114	1.17893
ENSG00000143751	SDE2		0.886598		1.03726	0.967424
ENSG00000175538	KCNE3		-2.02466		-2.27967	-1.58055
ENSG00000214022	REPIN1		-0.649077		-1.11693	-1.20338
ENSG00000173166	RAPH1		1.41599		1.66236	1.55457
ENSG00000151014	NOCT		3.50648		3.18424	2.66756
ENSG00000149798	CDC42EP2		2.7667		2.51621	1.58699
ENSG00000173846	PLK3		2.76285		2.75147	1.81002
ENSG00000117395	EBNA1BP2		-0.687441		-1.04417
ENSG00000088256	GNA11		-1.19143		-1.06944	-1.23468
ENSG00000122861	PLAU	3.19735	4.30205		3.43644	2.61749
ENSG00000189325	C6orf222		3.26559		3.08275	2.06134
ENSG00000196470	SIAH1		1.4526		1.61381
ENSG00000256269	HMBS		-1.15841		-1.65859	-1.14875
ENSG00000164949	GEM		2.03152		2.20366	2.43436
ENSG00000143401	ANP32E		0.884864		0.990199	0.791767
ENSG00000163605	PPP4R2		1.43143		1.25279	1.0935
ENSG00000134070	IRAK2		3.23357		2.92972	2.35751
ENSG00000109099	PMP22		2.31072		2.89009	2.47687
ENSG00000137168	PPIL1		-1.03214		-1.43717	-0.846382
ENSG00000144867	SRPRB				-1.16637	-0.718725
ENSG00000119314	PTBP3		1.14437		1.11003	1.21389
ENSG00000125733	TRIP10		1.31005		1.39233	1.20939
ENSG00000008516	MMP25		2.57096		2.9218
ENSG00000137449	CPEB2		1.22979		1.48892	1.05762
ENSG00000172731	LRRC20		-2.03116		-1.91889	-2.39519
ENSG00000221869	CEBPD		2.35324		2.17954
ENSG00000168792	ABHD15	-1.1503	-1.59245		-1.34618	-1.26716
ENSG00000169180	XPO6		-0.722746		-0.891367
ENSG00000214706	IFRD2		-0.931166		-1.2833	-1.13894
ENSG00000088899	LZTS3		-0.762102		-1.07993	-1.11808
ENSG00000124145	SDC4		3.48176		2.91322	2.1923
ENSG00000060656	PTPRU		-1.12951		-1.43326	-1.30066
ENSG00000015133	CCDC88C		-1.02735		-0.951502	-0.594663
ENSG00000121671	CRY2		0.939309		1.49276
ENSG00000057657	PRDM1		2.35582		2.00576	1.67449
ENSG00000176907	TCIM	2.14182	2.29984		1.86696	1.61338
ENSG00000116761	CTH		1.44641		1.71807
ENSG00000008517	IL32		1.59302		1.25032	0.939294
ENSG00000107771	CCSER2		1.39803		1.21956	1.44403
ENSG00000105835	NAMPT		1.48803		1.28092	1.63072
ENSG00000104312	RIPK2		2.44623		2.03143	1.95009
ENSG00000009335	UBE3C		-0.758583		-0.961623	-0.693054
ENSG00000174684	B4GAT1		-1.92943		-2.39726	-1.91748
ENSG00000076053	RBM7		0.967846		0.903217	0.783699
ENSG00000123240	OPTN		0.998557		0.927469	1.05056
ENSG00000168936	TMEM129		-1.05466		-1.43017	-1.21784
ENSG00000146278	PNRC1		2.37424		2.19598	1.50154
ENSG00000139112	GABARAPL1		0.652488		0.847219	0.681999
ENSG00000170604	IRF2BP1		-0.899955		-1.48849	-1.09658
ENSG00000070495	JMJD6		1.17231		1.13721	0.902292
ENSG00000186283	TOR3A		-0.897589		-1.00076	-0.687848
ENSG00000156521	TYSND1		-1.08588		-1.68578	-1.35164
ENSG00000176171	BNIP3		0.748173		0.982978
ENSG00000204618	RNF39		1.68509		1.7984	1.68756
ENSG00000125952	MAX	0.987103	1.07076		0.8857	1.08472
ENSG00000091073	DTX2		1.64556		1.40783	1.05851
ENSG00000071655	MBD3		-1.11739		-1.51468	-1.37586
ENSG00000055208	TAB2		1.01449		0.961932	0.991884
ENSG00000131746	TNS4	2.58979	2.10305		2.20197	1.81078
ENSG00000148339	SLC25A25		1.37901		1.61846	1.43105
ENSG00000140464	PML		1.40233		1.35034	1.07114
ENSG00000103496	STX4		1.1223		0.967229	0.761266
ENSG00000163739	CXCL1		5.22077		4.80406	3.64154
ENSG00000175387	SMAD2		1.00347		0.800208	0.810571
ENSG00000100906	NFKBIA		3.67913		3.67662	2.39196
ENSG00000117153	KLHL12	-0.942565	-0.81578		-0.845903	-0.609516
ENSG00000131242	RAB11FIP4		-0.963296		-0.910479	-0.914776
ENSG00000101076	HNF4A		-0.978371		-0.827113	-0.641946
ENSG00000103174	NAGPA		-0.932834		-1.12978	-1.11973
ENSG00000104081	BMF	1.58905	1.11051		1.42223
ENSG00000145604	SKP2		-1.96595		-2.21424	-1.73437
ENSG00000163626	COX18		-0.726732		-1.06189
ENSG00000105514	RAB3D		-1.5134		-1.77123	-1.44746
ENSG00000111667	USP5		-0.833523		-1.29705	-1.01235
ENSG00000162783	IER5		1.58753		1.69901
ENSG00000123595	RAB9A		1.3227		0.97746	1.02569
ENSG00000119392	GLE1		-0.701784		-0.873887	-0.73795
ENSG00000255112	CHMP1B		0.715612		0.759153	0.813545
ENSG00000133226	SRRM1		0.673939		0.827948	0.939583
ENSG00000167114	SLC27A4		-0.946583		-1.47399	-1.04138
ENSG00000065491	TBC1D22B		1.37271		1.32684	1.03813
ENSG00000066135	KDM4A		-1.16196		-1.12888	-0.919891
ENSG00000013374	NUB1		1.23282		0.968863	1.01461
ENSG00000160570	DEDD2		1.05447		1.13364
ENSG00000169598	DFFB		-1.7958		-1.62158	-1.7128
ENSG00000125740	FOSB		2.2713		2.92488
ENSG00000173039	RELA		1.56092		1.38664	1.03905
ENSG00000129646	QRICH2		-1.62938		-3.4446	-2.23545
ENSG00000134758	RNF138		0.863724		1.07873	1.01235
ENSG00000159363	ATP13A2		-1.47699		-1.7909	-1.42165
ENSG00000160191	PDE9A		1.35071		1.17458	1.06123
ENSG00000179335	CLK3	0.992436	0.84341		0.921265	1.04509
ENSG00000143079	CTTNBP2NL		0.84629		0.850531	0.976725
ENSG00000166135	HIF1AN		-1.07052		-0.993153	-1.05403
ENSG00000113811	SELENOK		1.00761		0.887532	0.76166
ENSG00000164442	CITED2		-1.81734		-1.58022	-1.69055
ENSG00000105559	PLEKHA4		2.09904		1.87914	1.2692
ENSG00000100558	PLEK2		1.07896		1.02467	0.894056
ENSG00000127666	TICAM1		1.48693		1.45006
ENSG00000172927	MYEOV		-0.609401		-0.874081
ENSG00000137575	SDCBP		1.18829		0.907809	0.945362
ENSG00000136238	RAC1		1.17417		1.0133	0.898121
ENSG00000177459	ERICH5		-1.14255		-1.63287	-0.991132
ENSG00000163874	ZC3H12A		2.954		3.16498
ENSG00000103067	ESRP2		-1.40834		-1.08123	-0.843846
ENSG00000143256	PFDN2		0.90026		0.85705	0.862954
ENSG00000146592	CREB5		1.18064		1.19039	0.938346
ENSG00000124535	WRNIP1		-0.71313		-0.935633	-0.78781
ENSG00000067064	IDI1		0.722744		0.72136	0.600314
ENSG00000070785	EIF2B3		-1.08018		-1.51557
ENSG00000166133	RPUSD2	-1.34255	-1.8666		-1.57998	-2.03216
ENSG00000150977	RILPL2		1.27217		1.26808
ENSG00000164985	PSIP1				0.748008
ENSG00000039560	RAI14		0.86856		0.976914	1.02329
ENSG00000164758	MED30		1.08687		1.1593	0.919751
ENSG00000173276	ZBTB21		1.23338		1.00262	1.06608
ENSG00000100263	RHBDD3		-1.01498		-1.00178	-1.02753
ENSG00000197226	TBC1D9B		-0.863717		-0.891191	-0.932891
ENSG00000006210	CX3CL1		4.16741		3.64411
ENSG00000088826	SMOX		1.86203		1.65312	1.25166
ENSG00000156804	FBXO32		1.31223		1.18883	1.30345
ENSG00000198561	CTNND1		0.674042		0.727929	0.811352
ENSG00000115234	SNX17		-0.83476		-0.980415	-1.01178
ENSG00000160703	NLRX1		-1.79997		-1.67827	-1.59243
ENSG00000095787	WAC		0.63941		0.677894	0.755329
ENSG00000156273	BACH1		0.936135		1.04237	1.02162
ENSG00000108375	RNF43		-1.04742		-0.914993	-0.894546
ENSG00000123728	RAP2C		0.914255		0.787042	0.793752
ENSG00000066379	ZNRD1		1.5941		1.72062
ENSG00000143153	ATP1B1		1.45348		1.10683	0.918901
ENSG00000169155	ZBTB43		0.902204		1.02684	1.1328
ENSG00000074696	HACD3		-0.817881		-1.06351
ENSG00000010017	RANBP9		0.742573		0.824884	0.666215
ENSG00000255150	EID3		1.89239		2.36846
ENSG00000167657	DAPK3	1.23369	1.12018		0.996728	0.970389
ENSG00000139946	PELI2				1.04725
ENSG00000100994	PYGB		-0.61165		-0.936584	-1.00041
ENSG00000181830	SLC35C1		-0.854862		-1.36414	-1.14419
ENSG00000162924	REL		2.08583		2.35785	2.22451
ENSG00000166266	CUL5				-0.765865
ENSG00000232810	TNF		5.33873		4.74383
ENSG00000172602	RND1		3.22428		3.07469
ENSG00000173614	NMNAT1		-0.876444		-1.04322	-1.23745
ENSG00000173110	HSPA6		2.83876		3.18097	3.46589
ENSG00000125726	CD70	1.75399	1.34958		1.31612	1.31079
ENSG00000043039	BARX2		1.91876		1.6876
ENSG00000049759	NEDD4L		1.80232		1.44239	1.6066
ENSG00000081041	CXCL2		5.3819		5.10224
ENSG00000196663	TECPR2		-0.731107		-1.37311	-0.923637
ENSG00000181873	IBA57		-1.15759		-1.44974	-1.24062
ENSG00000117906	RCN2		-0.692811		-0.806138
ENSG00000118503	TNFAIP3		3.88245		3.65318
ENSG00000103150	MLYCD		-0.778154		-1.06007	-0.882382
ENSG00000141458	NPC1		0.70551		1.0185	0.86888
ENSG00000219607	PPP1R3G		-2.8284		-2.35596	-2.19116
ENSG00000063176	SPHK2		-1.63146		-1.63505	-1.7159
ENSG00000070404	FSTL3		2.09199		1.71477
ENSG00000116906	GNPAT		-0.656279		-0.778464
ENSG00000104221	BRF2		-1.02934		-1.93938
ENSG00000155636	RBM45		-0.958656		-1.29329
ENSG00000188549	C15orf52		-0.985351		-0.992124	-0.962988
ENSG00000119638	NEK9		-0.739901		-0.733823
ENSG00000142197	DOPEY2		-1.05041		-0.967901	-0.858978
ENSG00000132823	OSER1		0.710632		0.731309	0.771307
ENSG00000170522	ELOVL6		-0.964513		-1.02346
ENSG00000145901	TNIP1		1.65315		1.45559	1.18131
ENSG00000135932	CAB39		0.836908		0.710258	0.851648
ENSG00000152234	ATP5A1				-0.705339
ENSG00000160271	RALGDS		0.867905		1.26047
ENSG00000108960	MMD		1.25331		1.13381	1.12221
ENSG00000137124	ALDH1B1				-3.18319
ENSG00000204839	MROH6		-0.837768		-1.07804	-0.918889
ENSG00000160862	AZGP1		0.837441		0.94866
ENSG00000049246	PER3				1.34083	1.05483
ENSG00000164062	APEH				-0.912191	-0.864916
ENSG00000173227	SYT12		-0.946299		-1.47767	-1.27126
ENSG00000104765	BNIP3L		0.717028		0.933927	0.704139
ENSG00000033011	ALG1				-1.18355
ENSG00000116704	SLC35D1		-0.799104		-1.10724
ENSG00000099860	GADD45B		1.91091		2.08792
ENSG00000119927	GPAM		-1.78163		-1.83701	-1.48813
ENSG00000166578	IQCD	2.52298	2.74852		2.24314	2.52606
ENSG00000173744	AGFG1		0.738306		0.740844	0.817306
ENSG00000198369	SPRED2				0.886243	0.742588
ENSG00000198890	PRMT6		-1.60249		-1.64947	-1.04609
ENSG00000173548	SNX33		-0.749951		-0.779111
ENSG00000146535	GNA12		-0.851188		-1.21652	-1.47503
ENSG00000118058	KMT2A		0.75897		1.09193	0.942327
ENSG00000092445	TYRO3		-1.49501		-1.69657	-1.53185
ENSG00000118689	FOXO3		1.03708		1.18032	1.02738
ENSG00000068654	POLR1A		-1.38151		-1.7403	-1.33943
ENSG00000144802	NFKBIZ		2.2074		2.26135
ENSG00000126107	HECTD3		-1.0079		-0.942812	-0.849645
ENSG00000023171	GRAMD1B		-1.48926		-1.6954	-1.52134
ENSG00000186660	ZFP91		0.777976		0.653729	0.665107
ENSG00000173218	VANGL1		-1.0013		-1.28724	-1.13086
ENSG00000086544	ITPKC		1.55853		1.65598
ENSG00000102962	CCL22		4.58552		4.21013
ENSG00000136451	VEZF1		0.695129		0.709338
ENSG00000130517	PGPEP1		-0.861851		-0.852188	-0.773716
ENSG00000187608	ISG15		1.11333		0.908303
ENSG00000087152	ATXN7L3		-1.09728		-0.896038	-1.03438
ENSG00000112851	ERBIN		0.594847		0.801306	0.757947
ENSG00000163734	CXCL3		4.66977		4.34249
ENSG00000177105	RHOG		1.42964		1.36747
ENSG00000132950	ZMYM5				1.02579	0.890265
ENSG00000136478	TEX2		-0.778313		-0.883245
ENSG00000125912	NCLN		-0.655191		-0.9432	-0.714758
ENSG00000170468	RIOX1		-1.24859		-1.69937	-1.69378
ENSG00000084112	SSH1		-1.0339		-1.37368	-1.08511
ENSG00000072135	PTPN18		-0.60219		-0.719909
ENSG00000213445	SIPA1		1.2298		1.25169
ENSG00000179593	ALOX15B		2.8575		2.49848
ENSG00000111252	SH2B3		1.58084		1.27027	1.30895
ENSG00000188993	LRRC66		-0.938526		-1.03742	-0.8416
ENSG00000134954	ETS1		2.43813		2.0368	1.79571
ENSG00000104856	RELB		1.71001		1.31885
ENSG00000156239	N6AMT1		-0.969144		-1.54092
ENSG00000115758	ODC1		1.93504		1.61338
ENSG00000151748	SAV1		2.18744		1.86343
ENSG00000184203	PPP1R2		0.750597		0.65725	0.591913
ENSG00000198346	ZNF813		-1.59369		-2.30641	-2.02538
ENSG00000106688	SLC1A1				-0.935549
ENSG00000070476	ZXDC		-1.06132		-1.12781	-0.966273
ENSG00000157933	SKI		-1.39718		-1.36236	-1.31693
ENSG00000254470	AP5B1		-0.82008		-0.965683
ENSG00000100226	GTPBP1		0.885264		0.967534	1.01817
ENSG00000124795	DEK		0.59024		0.605008	0.607431
ENSG00000137801	THBS1		1.70585		1.72606
ENSG00000123689	G0S2		4.47617		4.33376
ENSG00000163121	NEURL3		2.69603		2.73133
ENSG00000163686	ABHD6	-1.81191	-1.64471		-1.40239	-1.64248
ENSG00000114302	PRKAR2A		-0.636035		-0.752032	-0.818035
ENSG00000118707	TGIF2		1.88504		1.77885
ENSG00000174808	BTC				-2.17584
ENSG00000131470	PSMC3IP				-1.94406
ENSG00000198886	MT-ND4		1.91869		2.44044
ENSG00000065613	SLK		0.819945		0.778376	0.961856
ENSG00000150990	DHX37		-0.931523		-1.36228	-0.893119
ENSG00000170017	ALCAM		1.36765		1.03986	1.20657
ENSG00000106384	MOGAT3				0.81349
ENSG00000101782	RIOK3		0.610186		0.718404	0.762763
ENSG00000049283	EPN3		-1.76751		-1.64875	-1.52554
ENSG00000105676	ARMC6		-0.832441		-1.04972	-1.08851
ENSG00000091138	SLC26A3		-2.1916		-2.57723
ENSG00000105221	AKT2		-0.765943		-0.739003
ENSG00000119906	SLF2		-1.42027		-1.14591	-0.876601
ENSG00000072210	ALDH3A2				-0.787908
ENSG00000117036	ETV3		1.41555		1.5088
ENSG00000139793	MBNL2				0.623079
ENSG00000130881	LRP3		-1.14654		-2.21379
ENSG00000198113	TOR4A				-1.2075	-1.30029
ENSG00000243927	MRPS6		0.797722		0.728122	0.889227
ENSG00000088812	ATRN		-1.16038		-1.32853
ENSG00000137177	KIF13A		-0.914376		-0.761055	-0.587449
ENSG00000136111	TBC1D4		-0.891405		-1.16597
ENSG00000143643	TTC13		-1.23754		-1.37589
ENSG00000167604	NFKBID		3.23662		2.98875
ENSG00000100335	MIEF1		-0.970107		-1.09434	-1.15944
ENSG00000131778	CHD1L		-0.811235		-0.689895
ENSG00000157349	DDX19B		0.788935		0.975755
ENSG00000083937	CHMP2B		0.679798		0.621995	0.661233
ENSG00000180901	KCTD2		-1.27914		-1.04226	-1.38151
ENSG00000155506	LARP1				-0.732104	-0.647381
ENSG00000151366	NDUFC2	-1.08006	-0.651494		-0.906577	-0.937144
ENSG00000185551	NR2F2		-1.32739		-1.18682	-1.22062
ENSG00000056558	TRAF1		3.13787		2.29233
ENSG00000198074	AKR1B10				-0.911033
ENSG00000104361	NIPAL2		-0.771652		-1.06508
ENSG00000161526	SAP30BP		1.05443		0.960367	1.00805
ENSG00000166143	PPP1R14D		1.02738		0.913083
ENSG00000119318	RAD23B		0.673372		0.598709	0.678532
ENSG00000139289	PHLDA1		1.34913		1.20563
ENSG00000165757	JCAD		4.1683		3.19693	2.45349
ENSG00000116649	SRM				-2.10099
ENSG00000156469	MTERF3		-1.16813		-1.26049
ENSG00000148090	AUH				0.750599
ENSG00000109066	TMEM104		-0.94168		-1.44399	-1.21283
ENSG00000168906	MAT2A		-1.34025		-1.2763	-1.02488
ENSG00000213639	PPP1CB		0.775838		0.778384
ENSG00000136193	SCRN1		-0.933411		-1.3203
ENSG00000153107	ANAPC1		-0.848814		-1.19994
ENSG00000100644	HIF1A		1.86589		1.5647	1.75494
ENSG00000132646	PCNA		-0.861623		-0.959735	-0.847696
ENSG00000165943	MOAP1		-0.641438		-0.79536
ENSG00000173153	ESRRA		-0.817427		-0.751563	-1.14343
ENSG00000278619	MRM1		-1.51667		-2.26527
ENSG00000254986	DPP3				-1.66929
ENSG00000167207	NOD2		4.75866		3.78473
ENSG00000163946	FAM208A				-0.721635
ENSG00000111912	NCOA7		1.98465		1.44472	1.33139
ENSG00000117543	DPH5		-1.3182		-1.58789
ENSG00000174839	DENND6A		0.745214		0.676402	0.594762
ENSG00000119950	MXI1				0.744274
ENSG00000127947	PTPN12		1.07246		0.977825	1.09448
ENSG00000089009	RPL6				-0.671301
ENSG00000198182	ZNF607		-2.36796		-1.90289	-1.54216
ENSG00000274180	NATD1		-1.59434		-1.77632	-1.55344
ENSG00000119917	IFIT3		-0.878157		-1.18496
ENSG00000124214	STAU1		0.719329		0.749026	0.693122
ENSG00000212907	MT-ND4L				2.36915
ENSG00000159128	IFNGR2		1.31771		1.02753	1.00632
ENSG00000186432	KPNA4		0.7017		0.592854
ENSG00000185220	PGBD2		-1.26167		-1.22266	-1.13501
ENSG00000064270	ATP2C2		-0.788144		-1.10862
ENSG00000125247	TMTC4		-0.700361		-1.00475
ENSG00000169375	SIN3A		0.620975		0.806037
ENSG00000115484	CCT4				-0.87035
ENSG00000129472	RAB2B		0.625533		0.752762	0.682588
ENSG00000167553	TUBA1C				-0.954393
ENSG00000151491	EPS8				0.660676	0.653929
ENSG00000156253	RWDD2B		-0.739747		-0.875985
ENSG00000124391	IL17C		8.32698		7.39761
ENSG00000168214	RBPJ		0.897185		1.16226
ENSG00000084090	STARD7		-0.732374		-0.789487	-0.718267
ENSG00000203499	IQANK1		-1.24093		-1.16791	-1.24426
ENSG00000116698	SMG7		0.884204		0.896183	0.85461
ENSG00000165895	ARHGAP42		0.662597		0.812876	0.934319
ENSG00000108342	CSF3		5.90615		5.01899
ENSG00000107968	MAP3K8		2.76471		2.48614
ENSG00000091527	CDV3		1.46999		1.07601	0.86947
ENSG00000119844	AFTPH		0.793216		0.713158	0.732274
ENSG00000158156	XKR8		-1.25752		-1.35078	-1.46583
ENSG00000168646	AXIN2		3.95169		3.52173
ENSG00000010404	IDS		0.676137		0.836248
ENSG00000111110	PPM1H		-0.856153		-0.797803	-0.647718
ENSG00000164244	PRRC1		0.611665		0.65954	0.617808
ENSG00000234745	HLA-B		1.09362		1.00427
ENSG00000103356	EARS2				-1.46272	-1.03027
ENSG00000164172	MOCS2		-0.617652		-0.760643
ENSG00000100478	AP4S1	-1.53429	-1.52254		-1.19249	-0.940565
ENSG00000085982	USP40		-0.831673		-0.795663
ENSG00000154358	OBSCN		-1.07716		-1.06865	-1.15471
ENSG00000138363	ATIC		-0.953667		-1.13098
ENSG00000274523	RCC1L				-1.01078	-0.802665
ENSG00000183255	PTTG1IP				0.644274
ENSG00000178685	PARP10		-1.04336		-0.98311	-0.820794
ENSG00000130826	DKC1				-1.52923
ENSG00000076924	XAB2		0.62354		0.812175
ENSG00000140750	ARHGAP17				1.01953	1.13947
ENSG00000169429	CXCL8		4.60383		4.08448	3.4904
ENSG00000130147	SH3BP4		-0.996139		-0.846692	-0.878065
ENSG00000178691	SUZ12		0.826355		0.705359	0.702373
ENSG00000139083	ETV6		0.90836		0.982643
ENSG00000198535	C2CD4A		7.21614		5.94543
ENSG00000129048	ACKR4				-1.06296
ENSG00000142627	EPHA2		1.83997		1.50265
ENSG00000107104	KANK1		-1.20761		-1.16872	-1.05204
ENSG00000075399	VPS9D1				-0.936647	-0.832533
ENSG00000110047	EHD1		1.72912		1.57994
ENSG00000112149	CD83		5.77662		4.96027
ENSG00000113575	PPP2CA		0.743341		0.615373	0.664717
ENSG00000117408	IPO13		-0.757627		-0.991435	-1.08702
ENSG00000134461	ANKRD16		-1.27266		-1.61467	-1.52166
ENSG00000130529	TRPM4		-0.74436		-0.831298
ENSG00000166233	ARIH1				0.587989	0.613596
ENSG00000147202	DIAPH2		0.879895		0.880124	0.889617
ENSG00000056998	GYG2				-1.66118
ENSG00000157224	CLDN12		1.12732		0.875855	0.993085
ENSG00000100413	POLR3H		-1.2533		-1.17312	-1.33516
ENSG00000103932	RPAP1		-1.52916		-1.1119	-1.50802
ENSG00000093167	LRRFIP2		0.773257		0.697024	0.715043
ENSG00000172716	SLFN11		2.13837		2.38996
ENSG00000013503	POLR3B		-0.886965		-1.14322
ENSG00000103494	RPGRIP1L				-3.07023
ENSG00000175582	RAB6A		0.736306		0.686701	0.618643
ENSG00000006652	IFRD1		0.771761		0.966134	0.886824
ENSG00000099992	TBC1D10A		1.40608		1.32196
ENSG00000177688	SUMO4		2.80929		3.02844	3.96566
ENSG00000206535	LNP1				-2.97354
ENSG00000167748	KLK1		1.76505		1.76648
ENSG00000137040	RANBP6		-1.28363		-1.1281
ENSG00000177570	SAMD12				-0.947681
ENSG00000180891	CUEDC1		-0.878555		-0.877549	-1.03678
ENSG00000126453	BCL2L12		0.882011		0.925969
ENSG00000145675	PIK3R1		-1.04258		-0.939659	-0.943224
ENSG00000104880	ARHGEF18		-1.30872		-1.38579	-0.9551
ENSG00000109320	NFKB1		2.00925		1.56957	1.28879
ENSG00000112096	SOD2		2.71607		2.0778
ENSG00000116922	C1orf109		-1.31027		-1.30101	-1.09806
ENSG00000100034	PPM1F		-1.43745		-1.50508	-1.09537
ENSG00000203950	RTL8A				0.656008
ENSG00000162981	FAM84A		-0.7431		-0.659708	-0.802705
ENSG00000181284	TMEM102		-1.18671		-1.32092	-1.0259
ENSG00000162396	PARS2		-1.0782		-1.43658	-1.05225
ENSG00000107815	TWNK		-2.16512		-3.01578	-2.02132
ENSG00000137404	NRM				1.40113
ENSG00000097007	ABL1		-1.33221		-1.02053	-1.28977
ENSG00000183826	BTBD9		-0.938196		-0.736888	-0.808671
ENSG00000198938	MT-CO3		1.76237		1.9831
ENSG00000198099	ADH4		-1.55301		-2.42928	-1.49034
ENSG00000119953	SMNDC1		0.625673		0.667758	0.777672
ENSG00000108312	UBTF		-0.823008		-0.770897	-0.89579
ENSG00000196642	RABL6		-0.62694		-0.589426	-1.0228
ENSG00000137507	LRRC32				3.13208
ENSG00000187479	C11orf96		5.45749		4.75747
ENSG00000156858	PRR14				0.878284
ENSG00000163681	SLMAP		0.850694		0.743433	0.894077
ENSG00000123136	DDX39A		0.817353		0.941064
ENSG00000197191	CYSRT1	4.08988	3.13015		2.68409	2.74914
ENSG00000147889	CDKN2A		0.626131		0.73791
ENSG00000023839	ABCC2		-1.56154		-1.38803	-1.14956
ENSG00000105270	CLIP3		-2.1761		-2.45292
ENSG00000013561	RNF14	-1.10397	-0.718706		-0.635973
ENSG00000131979	GCH1		1.40509		1.11961	1.01011
ENSG00000187554	TLR5				-1.72974
ENSG00000169247	SH3TC2		-1.21113		-1.52871
ENSG00000135624	CCT7				-0.736147
ENSG00000066697	MSANTD3		1.41512		1.0087	1.04338
ENSG00000186532	SMYD4	-1.06702	-1.36485		-0.882942	-0.997727
ENSG00000010244	ZNF207				0.642776	0.615731
ENSG00000173812	EIF1		0.829774		0.625034	0.624508
ENSG00000133612	AGAP3		-0.829573		-0.790873	-0.809185
ENSG00000136830	FAM129B		-1.12274		-1.37954	-1.63269
ENSG00000161999	JMJD8				-1.17663
ENSG00000196228	SULT1C3		-2.04378		-1.55258
ENSG00000004864	SLC25A13		-0.757929		-0.673043
ENSG00000140992	PDPK1		-1.21456		-1.10036	-1.07887
ENSG00000274349	ZNF658		-2.48275		-2.40961	-1.90579
ENSG00000068366	ACSL4		1.00534		0.84711	0.93864
ENSG00000081177	EXD2				-0.910004
ENSG00000198324	FAM109A		-1.08618		-0.911354	-1.34948
ENSG00000162337	LRP5		-1.04209		-1.0676
ENSG00000119772	DNMT3A		-0.90448		-1.0136	-0.796251
ENSG00000198712	MT-CO2		1.79848		2.10194
ENSG00000100918	REC8				1.29225
ENSG00000116771	AGMAT		-1.28743		-1.70012	-1.34505
ENSG00000154640	BTG3		1.00312		0.851266	0.773052
ENSG00000176407	KCMF1		0.790682		0.812437	0.815708
ENSG00000179546	HTR1D		1.33538		1.16273	1.43149
ENSG00000184845	DRD1		2.01691		1.64302
ENSG00000168672	FAM84B		-0.743462		-0.794062	-1.1737
ENSG00000198087	CD2AP		0.737715		0.828477	0.805117
ENSG00000161533	ACOX1		0.764788		0.700396
ENSG00000167323	STIM1		-0.936027		-1.09147	-1.03511
ENSG00000184545	DUSP8		1.01603		1.0396
ENSG00000102181	CD99L2		-1.24621		-1.30059	-1.20995
ENSG00000073756	PTGS2		6.34352		4.49816	4.0236
ENSG00000077150	NFKB2		1.85836		1.68489
ENSG00000124587	PEX6				-1.20692	-1.15777
ENSG00000047621	C12orf4		-0.790445		-0.8245
ENSG00000125378	BMP4		-1.01096		-0.804754
ENSG00000198954	KIF1BP		-0.632297		-0.761061
ENSG00000185122	HSF1	1.2623	0.819848		0.873534
ENSG00000175727	MLXIP		-1.20338		-0.960398
ENSG00000150403	TMCO3		-0.905235		-1.05459	-0.892565
ENSG00000154277	UCHL1				-2.96943
ENSG00000114315	HES1		-1.0616		-1.11875
ENSG00000103194	USP10				0.586551
ENSG00000228253	MT-ATP8		1.49618		1.67956
ENSG00000164211	STARD4		0.964432		0.961694	1.0921
ENSG00000133789	SWAP70		0.808967		0.673289	0.717821
ENSG00000139546	TARBP2		-0.627584		-0.790088
ENSG00000075303	SLC25A40				0.625723
ENSG00000197714	ZNF460				2.23399	2.64438
ENSG00000188986	NELFB				-0.745576	-0.734427
ENSG00000142661	MYOM3		-1.33381		-1.45862	-1.59411
ENSG00000166128	RAB8B		1.21087		1.15597	1.12474
ENSG00000169683	LRRC45		-1.02293		-1.1319	-1.46093
ENSG00000132471	WBP2		1.31262		1.19746
ENSG00000106615	RHEB		0.620547		0.600139
ENSG00000133818	RRAS2		0.627081		0.59076	0.668553
ENSG00000213996	TM6SF2		0.74087		0.937095
ENSG00000172339	ALG14				-0.822325
ENSG00000158882	TOMM40L		-1.25475		-1.17587	-1.12755
ENSG00000141682	PMAIP1		2.10718		2.12102
ENSG00000101096	NFATC2		1.56109		1.4262	1.61169
ENSG00000168062	BATF2		1.59904		1.43808
ENSG00000088888	MAVS		-1.33257		-1.23502	-1.28825
ENSG00000185728	YTHDF3		0.744907		0.617428
ENSG00000186716	BCR		-0.849607		-0.925829	-1.30837
ENSG00000198131	ZNF544		-0.841212		-0.909338	-0.904433
ENSG00000160877	NACC1		-0.851675		-0.926632	-0.989094
ENSG00000177542	SLC25A22		1.66503		1.38237	1.1928
ENSG00000198900	TOP1		0.782271		0.695674	0.942693
ENSG00000167964	RAB26				1.04708
ENSG00000084652	TXLNA		-0.729303		-0.891778	-1.01868
ENSG00000164941	INTS8		-1.02264		-1.01491
ENSG00000205502	C2CD4B		4.63238		3.58099
ENSG00000162191	UBXN1		0.826433		0.752165
ENSG00000101017	CD40		1.31891		0.956228	0.893756
ENSG00000136040	PLXNC1				-2.86305
ENSG00000182359	KBTBD3	-1.41764	-1.30016		-1.02762	-0.917462
ENSG00000237330	RNF223		2.02249		1.8199
ENSG00000146733	PSPH		-0.979532		-0.985535	-0.905715
ENSG00000277161	PIGW				-2.11435
ENSG00000182095	TNRC18		-1.32556		-1.05637	-0.894746
ENSG00000158092	NCK1		1.09856		0.83233	1.03259
ENSG00000110931	CAMKK2		-0.770251		-0.889277	-0.998936
ENSG00000076944	STXBP2		0.597745		0.702487
ENSG00000054267	ARID4B		0.801486		0.807575	0.962735
ENSG00000135763	URB2		-1.77474		-2.20908	-2.32584
ENSG00000168763	CNNM3		-0.884279		-1.22226
ENSG00000152127	MGAT5				-1.07345	-1.25616
ENSG00000213339	QTRT1		0.806551		0.820511
ENSG00000160959	LRRC14		-1.2202		-1.25649	-1.15073
ENSG00000176055	MBLAC2		-1.5928		-1.79889
ENSG00000009950	MLXIPL				0.999731
ENSG00000182378	PLCXD1		1.22033		1.41898
ENSG00000133027	PEMT		1.28101		1.35959
ENSG00000243955	GSTA1				-0.948001
ENSG00000148300	REXO4		-0.767098		-0.960978	-1.10732
ENSG00000144161	ZC3H8		-1.47758		-1.3217	-1.34545
ENSG00000185156	MFSD6L				-1.70742
ENSG00000196968	FUT11		-0.875808		-0.958726
ENSG00000166821	PEX11A		-1.32424		-1.2603	-1.44204
ENSG00000100347	SAMM50				-0.711489	-0.614485
ENSG00000112972	HMGCS1		1.08053		1.12784	1.11531
ENSG00000184903	IMMP2L		0.779785		0.956941
ENSG00000006453	BAIAP2L1		0.816507		0.758614
ENSG00000100462	PRMT5				-0.94
ENSG00000204323	SMIM5				0.630224
ENSG00000188064	WNT7B	3.70539	3.49801		2.17578	2.69803
ENSG00000107816	LZTS2		-0.745123		-0.797131
ENSG00000140254	DUOXA1				2.38421
ENSG00000156853	ZNF689		-1.10868		-1.57741	-1.34005
ENSG00000106266	SNX8		-0.726523		-0.781244	-0.915773
ENSG00000064961	HMG20B		0.729729		0.811367
ENSG00000048828	FAM120A				-0.63965
ENSG00000083799	CYLD		1.19459		1.18081
ENSG00000139496	NUP58		0.75405		0.834123	0.788884
ENSG00000125652	ALKBH7		0.772004		0.751987
ENSG00000165819	METTL3		-1.0334		-1.05616
ENSG00000165506	DNAAF2		-1.23907		-1.15482	-0.989395
ENSG00000149328	GLB1L2		-0.88265		-0.986854	-0.822257
ENSG00000164163	ABCE1		-0.936941		-1.18864
ENSG00000085276	MECOM				-0.886536
ENSG00000114999	TTL		-1.30221		-1.34774	-1.23665
ENSG00000176714	CCDC121	-2.85321	-1.48641		-1.69078
ENSG00000145740	SLC30A5				-0.644685
ENSG00000133639	BTG1		0.794048		0.798191
ENSG00000118894	EEF2KMT				-1.26328	-1.11632
ENSG00000171703	TCEA2				1.16342
ENSG00000168175	MAPK1IP1L		0.65626		0.6184
ENSG00000115008	IL1A		6.78424		5.82222
ENSG00000249884	RNF103-CHMP3				2.12368
ENSG00000197429	IPP		-0.748213		-0.76007	-0.763564
ENSG00000131408	NR1H2		0.895528		0.897264
ENSG00000148218	ALAD		-0.918328		-0.649767	-0.8361
ENSG00000196620	UGT2B15		-1.36162		-1.53485
ENSG00000108774	RAB5C		0.773219		0.754355
ENSG00000172270	BSG		0.904736		0.942945
ENSG00000235173	HGH1		-1.47237		-1.57381	-1.5036
ENSG00000124120	TTPAL				-0.875446	-1.03587
ENSG00000101421	CHMP4B		0.755802		0.687705	0.685325
ENSG00000092148	HECTD1		-0.902143		-0.726036
ENSG00000145979	TBC1D7		-0.67365		-0.849545	-0.791543
ENSG00000226479	TMEM185B		-0.683148		-0.872153	-0.943152
ENSG00000143554	SLC27A3				-1.12204
ENSG00000115904	SOS1	1.46903	1.25461		0.9777	1.20575
ENSG00000154511	FAM69A				-0.978025
ENSG00000132182	NUP210				-2.00401	-1.41155
ENSG00000172159	FRMD3		0.818706		0.704559	0.664883
ENSG00000108561	C1QBP				-1.03412
ENSG00000114650	SCAP		-0.871131		-0.783507	-1.01058
ENSG00000135821	GLUL		0.968668		0.843562	0.78858
ENSG00000107404	DVL1		-0.846934		-0.821119	-0.843597
ENSG00000103495	MAZ		-1.13738		-1.37387	-1.05662
ENSG00000184786	TCTE3				2.64635
ENSG00000173272	MZT2A		0.977808		0.867009
ENSG00000114739	ACVR2B		-1.00266		-1.29912	-0.95845
ENSG00000074582	BCS1L		-1.66414		-1.39214	-1.16107
ENSG00000121864	ZNF639				0.676832
ENSG00000157240	FZD1	-1.32643	-0.884066		-1.1202	-1.75302
ENSG00000116455	WDR77				-1.25156
ENSG00000064225	ST3GAL6				-1.60234
ENSG00000119231	SENP5		0.845204		0.755635
ENSG00000154274	C4orf19	0.948913	0.761893		0.721587	0.760048
ENSG00000069998	HDHD5		-0.856118		-0.786935	-0.797013
ENSG00000186918	ZNF395		-1.22346		-1.01514	-0.879937
ENSG00000121749	TBC1D15				0.639576	0.628291
ENSG00000163635	ATXN7		0.785882		0.838954	0.883591
ENSG00000160796	NBEAL2		-1.11328		-1.05886
ENSG00000167136	ENDOG				-0.853575
ENSG00000086062	B4GALT1		1.94952		1.33036
ENSG00000158715	SLC45A3		-1.22699		-1.24756	-1.24048
ENSG00000123374	CDK2				0.728979	0.648012
ENSG00000106351	AGFG2				-1.61384
ENSG00000175826	CTDNEP1		1.01375		1.10368
ENSG00000106366	SERPINE1		3.73772		3.58152
ENSG00000113369	ARRDC3		1.81979		1.67609
ENSG00000161618	ALDH16A1				-0.912953
ENSG00000204946	ZNF783		-1.65067		-1.22938	-1.1485
ENSG00000146802	TMEM168		-0.988856		-0.860774
ENSG00000235109	ZSCAN31				-1.23947
ENSG00000166938	DIS3L		-1.29693		-1.48782
ENSG00000053254	FOXN3				0.783742
ENSG00000162891	IL20		7.8774		6.05914
ENSG00000160908	ZNF394		0.79603		0.710075
ENSG00000141526	SLC16A3				-0.925722
ENSG00000062716	VMP1		0.68993		0.739325	0.924586
ENSG00000118816	CCNI		0.991107		0.996839
ENSG00000204394	VARS				-1.22302	-1.05846
ENSG00000100784	RPS6KA5				0.895173	0.813618
ENSG00000188015	S100A3		1.40803		1.2184
ENSG00000119714	GPR68				-3.56537
ENSG00000170631	ZNF16		-1.12838		-1.06231
ENSG00000119684	MLH3		-0.716213		-0.698065
ENSG00000198840	MT-ND3		1.91277		2.08072
ENSG00000242110	AMACR		-1.52552		-1.37654	-1.22723
ENSG00000267508	ZNF285		-2.32257		-1.95964
ENSG00000156127	BATF				-2.84004
ENSG00000095574	IKZF5				0.808733
ENSG00000183773	AIFM3		-0.950181		-1.25675	-1.0065
ENSG00000248405	PRR5-ARHGAP8				-3.21376
ENSG00000162552	WNT4		1.70154		1.556
ENSG00000171307	ZDHHC16				-0.815127
ENSG00000143772	ITPKB		-2.11018		-1.35046	-1.35572
ENSG00000170852	KBTBD2		0.719031		0.7143
ENSG00000205133	TRIQK		0.669192		0.641423	0.744264
ENSG00000172062	SMN1		0.811434		0.949431
ENSG00000118849	RARRES1		1.41919		1.14033
ENSG00000151090	THRB	-1.24993	-0.652527		-0.586069
ENSG00000144730	IL17RD				-1.9655
ENSG00000100442	FKBP3				-0.786973
ENSG00000162139	NEU3		-1.46107		-1.35116	-1.43124
ENSG00000128272	ATF4		0.862102		0.782692
ENSG00000127564	PKMYT1				-3.59947
ENSG00000101084	C20orf24				-0.734613
ENSG00000196814	MVB12B				-2.61243
ENSG00000136295	TTYH3		-0.994827		-1.03358	-0.993312
ENSG00000023445	BIRC3		2.36407		2.31448
ENSG00000139197	PEX5		-0.985087		-0.765527	-0.923086
ENSG00000124532	MRS2		-0.811401		-0.918087
ENSG00000117411	B4GALT2				-0.959882	-0.853213
ENSG00000124575	HIST1H1D				2.85416
ENSG00000157214	STEAP2				0.813987
ENSG00000116205	TCEANC2		-1.25041		-0.871595	-0.833096
ENSG00000198650	TAT		1.88083		1.71637
ENSG00000197183	NOL4L		0.642897		0.66901
ENSG00000197021	CXorf40B		0.909231		0.790359	0.738417
ENSG00000188157	AGRN				-1.01556
ENSG00000125630	POLR1B				-1.83701
ENSG00000245848	CEBPA		-1.81834		-1.43364	-1.91151
ENSG00000069248	NUP133				-0.757825
ENSG00000198435	NRARP		1.61707		1.41645
ENSG00000137878	GCOM1	2.42168			1.61394	2.49405
ENSG00000102119	EMD				0.612638	0.591677
ENSG00000198520	C1orf228		1.0261		1.26101
ENSG00000138439	FAM117B		1.45863		1.38661
ENSG00000162063	CCNF		-1.61597		-1.46174	-1.36082
ENSG00000155744	FAM126B		0.778707		0.873252	1.22448
ENSG00000164400	CSF2		6.10752		5.56121
ENSG00000157191	NECAP2		1.02928		0.781456
ENSG00000184557	SOCS3		1.38371		1.47383	1.43451
ENSG00000178537	SLC25A20		-0.739802		-0.804475
ENSG00000196872	KIAA1211L		-1.40031		-1.12526	-1.02782
ENSG00000112379	ARFGEF3				-0.830192
ENSG00000138386	NAB1		0.980954		0.888894	0.982637
ENSG00000163132	MSX1		5.26703		3.35102	4.03088
ENSG00000111906	HDDC2				-0.646892
ENSG00000109670	FBXW7		0.788543		0.915688	1.30029
ENSG00000139531	SUOX		-1.01134		-0.907952	-1.22483
ENSG00000144655	CSRNP1		1.58164		1.75088
ENSG00000141696	P3H4		-1.35944		-1.2998	-1.23356
ENSG00000256771	ZNF253		-2.10017		-1.9568	-1.64706
ENSG00000137936	BCAR3				-0.654493
ENSG00000173465	SSSCA1		1.04101		0.97822
ENSG00000143842	SOX13		-1.18012		-0.810832	-0.735884
ENSG00000094755	GABRP				-2.32298
ENSG00000167447	SMG8		-1.08332		-1.22153
ENSG00000090339	ICAM1		3.9948		3.16084	2.93099
ENSG00000130005	GAMT				1.0926
ENSG00000119946	CNNM1		-1.26043		-1.18395
ENSG00000197763	TXNRD3				-1.96608
ENSG00000213214	ARHGEF35		0.660666		0.688865
ENSG00000143321	HDGF		0.833426		0.709198
ENSG00000087266	SH3BP2		0.996358		1.12273	1.13781
ENSG00000162910	MRPL55				0.767994
ENSG00000104805	NUCB1				0.928047
ENSG00000175166	PSMD2				-0.651046
ENSG00000169047	IRS1		-0.957199		-1.26051	-1.13823
ENSG00000101439	CST3		0.800738		0.773142
ENSG00000184007	PTP4A2		0.762033		0.638347	0.763529
ENSG00000104936	DMPK		-0.724326		-0.804752	-0.679505
ENSG00000183060	LYSMD4		-1.38607		-1.05927	-0.909758
ENSG00000159216	RUNX1		1.11314		0.941738
ENSG00000089775	ZBTB25		0.954452		0.92773	1.01099
ENSG00000094880	CDC23		-0.585465		-0.64404
ENSG00000141076	UTP4				-1.00325
ENSG00000163374	YY1AP1		0.618333		0.679226	0.714776
ENSG00000272886	DCP1A		1.3636		1.14524
ENSG00000144959	NCEH1	0.961955	1.15981			0.743481
ENSG00000136048	DRAM1		1.76785
ENSG00000165879	FRAT1	-1.50274	-2.2304			-1.76516
ENSG00000125845	BMP2		1.29496
ENSG00000167157	PRRX2	2.91268	3.72502			2.80825
ENSG00000143320	CRABP2	2.15844	2.46684			1.63865
ENSG00000272636	DOC2B		4.5844
ENSG00000221926	TRIM16		1.64355			0.999361
ENSG00000178882	RFLNA		1.68274
ENSG00000130675	MNX1		-1.64154			-1.21617
ENSG00000110944	IL23A		3.6756
ENSG00000164236	ANKRD33B		3.17316
ENSG00000076351	SLC46A1	-1.28791	-1.39715			-1.46967
ENSG00000142552	RCN3		-1.56053			-1.30404
ENSG00000178188	SH2B1		-0.992625
ENSG00000266094	RASSF5		2.5325
ENSG00000234616	JRK		-1.64456			-1.24978
ENSG00000172183	ISG20		1.26647			0.831741
ENSG00000160712	IL6R	-1.6459	-1.63827			-1.17361
ENSG00000164430	CGAS		1.6698
ENSG00000103257	SLC7A5	4.27591	2.80826			2.08384
ENSG00000101457	DNTTIP1		1.01174
ENSG00000167785	ZNF558		-1.14521
ENSG00000104825	NFKBIB		1.301
ENSG00000114450	GNB4		-3.3208
ENSG00000143258	USP21		-1.06257
ENSG00000198743	SLC5A3	1.2619	1.01525			0.873117
ENSG00000131203	IDO1		3.46512
ENSG00000006025	OSBPL7		-1.22087			-0.86395
ENSG00000115828	QPCT		0.778451
ENSG00000015475	BID		1.5997
ENSG00000180992	MRPL14		0.76329			0.590947
ENSG00000183474	GTF2H2C		-1.46543
ENSG00000188070	C11orf95		-1.82088			-2.4446
ENSG00000105372	RPS19		1.01957
ENSG00000163735	CXCL5		2.81581
ENSG00000027697	IFNGR1		0.960413			0.825979
ENSG00000134108	ARL8B		0.688361
ENSG00000185479	KRT6B		3.97656			2.80183
ENSG00000164363	SLC6A18		5.09492			4.00158
ENSG00000174306	ZHX3		-1.66134			-1.21306
ENSG00000181649	PHLDA2		1.39895			0.971343
ENSG00000170889	RPS9		0.781477
ENSG00000160208	RRP1B		-1.07392
ENSG00000185112	FAM43A		2.87461
ENSG00000136122	BORA		-2.2708
ENSG00000165804	ZNF219		-1.4
ENSG00000018408	WWTR1		0.969306
ENSG00000006451	RALA		0.634472			0.625098
ENSG00000179820	MYADM		1.8507			1.46797
ENSG00000172046	USP19		-0.821004			-0.817181
ENSG00000076864	RAP1GAP		2.05195
ENSG00000163235	TGFA		1.2089			1.06802
ENSG00000154153	RETREG1		0.977766
ENSG00000126870	WDR60		-0.855822
ENSG00000130203	APOE		1.07508
ENSG00000123095	BHLHE41		1.17495
ENSG00000160326	SLC2A6		2.28396
ENSG00000138448	ITGAV		0.916831			0.945441
ENSG00000070047	PHRF1		-1.06392
ENSG00000163131	CTSS		0.649414
ENSG00000102934	PLLP	1.19886	0.940003			0.666991
ENSG00000134470	IL15RA		1.33993
ENSG00000132911	NMUR2		1.72432
ENSG00000180957	PITPNB		0.899386			0.749922
ENSG00000170340	B3GNT2		1.08716
ENSG00000182963	GJC1		4.00939
ENSG00000204604	ZNF468		-1.11601			-0.78728
ENSG00000072401	UBE2D1		0.864022			0.678156
ENSG00000163347	CLDN1		0.819176			0.650782
ENSG00000121039	RDH10		1.34918
ENSG00000167034	NKX3-1		2.59611
ENSG00000179862	CITED4	4.02942	2.74688
ENSG00000166153	DEPDC4		-2.93424
ENSG00000138069	RAB1A		0.668577
ENSG00000069493	CLEC2D		2.67877
ENSG00000198837	DENND4B		-1.15582			-0.926368
ENSG00000196878	LAMB3		1.50387
ENSG00000160223	ICOSLG		1.64133
ENSG00000123610	TNFAIP6		6.48949			5.44657
ENSG00000185453	ZSWIM9		-1.70029			-1.37969
ENSG00000071859	FAM50A		0.684325
ENSG00000116990	MYCL		1.56253
ENSG00000149658	YTHDF1		0.910875
ENSG00000104524	PYCR3		-1.44147			-1.2354
ENSG00000171928	TVP23B		1.04267			0.888653
ENSG00000189067	LITAF		0.99275			0.81532
ENSG00000034713	GABARAPL2		0.853878
ENSG00000204070	SYS1		0.861049
ENSG00000169504	CLIC4		1.16724			1.18449
ENSG00000067606	PRKCZ		-0.9846			-0.726763
ENSG00000101276	SLC52A3		1.55833
ENSG00000166387	PPFIBP2		-0.836241
ENSG00000258388	PPT2-EGFL8		-2.98506
ENSG00000184371	CSF1		2.71808
ENSG00000144589	STK11IP		-0.985289
ENSG00000146063	TRIM41		-1.10099
ENSG00000181274	FRAT2		-1.80336			-1.53078
ENSG00000157657	ZNF618		-1.93575			-1.86183
ENSG00000143514	TP53BP2		0.840121
ENSG00000185252	ZNF74		-1.57794			-1.45497
ENSG00000137699	TRIM29		1.526
ENSG00000071894	CPSF1		-0.843239
ENSG00000185024	BRF1		-0.82849			-0.904509
ENSG00000177732	SOX12		-1.30195			-1.05924
ENSG00000182325	FBXL6		-0.895308			-1.03828
ENSG00000102401	ARMCX3		0.712869			0.730785
ENSG00000130545	CRB3		0.774878
ENSG00000122547	EEPD1		-0.856324			-0.646786
ENSG00000047578	KIAA0556		-0.996883
ENSG00000163900	TMEM41A		1.09671
ENSG00000182983	ZNF662		-2.14953
ENSG00000140326	CDAN1		-1.26882			-1.02882
ENSG00000130940	CASZ1		-0.844178			-0.710197
ENSG00000176142	TMEM39A		0.981665			0.834269
ENSG00000163872	YEATS2		-1.18287			-0.845938
ENSG00000016391	CHDH		-0.885834
ENSG00000146242	TPBG		0.873381
ENSG00000175793	SFN	1.55602	1.28002
ENSG00000167797	CDK2AP2		1.03889
ENSG00000114268	PFKFB4		-1.27836			-0.979008
ENSG00000174749	FAM241A		1.42624			1.44105
ENSG00000164924	YWHAZ		0.655801			0.604204
ENSG00000101557	USP14		0.701395
ENSG00000106211	HSPB1		0.876543
ENSG00000118508	RAB32		0.908968
ENSG00000107554	DNMBP		-0.863333
ENSG00000092621	PHGDH	1.52962	1.10298
ENSG00000181754	AMIGO1		-1.43378			-1.83324
ENSG00000141655	TNFRSF11A		0.975559			0.811418
ENSG00000154930	ACSS1		-1.80332			-1.44242
ENSG00000185338	SOCS1		2.70039
ENSG00000167280	ENGASE		-1.15359			-1.05299
ENSG00000129566	TEP1	-1.49666	-1.18334
ENSG00000168061	SAC3D1		-1.30662			-0.99372
ENSG00000164951	PDP1		0.870679
ENSG00000198146	ZNF770		-1.36558
ENSG00000125872	LRRN4	3.10417	2.4665
ENSG00000143674	MAP3K21		-1.07348
ENSG00000059122	FLYWCH1		-0.767324
ENSG00000105855	ITGB8		1.08654			0.885783
ENSG00000272617	COG8		-1.51784			-1.72063
ENSG00000162086	ZNF75A	-1.45981	-1.01248
ENSG00000007545	CRAMP1		-1.30655
ENSG00000169116	PARM1		0.968062
ENSG00000185245	GP1BA		-2.58523
ENSG00000155304	HSPA13		0.942677			0.921025
ENSG00000063177	RPL18		0.979468
ENSG00000083845	RPS5		0.777824
ENSG00000171867	PRNP		0.841819
ENSG00000084207	GSTP1		0.760756
ENSG00000102158	MAGT1		0.621612
ENSG00000065970	FOXJ2		1.11604
ENSG00000072042	RDH11		0.653944
ENSG00000124875	CXCL6		4.00608
ENSG00000137709	POU2F3		1.76481
ENSG00000189120	SP6		-1.26828
ENSG00000102103	PQBP1		0.598897
ENSG00000162695	SLC30A7		0.686615			0.748901
ENSG00000070610	GBA2		-0.789011
ENSG00000188042	ARL4C	2.4914	2.0882			2.00252
ENSG00000164050	PLXNB1		-0.899308
ENSG00000159202	UBE2Z		0.973752
ENSG00000074755	ZZEF1		-1.10705
ENSG00000122176	FMOD		1.85856
ENSG00000198794	SCAMP5		-1.3293			-1.22041
ENSG00000135925	WNT10A	2.11244	1.99573
ENSG00000002330	BAD		1.03077
ENSG00000128590	DNAJB9		1.00184			0.83833
ENSG00000205277	MUC12		1.27954
ENSG00000104957	CCDC130		0.618461
ENSG00000137818	RPLP1		0.80685
ENSG00000066248	NGEF		-0.798794			-1.03301
ENSG00000105583	WDR83OS		0.832454
ENSG00000122203	KIAA1191		0.586846
ENSG00000099875	MKNK2		-0.853515
ENSG00000196123	KIAA0895L		-1.03608
ENSG00000114738	MAPKAPK3		-1.0225			-1.29741
ENSG00000139697	SBNO1		-0.939056
ENSG00000090565	RAB11FIP3		-1.01259			-1.24055
ENSG00000175591	P2RY2		-0.835426			-0.940552
ENSG00000254685	FPGT		-1.058
ENSG00000164938	TP53INP1		-0.99034
ENSG00000108443	RPS6KB1		0.646699			0.727476
ENSG00000064933	PMS1		-1.86477			-1.43048
ENSG00000132801	ZSWIM3		-1.64786			-2.01676
ENSG00000169925	BRD3		-0.840094			-0.788088
ENSG00000064703	DDX20		-0.853152
ENSG00000145779	TNFAIP8		2.68812
ENSG00000135828	RNASEL		-0.962885			-0.761333
ENSG00000136807	CDK9		0.805402
ENSG00000187595	ZNF385C		2.46892
ENSG00000160233	LRRC3		-1.22317			-1.11539
ENSG00000140931	CMTM3		1.86033
ENSG00000117298	ECE1		1.5203
ENSG00000111181	SLC6A12		3.05851
ENSG00000049249	TNFRSF9		3.03886
ENSG00000124459	ZNF45		-1.07762
ENSG00000213722	DDAH2		0.981287
ENSG00000163930	BAP1		-0.604148			-0.868044
ENSG00000204335	SP5		-1.64978			-1.66488
ENSG00000205155	PSENEN		0.690576
ENSG00000065000	AP3D1		-0.963513			-0.985931
ENSG00000125871	MGME1		-0.896369
ENSG00000101049	SGK2		-0.720044
ENSG00000177200	CHD9		-0.837515
ENSG00000155729	KCTD18	-0.985979	-0.81545			-0.662877
ENSG00000174132	FAM174A		0.717901
ENSG00000275835	TUBGCP5		-1.06165
ENSG00000172331	BPGM		2.51338
ENSG00000128340	RAC2		1.44183			1.15038
ENSG00000127334	DYRK2		0.747764
ENSG00000100307	CBX7		-1.38457			-1.5003
ENSG00000145217	SLC26A1		-1.68364			-1.13501
ENSG00000177989	ODF3B		0.987393
ENSG00000198604	BAZ1A		1.48241
ENSG00000197935	ZNF311		-1.95097			-1.57361
ENSG00000169403	PTAFR		2.09522
ENSG00000172354	GNB2		0.935789
ENSG00000160185	UBASH3A		3.19959
ENSG00000148400	NOTCH1		-1.15412			-0.955551
ENSG00000092964	DPYSL2		1.03527
ENSG00000166192	SENP8		-2.0861			-1.54406
ENSG00000141456	PELP1		-0.898739
ENSG00000112242	E2F3		0.900302			0.730039
ENSG00000178764	ZHX2		1.55083			1.29662
ENSG00000140988	RPS2	0.966384	0.649539
ENSG00000170430	MGMT		0.842477
ENSG00000118579	MED28		0.718996			0.617491
ENSG00000173237	C11orf86		-1.39939
ENSG00000112378	PERP		0.668441
ENSG00000254087	LYN		1.08932			0.94093
ENSG00000165023	DIRAS2		-0.936137
ENSG00000127561	SYNGR3		1.86216
ENSG00000124102	PI3		1.56136
ENSG00000157368	IL34		2.64871
ENSG00000128000	ZNF780B		-1.44602			-1.26473
ENSG00000146021	KLHL3		-1.23219
ENSG00000145365	TIFA		2.74712
ENSG00000100739	BDKRB1		1.86186
ENSG00000164048	ZNF589		-1.79188			-1.32379
ENSG00000078369	GNB1		0.774711
ENSG00000115993	TRAK2		-0.821878
ENSG00000169976	SF3B5		0.595881
ENSG00000184009	ACTG1		0.917967
ENSG00000054967	RELT		2.16617
ENSG00000126259	KIRREL2		3.00851
ENSG00000101384	JAG1		1.81295
ENSG00000196757	ZNF700		-1.03954
ENSG00000170185	USP38	0.859968	0.673984			0.733886
ENSG00000112659	CUL9		-1.13731
ENSG00000060558	GNA15		3.52404
ENSG00000135750	KCNK1		0.979649			0.931873
ENSG00000154764	WNT7A		1.15743
ENSG00000172590	MRPL52		0.729806
ENSG00000118762	PKD2		-1.25309
ENSG00000169635	HIC2		-1.08557
ENSG00000138032	PPM1B		0.651457			0.588584
ENSG00000105993	DNAJB6		0.951124
ENSG00000149289	ZC3H12C		3.26637
ENSG00000140379	BCL2A1		5.24806
ENSG00000167105	TMEM92		0.760441
ENSG00000148943	LIN7C		0.614356
ENSG00000197892	KIF13B		-0.906038
ENSG00000102921	N4BP1		1.53196
ENSG00000132881	RSG1		-1.5687			-1.2465
ENSG00000106538	RARRES2		1.29441
ENSG00000103275	UBE2I		0.61712
ENSG00000163701	IL17RE		-1.00323			-1.00493
ENSG00000197696	NMB		0.986818
ENSG00000157077	ZFYVE9		-0.979166
ENSG00000163545	NUAK2		1.49522
ENSG00000131196	NFATC1		2.39055
ENSG00000189298	ZKSCAN3		-1.79825
ENSG00000168246	UBTD2		0.778215
ENSG00000127980	PEX1		-0.931985
ENSG00000132199	ENOSF1		-0.739571
ENSG00000161270	NPHS1		2.82468
ENSG00000128791	TWSG1		0.655899			0.626544
ENSG00000119862	LGALSL		0.95262
ENSG00000271503	CCL5		2.91109
ENSG00000105617	LENG1		0.853166
ENSG00000158050	DUSP2		4.83705
ENSG00000177076	ACER2		-1.50481
ENSG00000134265	NAPG		0.603941
ENSG00000175315	CST6		1.7288
ENSG00000087253	LPCAT2		0.608039
ENSG00000180917	CMTR2	-1.05913	-0.691021
ENSG00000105357	MYH14		-1.06582
ENSG00000177096	FAM109B		-1.53101			-1.80338
ENSG00000120832	MTERF2		-1.78876
ENSG00000183597	TANGO2		-0.783774
ENSG00000084636	COL16A1		1.31531			1.18084
ENSG00000125735	TNFSF14		3.86008
ENSG00000171552	BCL2L1		1.01083
ENSG00000278540	ACACA		-1.0148			-0.869752
ENSG00000140519	RHCG		3.85965
ENSG00000155380	SLC16A1		0.687216			0.864488
ENSG00000163814	CDCP1		0.938686
ENSG00000013573	DDX11		-0.97197
ENSG00000099308	MAST3		-1.01235
ENSG00000011143	MKS1		-0.965523			-0.960091
ENSG00000146066	HIGD2A		0.70276
ENSG00000143633	C1orf131		-0.993186			-0.847581
ENSG00000007080	CCDC124		0.820189
ENSG00000067836	ROGDI		-0.684696			-0.669606
ENSG00000166436	TRIM66		-1.4366
ENSG00000090776	EFNB1		1.03903
ENSG00000185090	MANEAL		-1.9462			-1.81214
ENSG00000232434	C9orf172		-1.13494			-1.10581
ENSG00000137845	ADAM10		0.586952
ENSG00000184182	UBE2F		0.756744
ENSG00000213614	HEXA		0.77451
ENSG00000100433	KCNK10		-2.05508
ENSG00000117228	GBP1		1.35535			1.6117
ENSG00000146457	WTAP		1.02655
ENSG00000137760	ALKBH8		-1.47727
ENSG00000101098	RIMS4		-2.9874
ENSG00000171236	LRG1		0.769173
ENSG00000144228	SPOPL		0.75465			0.922064
ENSG00000160439	RDH13		-0.688726
ENSG00000171124	FUT3		0.800811
ENSG00000125734	GPR108		0.726589
ENSG00000066923	STAG3		-2.11584
ENSG00000065054	SLC9A3R2	1.66936	1.21562
ENSG00000166734	CASC4		0.870925
ENSG00000241360	PDXP		-1.24471
ENSG00000143862	ARL8A	1.13892	0.892055			0.835405
ENSG00000164023	SGMS2		0.727263			0.710448
ENSG00000102967	DHODH		-1.84163
ENSG00000166396	SERPINB7		1.94769
ENSG00000196678	ERI2		-0.882945
ENSG00000133703	KRAS		0.892539			0.777637
ENSG00000102743	SLC25A15	-1.70467	-1.35554
ENSG00000197632	SERPINB2		2.43268
ENSG00000269713	NBPF9		-1.21235
ENSG00000164403	SHROOM1		-0.77315
ENSG00000180155	LYNX1		-1.72243			-1.48711
ENSG00000204519	ZNF551		-1.9158
ENSG00000160741	CRTC2		0.838828
ENSG00000127955	GNAI1	1.14903	0.760802			0.987677
ENSG00000134597	RBMX2		0.882734
ENSG00000166689	PLEKHA7		-0.903175
ENSG00000101417	PXMP4		-0.910371			-0.922864
ENSG00000182473	EXOC7		-0.824609
ENSG00000174136	RGMB	2.06392	1.06462			0.929547
ENSG00000069020	MAST4		1.10312			0.950779
ENSG00000138604	GLCE		0.585182			0.667551
ENSG00000110514	MADD		-0.66479
ENSG00000169245	CXCL10		4.01458
ENSG00000060140	STYK1		1.12921
ENSG00000163743	RCHY1		0.699289
ENSG00000160685	ZBTB7B		-0.841671			-0.819398
ENSG00000182795	C1orf116		-0.836698			-1.03527
ENSG00000097096	SYDE2		-1.47876			-1.35019
ENSG00000142224	IL19		5.2858
ENSG00000213139	CRYGS		-1.99247
ENSG00000223501	VPS52		-0.870297
ENSG00000164078	MST1R		-0.678918
ENSG00000105669	COPE		0.741959
ENSG00000169710	FASN		-1.07656
ENSG00000163482	STK36		-1.07586
ENSG00000153006	SREK1IP1		1.20475
ENSG00000136888	ATP6V1G1		0.6196
ENSG00000154767	XPC		-0.808894
ENSG00000082146	STRADB	-1.36959	-1.01942			-0.936663
ENSG00000187840	EIF4EBP1		0.887011
ENSG00000007237	GAS7		2.00881
ENSG00000148344	PTGES		2.2212
ENSG00000182774	RPS17		0.674588
ENSG00000198690	FAN1		-1.5296
ENSG00000138316	ADAMTS14		-3.06693
ENSG00000164654	MIOS		-0.781342			-0.654338
ENSG00000099995	SF3A1		0.832034
ENSG00000159200	RCAN1		1.53199
ENSG00000162545	CAMK2N1		0.921089
ENSG00000166188	ZNF319		-1.17912			-1.63438
ENSG00000124596	OARD1		-0.692082			-0.636734
ENSG00000167526	RPL13		0.920282
ENSG00000131584	ACAP3		-0.925067
ENSG00000102870	ZNF629		-1.12344			-1.20887
ENSG00000188338	SLC38A3		3.07066
ENSG00000137497	NUMA1		-0.816889
ENSG00000116212	LRRC42		0.641074			0.633619
ENSG00000140104	CLBA1		-1.04594			-0.957317
ENSG00000115112	TFCP2L1		-1.30219
ENSG00000163349	HIPK1		0.808885			0.722568
ENSG00000148175	STOM		0.791285			0.740036
ENSG00000196155	PLEKHG4		-1.17851			-1.01565
ENSG00000161847	RAVER1		-0.909109
ENSG00000128731	HERC2		-1.15794
ENSG00000185947	ZNF267		1.43087			1.25773
ENSG00000135604	STX11		3.94892			3.52235
ENSG00000282034	AC106886.5		1.29346
ENSG00000034152	MAP2K3		1.33828
ENSG00000140265	ZSCAN29		-0.809629			-1.1747
ENSG00000143753	DEGS1		0.808997
ENSG00000019144	PHLDB1		-0.753317
ENSG00000136688	IL36G		4.95379
ENSG00000149499	EML3		-0.958988			-0.94609
ENSG00000169905	TOR1AIP2		0.93819
ENSG00000182986	ZNF320		-0.815181			-0.840695
ENSG00000167671	UBXN6		0.631559
ENSG00000108107	RPL28		1.00348
ENSG00000158769	F11R		0.951309
ENSG00000146094	DOK3		-2.08074			-2.89065
ENSG00000130939	UBE4B		-0.908655
ENSG00000162104	ADCY9		-1.1981			-1.14314
ENSG00000124181	PLCG1		-1.00721
ENSG00000180257	ZNF816		-1.92738
ENSG00000150938	CRIM1		0.971576
ENSG00000173432	SAA1		1.09413
ENSG00000126561	STAT5A		2.25507
ENSG00000164077	MON1A		-1.0422
ENSG00000166349	RAG1		-1.80252			-1.84491
ENSG00000119900	OGFRL1		1.53422
ENSG00000104671	DCTN6		0.649826			0.676609
ENSG00000144120	TMEM177		-1.09671
ENSG00000185652	NTF3		1.49618
ENSG00000130962	PRRG1		0.955468			0.854515
ENSG00000198060	MARCH5		0.625749
ENSG00000028277	POU2F2		1.69387
ENSG00000105373	NOP53		0.784458
ENSG00000103024	NME3		0.651027
ENSG00000105085	MED26		0.961515
ENSG00000147041	SYTL5		-1.24784
ENSG00000182220	ATP6AP2		0.704564
ENSG00000169418	NPR1		2.95751
ENSG00000198964	SGMS1		0.825155			0.917879
ENSG00000089335	ZNF302		-1.24098			-1.27485
ENSG00000186111	PIP5K1C		-1.00716
ENSG00000132205	EMILIN2		-1.02726			-1.14468
ENSG00000178896	EXOSC4		0.685611
ENSG00000173320	STOX2		-1.71062
ENSG00000196981	WDR5B		-1.43725
ENSG00000197858	GPAA1		-0.892985			-1.08104
ENSG00000148572	NRBF2		0.744117
ENSG00000168781	PPIP5K1		-0.62898
ENSG00000103126	AXIN1		-0.608293
ENSG00000153487	ING1		0.691352
ENSG00000118600	TMEM5		-0.971726
ENSG00000007171	NOS2		3.74628
ENSG00000115459	ELMOD3		-0.806355
ENSG00000128342	LIF		1.53952
ENSG00000196611	MMP1		1.59233			1.51976
ENSG00000278259	MYO19		-0.706814
ENSG00000135622	SEMA4F		-1.09828			-1.2698
ENSG00000178826	TMEM139		-0.778065			-0.841555
ENSG00000047644	WWC3		-0.883266
ENSG00000105983	LMBR1		0.729419			0.723195
ENSG00000182584	ACTL10		-1.57764			-2.01241
ENSG00000034533	ASTE1		-1.09354			-1.07716
ENSG00000184232	OAF		1.13615
ENSG00000143319	ISG20L2		0.982171
ENSG00000116151	MORN1		-1.18641
ENSG00000104343	UBE2W		0.721267
ENSG00000010818	HIVEP2		1.55703
ENSG00000119632	IFI27L2		0.665246
ENSG00000143878	RHOB		1.62574
ENSG00000149782	PLCB3		-0.677072			-0.677944
ENSG00000164308	ERAP2		0.695706
ENSG00000137309	HMGA1	1.59997	1.0886
ENSG00000118412	CASP8AP2		-1.04693
ENSG00000188293	IGFL1		1.59845
ENSG00000121897	LIAS		-0.986725
ENSG00000134339	SAA2		1.38646
ENSG00000050820	BCAR1		0.83093
ENSG00000204516	MICB		1.47246
ENSG00000057704	TMCC3		0.930441
ENSG00000100104	SRRD		-1.02534
ENSG00000166446	CDYL2		1.06043			1.56885
ENSG00000180423	HARBI1		-1.41847
ENSG00000099282	TSPAN15		0.733182			0.671346
ENSG00000010030	ETV7		1.24968
ENSG00000171497	PPID		-0.823604
ENSG00000106009	BRAT1		-0.755403
ENSG00000096996	IL12RB1		2.30904
ENSG00000145860	RNF145		0.768499
ENSG00000163171	CDC42EP3		1.15804
ENSG00000103642	LACTB		0.714967
ENSG00000204616	TRIM31		1.3844
ENSG00000110025	SNX15		-3.23163
ENSG00000160161	CILP2		1.87206
ENSG00000002834	LASP1		-0.764472			-0.843067
ENSG00000137393	RNF144B		1.56001
ENSG00000137198	GMPR		1.1311
ENSG00000107731	UNC5B		-1.38776			-1.79777
ENSG00000180346	TIGD2		-1.06476
ENSG00000204592	HLA-E		0.960933
ENSG00000103249	CLCN7		-1.2015
ENSG00000108557	RAI1		-1.20855
ENSG00000137767	SQOR		0.742188
ENSG00000156869	FRRS1		-1.06801
ENSG00000115464	USP34		-1.21656
ENSG00000161031	PGLYRP2		5.22539
ENSG00000166341	DCHS1		-2.72666
ENSG00000176022	B3GALT6		-0.90898			-1.45505
ENSG00000172367	PDZD3		-0.753285
ENSG00000103187	COTL1		1.13566
ENSG00000182197	EXT1		0.699078			0.778088
ENSG00000099326	MZF1		-0.824678			-0.853231
ENSG00000165929	TC2N		0.804388			1.2215
ENSG00000139370	SLC15A4		1.14478
ENSG00000054148	PHPT1		0.632679
[truncated: 923 more rows]

## Sheet: Sig genes Duodenum
GeneID	GeneSymbol	eaec.over.Mock	aafA.over.Mock	HS.over.Mock	expec.over.Mock	ehec.over.Mock
ENSG00000140465	CYP1A1	5.6431	5.28073	4.76803	5.48818	5.7929
ENSG00000137193	PIM1	3.63985	3.27871	2.92737	3.41474	3.04095
ENSG00000125657	TNFSF9	1.93334	1.98299	1.77004	1.90357	1.23105
ENSG00000116285	ERRFI1	1.78042	2.00456	2.02288	2.36554	2.20131
ENSG00000185650	ZFP36L1	2.22135	2.00512	1.76768	1.91646	1.20606
ENSG00000179833	SERTAD2	2.64388	2.80237	1.94925	2.80638	2.38944
ENSG00000198840	MT-ND3	2.38557	1.72256	1.86406	1.46244
ENSG00000275993	CU639417.1	3.0103	2.17436	3.05621	2.07596	1.56761
ENSG00000144136	SLC20A1	2.11591	1.77022	2.05973	1.85171	1.72573
ENSG00000198712	MT-CO2	2.28281	1.63456	1.75166	1.64735	0.774156
ENSG00000198899	MT-ATP6	2.19241	1.51194	1.69476	1.3479
ENSG00000166483	WEE1	2.01966	1.98189	1.895	1.9267	1.77881
ENSG00000180611	MB21D2	2.54657	2.37251	1.81421	2.18559	2.22781
ENSG00000198938	MT-CO3	2.18724	1.62143	1.69035	1.53536	0.700229
ENSG00000128016	ZFP36	2.42311	2.55036	2.0734	2.76074	2.24967
ENSG00000198727	MT-CYB	2.23264	1.50777	1.74353	1.513	0.700395
ENSG00000205476	CCDC85C	-2.54864	-2.0412	-2.15133	-2.37575	-1.724
ENSG00000059728	MXD1	1.83057	1.86623	1.81097	2.26679	2.15235
ENSG00000148926	ADM	2.09853	1.67454	2.03513	1.79451	1.61601
ENSG00000198886	MT-ND4	2.31858	1.56477	1.77723	1.80429	0.774534
ENSG00000180667	YOD1	1.43318	1.23625	1.6781	1.29601	1.95453
ENSG00000263155	MYZAP	2.36937	2.04358	1.78714	2.01027	1.48597
ENSG00000142178	SIK1	2.69205	1.98123	2.64487	1.3557	1.59973
ENSG00000101224	CDC25B	2.26538	2.3583	1.84817	2.33145	1.95866
ENSG00000175197	DDIT3	1.708	1.72039	1.73538	2.11975	1.74899
ENSG00000128422	KRT17	2.62371	2.90435	1.82999	2.2519	2.3605
ENSG00000139318	DUSP6	1.76969	1.66825	1.43352	1.7071	1.40857
ENSG00000178718	RPP25	2.7063	2.10935	2.31765	2.06887	1.63247
ENSG00000198763	MT-ND2	2.11044	1.30608	1.52685	1.24264
ENSG00000174151	CYB561D1	-2.10781	-2.3331	-1.74417	-1.85256	-1.56446
ENSG00000111674	ENO2	1.47561	1.68956	1.55454	1.91879	1.30123
ENSG00000134107	BHLHE40	1.57875	1.79454	1.60837	2.1059	1.7546
ENSG00000126368	NR1D1	1.01709	1.02605	1.52843	1.18508	1.3
ENSG00000157557	ETS2	1.23685	1.09638	1.43972	1.02585
ENSG00000157514	TSC22D3	1.60321	1.34929	1.37864	1.62743	1.35808
ENSG00000186480	INSIG1	1.75103	1.47476	1.28498	1.73331	1.47838
ENSG00000212907	MT-ND4L	1.86731	1.2059	1.48839	1.42654
ENSG00000159840	ZYX	1.39819	1.54511	1.44479	1.34134	1.04584
ENSG00000166592	RRAD	2.2768	2.57218	2.20709	2.35439	2.18127
ENSG00000205744	DENND1C	-1.13366	-1.05683	-1.25376	-1.27752	-1.11857
ENSG00000153933	DGKE	1.16476	1.21132	1.56003	1.24351	1.46416
ENSG00000109099	PMP22	2.46051	2.1491	2.01133	2.5488	1.87665
ENSG00000169926	KLF13	-1.91952	-2.0123	-1.62124	-1.94788	-2.17847
ENSG00000170345	FOS	1.75849	1.13159	1.64083	1.61478	1.39476
ENSG00000127129	EDN2	2.77063	3.02773	3.4545	1.99321	2.64351
ENSG00000169242	EFNA1	0.841219	1.18548	1.25974	1.26593	1.2444
ENSG00000129757	CDKN1C	1.62535	1.48729	1.51977	1.41664	0.945423
ENSG00000184897	H1FX	2.49991	1.91982	1.9881	1.78512	1.12298
ENSG00000143367	TUFT1	1.46765	1.66646	1.67709	1.527	1.49191
ENSG00000198513	ATL1	-1.63325	-1.25651	-1.74173	-1.29064	-0.903696
ENSG00000116954	RRAGC	1.76	1.49265	1.57133	1.40173
ENSG00000159792	PSKH1	-1.94774	-2.23463	-1.92292	-2.10558	-2.53546
ENSG00000163870	TPRA1	1.52362	1.49341	1.03453	1.39169	0.933281
ENSG00000131435	PDLIM4	1.55092	1.41652	1.16767	1.37921	0.831952
ENSG00000143217	NECTIN4	1.29587	1.72298	1.31019	1.70479	1.47176
ENSG00000135111	TBX3	1.72323	1.34763	1.65231	1.03874	1.01495
ENSG00000101255	TRIB3	1.4773	1.21142	1.39187	1.66718	1.16144
ENSG00000166189	HPS6	-1.59617	-1.62809	-1.46279	-2.0657	-2.10443
ENSG00000124171	PARD6B	2.13133	2.34089	1.50885	2.07207	1.5616
ENSG00000214226	C17orf67	1.58315	1.40054	1.64083	1.83907	1.87851
ENSG00000179094	PER1	1.18106	1.44145	1.53936	1.59198	1.81635
ENSG00000010310	GIPR	1.02683	1.05264	1.28999	1.36112	1.26977
ENSG00000164252	AGGF1	-0.957851	-0.937835	-1.09735	-0.899376	-0.69738
ENSG00000160783	PMF1	1.21701	1.03826	1.18558	0.966914	0.683186
ENSG00000141582	CBX4	1.98877	1.78321	1.72268	1.58513	1.61952
ENSG00000172939	OXSR1	0.838967	0.969247	0.955817	1.11581	1.09665
ENSG00000142273	CBLC	1.12774	1.12684	1.04363	0.924215	0.956372
ENSG00000117394	SLC2A1	1.32976	1.39259	1.27966	1.27675	1.18118
ENSG00000104549	SQLE	1.39846	1.30768	1.19026	1.46027	1.26278
ENSG00000160471	COX6B2	1.71813	1.54367	1.49491	2.13976	1.52832
ENSG00000167397	VKORC1	1.65042	1.34626	1.30561	0.970689
ENSG00000117318	ID3	2.34484	1.59112	1.9169	1.78756	1.70044
ENSG00000172613	RAD9A		0.921592	1.06597	1.07202
ENSG00000185019	UBOX5	1.2363	0.931016	1.1807	0.932806	0.728713
ENSG00000169583	CLIC3	1.71636	1.24721	1.33183	1.62462	1.25627
ENSG00000121858	TNFSF10	-1.09655		-1.07578	-1.17892	-0.663174
ENSG00000167106	FAM102A	1.24359	1.33028	1.09152	1.24476	1.15983
ENSG00000090238	YPEL3	1.09679	0.871499	1.07286	1.07079
ENSG00000148154	UGCG	1.24888	1.07336	1.34422	1.1975	1.29907
ENSG00000198355	PIM3	2.09326	2.0666	1.79747	2.15513	1.69667
ENSG00000185507	IRF7	1.00461	0.898374	1.0058	1.33804	0.781721
ENSG00000112299	VNN1	-1.07887	-0.894238	-0.982909	-0.906672
ENSG00000196436	NPIPB15	1.61131	1.56414	1.8073	1.79492
ENSG00000228253	MT-ATP8	1.66799	1.05273	1.1676	0.936847
ENSG00000184205	TSPYL2	1.69484	1.76739	1.38139	1.97818	1.27368
ENSG00000130522	JUND	1.71562	1.30869	1.28024	1.506
ENSG00000214026	MRPL23	1.56237	1.09064	1.23093	0.948861
ENSG00000243477	NAT6	1.4674	1.36522	1.50714	1.67099	1.10118
ENSG00000114812	VIPR1	0.89587	0.662533	1.0492	0.888586	1.15297
ENSG00000172818	OVOL1	1.69991	1.5754	1.39955	1.67563	1.36177
ENSG00000163659	TIPARP	2.68965	2.46339	1.84463	2.52569	2.66183
ENSG00000184254	ALDH1A3	2.60705	2.28292	1.77821	2.19641	2.45088
ENSG00000101194	SLC17A9	1.6347	1.54479	1.63639	1.61926	1.57945
ENSG00000198816	ZNF358	1.61869	1.04144	1.19328	1.26908
ENSG00000184216	IRAK1	-1.05121	-1.09279	-0.949263	-1.54266	-1.61626
ENSG00000163013	FBXO41	-2.18079	-1.87133	-2.13092	-1.93181	-2.11077
ENSG00000086205	FOLH1	-1.14232	-1.0491	-1.15505	-1.01718
ENSG00000104915	STX10	0.982257	0.711125	0.884181	0.68738
ENSG00000204435	CSNK2B	1.47218	1.19052	1.18646	1.20084
ENSG00000070444	MNT	1.12217	1.06862	1.07937	1.09371	1.65539
ENSG00000124762	CDKN1A	1.36949	1.43124	1.14601	1.33513	0.980509
ENSG00000143179	UCK2	-1.4198	-1.11824	-1.24988	-1.32319	-1.49411
ENSG00000171223	JUNB	2.11744	2.0579	1.72315	2.30687	1.95313
ENSG00000125812	GZF1			1.08636
ENSG00000172409	CLP1	-1.10552	-1.1722	-1.12801	-1.2428	-1.06942
ENSG00000185499	MUC1	3.40734	2.80533	2.74651	2.80744	1.81539
ENSG00000110651	CD81	1.73157	1.4271	1.42649	1.28059
ENSG00000198467	TPM2		1.37831	1.63778	1.71323	1.26093
ENSG00000102554	KLF5	1.41069	1.05501	1.11327	1.18784	0.70476
ENSG00000187097	ENTPD5	-1.19331	-0.982396	-1.02706	-0.721829
ENSG00000100403	ZC3H7B	-1.23169	-1.0956	-1.07471	-1.46404	-1.14583
ENSG00000185864	NPIPB4			1.95133	1.42673
ENSG00000107185	RGP1	-1.09338	-0.940681	-0.969733	-0.908304
ENSG00000188290	HES4	1.88238	2.08626	1.80379	1.95461	1.62716
ENSG00000132196	HSD17B7	0.911233	0.732928	0.993111	1.28158	1.20896
ENSG00000124882	EREG	2.39954	2.79828	1.86185	2.29718	2.36561
ENSG00000168209	DDIT4	1.33678	1.02286	1.00003	1.45189	1.5319
ENSG00000110011	DNAJC4	1.09784	0.766566	0.876452	0.663737
ENSG00000088002	SULT2B1	1.51266	1.37713	1.47191	1.33892	1.07295
ENSG00000120875	DUSP4	1.55747	1.2766	1.40664	1.28182	1.29798
ENSG00000117479	SLC19A2		0.703217	1.0871	0.747468	0.954313
ENSG00000177606	JUN	1.74191	1.67746	1.46556	1.94634	1.53774
ENSG00000175106	TVP23C		1.17502	1.27384	1.44953	1.36433
ENSG00000240849	TMEM189	1.45434	1.09425	1.12927	1.34673
ENSG00000179862	CITED4	3.5348	2.98785	1.7916	3.06879	2.15739
ENSG00000186104	CYP2R1	-0.966931	-1.34762	-1.08523	-1.21495	-1.24024
ENSG00000143390	RFX5	-0.945605	-0.897811	-1.04097	-1.1753	-0.907384
ENSG00000148426	PROSER2	1.20977	0.987976	0.920781	0.970366	0.710609
ENSG00000178719	GRINA	1.38201	1.19311	1.05433	1.27137
ENSG00000106012	IQCE	-1.70141	-1.23835	-1.14738	-1.47092	-1.43793
ENSG00000183741	CBX6	-1.55302	-1.55463	-1.48012	-1.42236	-1.50352
ENSG00000167565	SERTAD3	1.38264	1.00078	1.25859	1.38201	1.06509
ENSG00000117984	CTSD	1.57246	1.35602	1.25923	1.32951
ENSG00000189060	H1F0	1.28021	1.02102	0.947035	1.25845	1.125
ENSG00000136379	ABHD17C	1.17952	0.879956	0.939502	0.694369
ENSG00000233927	RPS28	1.04989	0.849887	0.791351	0.670442
ENSG00000166165	CKB	1.53622	1.24787	1.07147	1.36106	0.85686
ENSG00000214357	NEURL1B	-1.87832	-1.57601	-1.74542	-1.62509	-1.23099
ENSG00000072310	SREBF1	1.03773	0.949226	1.15612	1.01811	0.790462
ENSG00000135114	OASL	1.15099	0.937254	1.10072	1.19719	1.13872
ENSG00000171766	GATM	-1.03544	-0.774274	-1.21446	-0.795484
ENSG00000157077	ZFYVE9		-1.22814	-1.09881	-1.20305	-0.776596
ENSG00000101460	MAP1LC3A		0.763696	0.844205		0.740553
ENSG00000152082	MZT2B	1.31973	0.987515	1.12446	0.776209
ENSG00000175137	SH3BP5L	-1.20861	-1.11519	-0.906734	-1.29202	-1.30523
ENSG00000133962	CATSPERB		0.903887	1.35482	1.04363
ENSG00000140450	ARRDC4			-1.02314
ENSG00000005001	PRSS22	1.22637	1.36411	1.10809	1.40578	1.23108
ENSG00000148339	SLC25A25		1.70139	1.64004	1.44522	1.748
ENSG00000145685	LHFPL2	1.11614	1.05303	0.873143	1.1404	0.962376
ENSG00000173511	VEGFB	1.42075	0.909494	1.01939	1.06777
ENSG00000168003	SLC3A2		0.892616	0.901496	0.749378	0.89658
ENSG00000109971	HSPA8	-1.09065	-0.936741	-1.07321	-1.08852	-0.764607
ENSG00000110917	MLEC	-1.2593	-1.30999	-1.10608	-1.60711	-1.84241
ENSG00000169914	OTUD3		1.03975	1.34414	1.03123	1.4053
ENSG00000263429	TMEM238L	0.976105	0.723318	0.820779	0.822187
ENSG00000179627	ZBTB42		-1.53176	-1.40811	-1.89996	-2.59235
ENSG00000137757	CASP5		-0.799769	-1.27771
ENSG00000162772	ATF3	2.42531	2.84167	1.8655	2.67174	2.65642
ENSG00000174307	PHLDA3	0.855731	0.681681	0.776856
ENSG00000069011	PITX1	1.44841	1.15575	0.933123	1.20528	0.655228
ENSG00000160888	IER2	1.78043	1.35579	1.35792	1.28582
ENSG00000261609	GAN	1.41029	1.39207	1.30727	1.474	1.51635
ENSG00000214530	STARD10	1.05342	0.852578	0.955917
ENSG00000108107	RPL28	1.05261	0.915937	0.875369
ENSG00000133424	LARGE1	-1.3405	-1.28304	-1.27838	-1.597	-1.45389
ENSG00000177685	CRACR2B		0.882417	0.963856	0.942806
ENSG00000012232	EXTL3	-1.42952	-1.60678	-1.08471	-1.78788	-1.92817
ENSG00000068366	ACSL4	1.06208	0.964774	0.755012	1.06918	0.98861
ENSG00000119547	ONECUT2			0.766478	0.734058
ENSG00000103496	STX4	0.93479	1.01315	0.831966	1.04525	0.647357
ENSG00000167508	MVD	1.40955	1.23441	1.1068	1.52307	1.16471
ENSG00000164897	TMUB1	1.16492	0.724084	0.88437	0.903796
ENSG00000174886	NDUFA11	1.44963	0.978623	1.15513
ENSG00000108439	PNPO	-1.53956	-1.43968	-1.3732	-1.68082	-1.51205
ENSG00000069424	KCNAB2		-1.39648	-1.11014	-1.39037	-1.61184
ENSG00000049239	H6PD	-1.17091	-1.13141	-1.20436	-1.35175	-1.45726
ENSG00000165556	CDX2	1.89044	1.21136	1.28438	1.32771
ENSG00000167074	TEF		-1.71033	-1.92717	-1.88073	-1.98965
ENSG00000183111	ARHGEF37	-1.63868	-1.57894	-1.1306	-1.83476	-1.83873
ENSG00000166471	TMEM41B	0.988011	0.787391	0.785975	0.841108
ENSG00000160216	AGPAT3	-1.0653	-0.992366	-0.919707	-1.17847	-1.06652
ENSG00000112511	PHF1		0.880626	0.921842	1.19064	0.745
ENSG00000173598	NUDT4	1.33594	1.20387	0.77881	1.31709	1.26997
ENSG00000120129	DUSP1	1.54084	1.51936	1.28325	1.79631	1.45098
ENSG00000176845	METRNL	1.02844		0.794432	0.591686
ENSG00000112245	PTP4A1	1.02768	0.962383	0.891942	0.98768	0.800745
ENSG00000173457	PPP1R14B	1.27157	0.904768	1.00256	0.842459
ENSG00000138166	DUSP5	2.12043	2.90589	1.86341	2.46832	2.05409
ENSG00000154511	FAM69A	-1.07559	-1.23278	-1.06348	-1.04685	-0.712038
ENSG00000076554	TPD52	1.13243	0.863909	0.845613	0.963233	0.625499
ENSG00000070614	NDST1	-1.05309	-1.14604	-0.880585	-1.02555	-1.32446
ENSG00000124743	KLHL31		-1.03647	-1.41128
ENSG00000163807	KIAA1143		-0.667265	-0.804098	-0.680149
ENSG00000228716	DHFR	-1.09591	-1.00767	-1.12285	-0.878699
ENSG00000185262	UBALD2	1.08258	1.00898	0.91973	1.01054	0.654742
ENSG00000196428	TSC22D2		1.07577	1.40758	1.20314	1.46354
ENSG00000132471	WBP2	1.07722	1.10828	0.877599	1.27876
ENSG00000128683	GAD1	1.29859	1.29901	1.01888	1.38252	1.48218
ENSG00000066322	ELOVL1	0.748089	0.623742	0.651747
ENSG00000113070	HBEGF	2.17783	2.15872	1.50245	2.09597	1.4155
ENSG00000189143	CLDN4	1.37838	1.36711	1.0879	1.14074	0.955481
ENSG00000163293	NIPAL1		-1.31249	-1.19112	-1.35858	-1.38757
ENSG00000164104	HMGB2		1.68024	1.99229	1.87114	1.9511
ENSG00000169174	PCSK9	1.47065	1.22438	1.10693	0.890644
ENSG00000174939	ASPHD1	1.33707	0.890778	0.993915
ENSG00000168040	FADD		-1.43099	-1.45114	-1.53697	-1.35557
ENSG00000163686	ABHD6	-1.37373	-1.34961	-0.950738	-1.43388	-1.30735
ENSG00000160007	ARHGAP35	-1.35974	-1.20058	-1.19988	-1.27089	-1.05079
ENSG00000080200	CRYBG3	-2.02149	-1.44526	-1.60765	-1.42328
ENSG00000167748	KLK1	1.65871	1.67081	1.41791	1.6902
ENSG00000165983	PTER		-0.858402	-0.870089	-0.86134	-0.653598
ENSG00000239887	C1orf226		-1.573	-1.52919	-1.53074	-1.76669
ENSG00000107864	CPEB3	1.33615	1.15616	1.20694	1.20609
ENSG00000105963	ADAP1	1.07521	0.742495	0.90327
ENSG00000101311	FERMT1		-0.936548	-1.05225	-1.47649	-1.1746
ENSG00000157111	TMEM171	-0.951481	-0.679837	-0.861775	-0.919168	-0.67642
ENSG00000241553	ARPC4	1.27918	0.807773	0.927814	0.811071
ENSG00000184678	HIST2H2BE	1.65405	1.039	1.32512	1.41674	1.00232
ENSG00000167721	TSR1	-1.21409	-1.41014	-1.02109	-1.21748	-1.35778
ENSG00000141577	CEP131		0.803112	0.880138	0.804661
ENSG00000213445	SIPA1	0.820952	0.923859	0.760962	0.729811
ENSG00000100664	EIF5	-1.20885	-0.656901	-1.00129
ENSG00000179151	EDC3	1.26533	1.27736	1.02953	1.16349	1.03188
ENSG00000177181	RIMKLA		-0.923138	-0.848173	-0.897967	-0.862192
ENSG00000130513	GDF15	1.74392	1.97045	1.8395		1.42585
ENSG00000089335	ZNF302	-1.42012	-1.52277	-1.37272	-1.41556	-1.78947
ENSG00000258289	CHURC1		-0.651174	-0.824258
ENSG00000189319	FAM53B	-2.90854	-2.79006	-1.9765	-2.70525	-2.53531
ENSG00000205413	SAMD9		-1.19605	-1.15272	-0.820758
ENSG00000127329	PTPRB	-1.95815	-1.86156	-1.40471	-1.42207	-1.45204
ENSG00000164284	GRPEL2		0.827316	0.856343	0.736145
ENSG00000139651	ZNF740	-1.65715	-1.35189	-1.24552	-1.62432	-1.82547
ENSG00000099624	ATP5D	1.21251	0.87985	0.922603	0.702052
ENSG00000166106	ADAMTS15	4.43346	4.68159	3.20365	4.18127	3.37491
ENSG00000164889	SLC4A2	-1.05555	-0.739671	-0.875335	-0.981204
ENSG00000077463	SIRT6	0.910339	0.826993	0.858984	1.00376	0.704717
ENSG00000058262	SEC61A1	0.859814	0.775068	0.761007	0.695174
ENSG00000183963	SMTN			1.03309
ENSG00000084636	COL16A1		1.62789	1.08658	0.988024	1.47405
ENSG00000132017	DCAF15		1.10838	0.945928	0.945616
ENSG00000165782	PIP4P1			0.698754
ENSG00000074621	SLC24A1		-1.48788	-1.39038	-1.0635	-1.18519
ENSG00000160588	MPZL3		0.789347	1.06606
ENSG00000074181	NOTCH3		1.26318	1.54466	1.47812
ENSG00000139154	AEBP2	1.08284	1.32399	0.952038	1.22201	1.01397
ENSG00000167447	SMG8	-1.53761	-1.14525	-1.28275	-1.43012	-1.07826
ENSG00000115257	PCSK4		1.02762	1.10402	1.24669
ENSG00000238227	TMEM250		-1.20989	-0.87242	-1.50784	-1.76369
ENSG00000070985	TRPM5		1.16745	1.63232
ENSG00000146757	ZNF92		-0.778603	-1.10434	-1.08672
ENSG00000166126	AMN	0.802923	0.848346	0.778305	0.886412
ENSG00000156735	BAG4			1.09525
ENSG00000198081	ZBTB14	-1.36933	-1.41487	-1.08542	-1.29894	-1.24991
ENSG00000253710	ALG11	-1.07414	-0.690017	-1.10624	-0.948562
ENSG00000124422	USP22	-1.65157	-1.41278	-1.30447	-1.31739	-1.46522
ENSG00000137440	FGFBP1	2.20958	1.74874	1.37108	1.75271	1.92036
ENSG00000164626	KCNK5	1.09099	1.02082	0.859443	0.727192
ENSG00000099804	CDC34	0.898276	0.694201	0.826029	0.621486
ENSG00000023697	DERA		-0.892399	-0.874929
ENSG00000134970	TMED7	0.940947	0.947615	0.752169	0.784352
ENSG00000012660	ELOVL5	0.923003	1.0476	0.705423	0.975466	0.756983
ENSG00000128266	GNAZ	1.80648	1.11788	1.32034	1.49588
ENSG00000166821	PEX11A	-1.37489	-1.59884	-1.24835	-1.61017	-1.75353
ENSG00000084764	MAPRE3	1.12094	0.828371	0.936095	0.995243	0.832347
ENSG00000183762	KREMEN1	-2.6446	-2.06335	-1.93526	-2.05638	-2.34304
ENSG00000112339	HBS1L	-0.946936	-0.867942	-0.799513	-0.793879
ENSG00000144306	SCRN3		-0.919086	-0.913411	-1.01829	-0.706479
ENSG00000220205	VAMP2	1.61461	1.29491	1.41539	1.26875
ENSG00000186010	NDUFA13		1.15721	1.52125		1.46433
ENSG00000178773	CPNE7	1.45028	1.33617	1.2087	1.19529	1.32494
ENSG00000204842	ATXN2		0.822447	0.985649	1.03473	1.09909
ENSG00000024422	EHD2	1.57755	1.21575	1.35038
ENSG00000008256	CYTH3	-1.22224	-1.33475	-1.00529	-1.45566	-1.49622
ENSG00000100109	TFIP11	-1.45291	-0.882767	-1.02504	-0.773606
ENSG00000205707	ETFRF1			-1.09661
ENSG00000150776	NKAPD1	-0.941288	-0.788552	-0.791753	-0.759765
ENSG00000133247	KMT5C			0.940895	0.797511	0.877019
ENSG00000125753	VASP	1.07908	1.07954	0.826985	1.13475	0.91046
ENSG00000040608	RTN4R			0.858216	0.702646
ENSG00000182704	TSKU	1.74262		1.13942
ENSG00000177688	SUMO4	3.03796	3.11987	3.00528	3.82279	3.59209
ENSG00000205922	ONECUT3		0.812026	1.03714
ENSG00000149043	SYT8	0.990549	0.860732	0.847999	1.3917
ENSG00000144821	MYH15		-1.33168	-1.35937	-1.1042	-1.00539
ENSG00000159363	ATP13A2		-1.01156	-0.962665	-1.21647	-1.07735
ENSG00000112242	E2F3	1.03445	0.831916	0.814857	0.880016	0.691002
ENSG00000197191	CYSRT1	3.23846	2.94074	1.87042	2.89624	2.49486
ENSG00000250479	CHCHD10	1.17977	0.911546	0.925106
ENSG00000151023	ENKUR		-0.839062	-1.15134
ENSG00000146535	GNA12		-0.830134	-0.732785	-0.996421	-1.15905
ENSG00000196228	SULT1C3	-1.92369	-1.48766	-1.97054	-1.43708
ENSG00000221823	PPP3R1	1.24405	1.159	1.00101	1.02551
ENSG00000143614	GATAD2B		0.727874	0.987555	1.08425	1.20691
ENSG00000106384	MOGAT3		0.722958	0.861884	1.1131	0.964474
ENSG00000198888	MT-ND1	1.55731	0.908138	1.13783	1.07849
ENSG00000104957	CCDC130		0.943914	0.894539	1.10134
ENSG00000146731	CCT6A	-0.954085	-1.01415	-0.843011	-0.984012	-0.877125
ENSG00000197921	HES5		4.06849	4.60842	4.87915	4.15046
ENSG00000100412	ACO2	-1.19079	-0.815878	-0.800302	-1.03967
ENSG00000180787	ZFP3	-2.47886	-2.01431	-2.08571	-2.27334	-1.91687
ENSG00000165417	GTF2A1		0.59837	0.794696
ENSG00000047457	CP		-1.52281	-1.6412	-1.45376
ENSG00000188735	TMEM120B		0.760334	0.760015	0.732219	0.758159
ENSG00000140479	PCSK6		-1.46922	-1.28707	-1.72142	-1.46339
ENSG00000205364	MT1M	-1.56762	-2.21408	-1.12919	-2.46984	-1.23338
ENSG00000131746	TNS4	2.61465	2.27265	1.77931	2.80222	2.25258
ENSG00000163346	PBXIP1	1.04932	0.820671	0.73873	0.686283
ENSG00000007202	KIAA0100	-1.50762	-1.18247	-1.13048	-1.26412	-1.18775
ENSG00000067064	IDI1	1.22258	0.91182	0.790851	1.07937	0.901385
ENSG00000177946	CENPBD1		-1.34804	-1.7606	-1.90137	-1.8831
ENSG00000125895	TMEM74B	1.24857	0.861033	1.09229	1.07087
ENSG00000133477	FAM83F	-1.01923	-1.1742	-0.821606	-1.30391	-1.51371
ENSG00000090382	LYZ	-1.034	-0.808709	-1.01113	-0.801477
ENSG00000124575	HIST1H1D	2.46692	1.66388	2.13129	1.70662
ENSG00000148308	GTF3C5	0.7951	0.651462	0.646302	0.61809
ENSG00000057608	GDI2		-0.633031	-0.697074
ENSG00000154930	ACSS1	-1.24666	-1.55904	-1.02905	-1.85124	-2.09177
ENSG00000250722	SELENOP		-0.995556	-1.45534
ENSG00000243449	C4orf48	1.53163	1.07875	1.06217	1.04721
ENSG00000128268	MGAT3		-2.11835	-2.09988	-2.23139	-2.58606
ENSG00000170608	FOXA3	1.11539	1.17246	0.948378	0.986255	1.30342
ENSG00000110060	PUS3		-1.50229	-1.1678	-1.04991	-1.04758
ENSG00000197520	FAM177B	-1.05802	-1.08265	-1.05416
ENSG00000138079	SLC3A1	-1.09171	-1.04018	-1.00062	-1.10435
ENSG00000115641	FHL2	0.919062	0.79358	0.854796	0.673972	0.912632
ENSG00000124782	RREB1		1.03089	1.09622	1.14958	1.25827
ENSG00000085760	MTIF2	-0.989055	-1.04722	-0.848812	-0.931916
ENSG00000243716	NPIPB5		0.628468	0.79211	1.10998	1.27632
ENSG00000182378	PLCXD1		1.20027	1.42374	1.42313	1.46219
ENSG00000087074	PPP1R15A	1.88693	2.73636	1.79708	2.78141	2.39465
ENSG00000105393	BABAM1	1.08635	0.908624	0.886755	0.797395
ENSG00000169692	AGPAT2	1.10783	0.798487	0.843208	0.900408
ENSG00000163435	ELF3		0.818749	0.765632	0.855542	0.67151
ENSG00000165886	UBTD1	1.25138	0.863962	0.94338
ENSG00000183463	URAD	2.12685	1.65064	1.52577	1.58764
ENSG00000166136	NDUFB8		1.05598	1.00586
ENSG00000213722	DDAH2	0.935183	0.855881	0.792728	0.964585	0.67232
ENSG00000171462	DLK2	2.68313	2.25728	1.99324	2.13984	1.7706
ENSG00000171443	ZNF524	1.27859	0.727901	0.880352	0.807382
ENSG00000067955	CBFB		0.772602	0.83743	0.705135
ENSG00000119782	FKBP1B	1.26679	0.916189	1.06196	0.94227
ENSG00000175602	CCDC85B	1.06657	0.923473	0.773783	0.821253
ENSG00000171222	SCAND1	1.37322	0.980889	0.97288	1.02327
ENSG00000198729	PPP1R14C	0.930899	0.761589	0.675087	0.773227
ENSG00000092964	DPYSL2	1.26787	1.016	0.792204	1.22355
ENSG00000001461	NIPAL3	-1.40158	-1.1736	-1.07815	-1.55351	-1.52149
ENSG00000197119	SLC25A29			0.797351	0.767554	0.857724
ENSG00000186352	ANKRD37			1.03415	0.880153	1.58127
ENSG00000171428	NAT1		-0.592623	-0.878715	-0.713605
ENSG00000186212	SOWAHB			-0.972104		-0.942261
ENSG00000144580	CNOT9		0.770265	0.70163	0.717661	0.612429
ENSG00000137449	CPEB2		1.03809	0.780378	1.02834	0.976195
ENSG00000118689	FOXO3	1.08506	1.08751	0.975128	1.25249	1.24379
ENSG00000100722	ZC3H14		-0.844759	-0.753429
ENSG00000106479	ZNF862	-1.27634	-1.21182	-0.922073	-1.22517	-1.0318
ENSG00000107159	CA9	0.909998	0.996172	0.754179	0.936915
ENSG00000175970	UNC119B	-2.02061	-2.04697	-1.44032	-1.84009	-2.23995
ENSG00000204681	GABBR1		0.974357	1.00707	1.25829	1.65533
ENSG00000153443	UBALD1		0.882817	1.06485
ENSG00000187867	PALM3			1.04334
ENSG00000179546	HTR1D	1.01032	1.03373	0.78855	1.03227	1.03663
ENSG00000257704	INAFM1		1.04236	0.982068	0.992245
ENSG00000184574	LPAR5		0.660741	0.927125
ENSG00000116771	AGMAT	-1.20902	-1.75234	-1.01721	-1.91998	-1.77704
ENSG00000036257	CUL3		-0.662658	-0.773649
ENSG00000197021	CXorf40B		1.09909	0.861968	0.987763	0.770717
ENSG00000167657	DAPK3		1.22057	0.872415	1.07103	0.917859
ENSG00000109321	AREG	2.1711	2.23221	1.47225	2.01516	2.06512
ENSG00000070019	GUCY2C	-0.866435	-0.792789	-0.718975	-0.665773
ENSG00000010292	NCAPD2		-1.31321	-1.34113	-1.18474	-1.56944
ENSG00000103226	NOMO3	-1.83415	-1.17996	-1.36183	-1.36999
ENSG00000138246	DNAJC13	-0.958492	-0.953991	-0.759396	-0.696091
ENSG00000279765	AC013394.1		1.67709	1.86992	2.13766	2.45137
ENSG00000177595	PIDD1			0.830482
ENSG00000138623	SEMA7A	1.95258	2.5877	1.54251	2.052	2.2892
ENSG00000140682	TGFB1I1		0.996069	1.16703
ENSG00000166135	HIF1AN	-1.10809	-0.960322	-0.782483	-1.17199	-1.13385
ENSG00000167470	MIDN	1.32675	1.0644	0.875096	0.976311
ENSG00000100836	PABPN1	0.872923	0.712691	0.779998	0.86995
ENSG00000188352	FOCAD	-0.998742	-1.04565	-0.765179	-0.980465	-0.796446
ENSG00000182858	ALG12		-0.667181	-0.779241	-1.00244	-0.673353
ENSG00000189180	ZNF33A		-0.715933	-0.717504
ENSG00000167995	BEST1		-2.54477	-1.97299	-2.22468	-2.06542
ENSG00000132623	ANKEF1		-0.890795	-0.960034	-0.89778	-0.957735
ENSG00000119927	GPAM	-1.65229	-1.96779	-1.15839	-2.144	-2.20278
ENSG00000173706	HEG1		1.82244	1.79663	1.61046
ENSG00000115866	DARS			-0.614157
ENSG00000215012	RTL10	-1.67117	-1.66723	-0.985301	-1.29962	-1.89351
ENSG00000000457	SCYL3	-1.19804	-1.46754	-0.974721	-1.39833	-1.33595
ENSG00000204310	AGPAT1	0.881854		0.687438
ENSG00000146242	TPBG	0.917279	0.880902	0.73954	0.810261
ENSG00000142556	ZNF614		-1.21562	-1.33	-1.25654	-1.20758
ENSG00000103507	BCKDK		0.74398	0.751828	0.764755
ENSG00000185049	NELFA		0.726706	0.800551	0.847453
ENSG00000160789	LMNA	0.807282	0.645031	0.649118
ENSG00000205403	CFI		-0.704036	-1.00815
ENSG00000112305	SMAP1		-0.720191	-0.909234
ENSG00000152133	GPATCH11		-0.892895	-0.930356	-0.783076
ENSG00000126005	MMP24OS	0.905092		0.743276
ENSG00000124459	ZNF45		-0.729565	-0.868949	-1.07734	-0.742339
ENSG00000124253	PCK1		1.59502	1.52199	1.764	1.56589
ENSG00000048140	TSPAN17		-0.943009	-0.694346	-1.11861	-0.983055
ENSG00000164068	RNF123	-1.52115	-0.906988	-1.06545	-1.09894
ENSG00000133739	LRRCC1			-1.25712
ENSG00000173212	MAB21L3	-2.4298	-2.24596	-1.87751	-2.24758	-1.80698
ENSG00000089902	RCOR1		0.94137	0.861627	0.960012	0.849727
ENSG00000175193	PARL		0.867831	1.02075	0.876569
ENSG00000168994	PXDC1	1.19038	1.32796	0.840905	1.08858
ENSG00000139517	LNX2	0.969586	0.997015	0.888497	0.936574	0.862823
ENSG00000113494	PRLR	-1.63614	-1.70415	-1.67294	-1.86858	-2.12913
ENSG00000112818	MEP1A		-0.589097	-0.789871
ENSG00000107021	TBC1D13	-1.29515	-1.29845	-0.95374	-1.19209	-1.51715
ENSG00000008853	RHOBTB2		-1.81692	-1.33183	-1.85115	-1.99977
ENSG00000115816	CEBPZ		-1.08128	-1.17583	-1.05493
ENSG00000158195	WASF2	-1.47222	-0.926894	-1.1796	-1.03586
ENSG00000158552	ZFAND2B	0.76279		0.662199	0.606512
ENSG00000269881	AC004754.1			2.39873
ENSG00000169992	NLGN2		0.873863	0.938795	1.54066	1.32085
ENSG00000111816	FRK		-0.789257	-0.902841	-0.86454	-0.926748
ENSG00000154175	ABI3BP	1.30445	1.45751	1.164	1.54277
ENSG00000128284	APOL3		-1.24904	-0.868058	-1.63121	-1.58432
ENSG00000131037	EPS8L1		0.671087	0.780269		0.794071
ENSG00000198690	FAN1	-1.84952	-1.6562	-1.1496	-1.28218	-1.25937
ENSG00000108774	RAB5C	0.804576	0.596349	0.665817
ENSG00000139718	SETD1B		0.793142	0.985219
ENSG00000133226	SRRM1		0.794933	0.727307	1.16796	1.12001
ENSG00000204843	DCTN1	-1.06433		-0.927138
ENSG00000138061	CYP1B1	7.2083	6.82326	6.11601	6.03269	7.38462
ENSG00000153714	LURAP1L			0.914014
ENSG00000188833	ENTPD8	0.931744	0.733269	0.710499	0.630963
ENSG00000151176	PLBD2	1.24675	1.10188	0.956074	0.976646
ENSG00000135842	FAM129A		-0.741563	-0.999771	-1.01503
ENSG00000172216	CEBPB	1.56298	1.73023	1.23699	2.09199
ENSG00000157837	SPPL3	1.15553	0.911664	0.875938	0.977439
ENSG00000181284	TMEM102		-0.91916	-0.845433	-1.50994	-1.20543
ENSG00000084090	STARD7	-0.905788	-0.923083	-0.752854	-1.13972	-1.25148
ENSG00000175662	TOM1L2	-1.12874	-0.884773	-0.900138	-0.842393
ENSG00000101665	SMAD7		0.756789	0.793947	0.698995
ENSG00000175826	CTDNEP1	1.24936	1.03593	0.892157	1.05362
ENSG00000125967	NECAB3			0.667973
ENSG00000105281	SLC1A5	1.2733	0.881997	0.770036	0.794306
ENSG00000075618	FSCN1		0.956143	0.97971	0.979848
ENSG00000197417	SHPK	1.51802	0.903005	1.20807
ENSG00000167173	C15orf39	1.26104	1.0051	0.874669	0.849342
ENSG00000128298	BAIAP2L2		1.89917	1.34565	2.24742	1.91194
ENSG00000275052	PPP4R3B		-0.69124	-0.710732
ENSG00000054148	PHPT1		0.595753	0.676622
ENSG00000198791	CNOT7		-0.594203	-0.640711
ENSG00000171234	UGT2B7	-1.26971	-1.21154	-1.11069	-0.958887
ENSG00000160191	PDE9A	1.20152	1.58005	0.828263	1.73671	1.71017
ENSG00000120925	RNF170		-0.822361	-0.723565	-0.76328	-0.660829
ENSG00000164211	STARD4	0.801376	0.975526	0.655453	1.27501	1.32023
ENSG00000139624	CERS5	0.935303	0.764381	0.82253	0.900764
ENSG00000114455	HHLA2			-0.861575
ENSG00000111319	SCNN1A	0.685101		0.588319	0.63461
ENSG00000163082	SGPP2			-1.07793
ENSG00000052802	MSMO1	0.81889	0.776297	0.660745	0.884154	0.844452
ENSG00000166889	PATL1		0.908525	0.719793	0.998785	0.894123
ENSG00000181016	LSMEM1			1.2755		1.16331
ENSG00000167861	HID1			0.60349
ENSG00000198146	ZNF770	-1.18866	-1.31859	-0.986414	-1.10411
ENSG00000198408	MGEA5			0.826583		0.697243
ENSG00000142694	EVA1B		0.871798	0.910183
ENSG00000166578	IQCD	2.7072	2.6199	1.48365	2.71988	2.68666
ENSG00000158106	RHPN1		0.825263	1.02874	1.24279
ENSG00000065054	SLC9A3R2		1.1029	0.889182	0.98563
ENSG00000105669	COPE	0.905411	0.779208	0.715007	0.624997
ENSG00000218891	ZNF579			0.855731
ENSG00000248771	SMIM31		-0.640329	-0.758297	-0.665659
ENSG00000109736	MFSD10	0.765943	0.708923	0.619243
ENSG00000138131	LOXL4	1.56884	1.24687	0.718978	0.863576	1.25443
ENSG00000112972	HMGCS1	1.03577	1.28585	0.798613	1.67594	1.74778
ENSG00000115648	MLPH			0.637509	0.780389
ENSG00000057663	ATG5			-0.644853
ENSG00000104783	KCNN4		0.764408	0.773833	0.854921
ENSG00000165507	C10orf10		0.79023	0.927361	0.809614
ENSG00000106404	CLDN15		0.610891	0.682165
ENSG00000108861	DUSP3	-0.746207		-0.652503	-0.672241	-0.760525
ENSG00000169018	FEM1B	0.930454	1.12908	0.773707	1.27981	1.07577
ENSG00000100290	BIK		0.975954	0.884858	0.786752	0.885739
ENSG00000179085	DPM3	1.15488	0.776091	0.773801
ENSG00000221968	FADS3		0.772232	0.776652	0.779431	0.958024
ENSG00000070423	RNF126		0.93837	0.902814	0.974972
ENSG00000167617	CDC42EP5		1.27232	1.10057	0.994406
ENSG00000105321	CCDC9		1.04823	0.861846	1.04617	1.15005
ENSG00000102882	MAPK3	0.68249		0.60899
ENSG00000242498	ARPIN	-1.09298	-0.999319	-0.889943	-1.48661	-1.43652
ENSG00000172296	SPTLC3	-1.39408	-1.4139	-1.0716	-1.40937	-1.69026
ENSG00000185010	F8			-2.61086	-3.01338
ENSG00000127125	PPCS		-0.774741	-0.896845	-0.757345
ENSG00000106976	DNM1		0.704266	0.864797	1.2116	1.41831
ENSG00000271254	AC240274.1	-1.59477	-1.52637	-1.24656	-1.2593	-1.09441
ENSG00000154269	ENPP3		-1.07444	-1.08503
ENSG00000167797	CDK2AP2	1.43245	1.08427	0.922456	1.28977	0.821656
ENSG00000107249	GLIS3	0.862762		0.763213
ENSG00000105372	RPS19	0.980147	0.866135	0.79412
ENSG00000102181	CD99L2		-1.10853	-0.888211	-0.943008	-1.2401
ENSG00000074410	CA12	0.833634	0.863727	0.673595	0.867511
ENSG00000177191	B3GNT8			0.835434
ENSG00000231925	TAPBP		1.541	1.36377	1.43687
ENSG00000132825	PPP1R3D		-1.41058	-1.06878	-1.87029	-1.43723
ENSG00000168386	FILIP1L			-0.857481
ENSG00000185164	NOMO2	-1.79155	-1.18969	-1.22283	-1.70118
ENSG00000131591	C1orf159			0.747434	0.715482
ENSG00000170412	GPRC5C	1.11627	0.862092	0.638966	0.751877
ENSG00000163581	SLC2A2	-1.57317	-2.01023	-1.49045	-2.32977	-2.58135
ENSG00000063177	RPL18	0.950579	0.793434	0.758627
ENSG00000047634	SCML1			0.819164	0.776642	0.936247
ENSG00000157110	RBPMS	0.989702	0.948713	0.840367	1.07782	0.769422
ENSG00000080845	DLGAP4		1.01822	0.877817	0.875104
ENSG00000171552	BCL2L1	1.12576	0.928359	0.800979	0.830996
ENSG00000131941	RHPN2		0.801989	0.772222
ENSG00000166897	ELFN2			-1.38578
ENSG00000112146	FBXO9	-1.16215	-1.12899	-0.821651	-1.01367	-0.908233
ENSG00000076351	SLC46A1	-1.51543	-1.65964	-1.05315	-1.70515	-1.62774
ENSG00000188636	RTL6		-1.30872	-1.17046	-1.49555	-1.53208
ENSG00000142102	PGGHG		0.86697	0.917387	0.926713
ENSG00000114268	PFKFB4	-1.02307	-1.0247	-0.801273	-1.03253	-1.0639
ENSG00000147419	CCDC25		-0.742026	-0.738999	-0.621189
ENSG00000181523	SGSH		0.948892	0.70169	0.887597	0.787546
ENSG00000143515	ATP8B2		-1.85978	-1.70335	-2.96191
ENSG00000125458	NT5C		0.728843	0.873778	0.939703
ENSG00000206073	SERPINB4			-1.35228
ENSG00000125741	OPA3	-1.33555	-1.08745	-0.912589	-1.20763	-1.1953
ENSG00000146112	PPP1R18		1.42179	1.05021	1.52407	1.12034
ENSG00000078674	PCM1	-1.06632	-0.917197	-0.679764	-0.58641
ENSG00000164713	BRI3	0.798129	0.767896	0.695403	0.768835	0.611932
ENSG00000140853	NLRC5		0.969821	1.15151		1.26351
ENSG00000262246	CORO7		1.16095	1.37236
ENSG00000172086	KRCC1		-1.0624	-0.866399	-0.837632	-0.835504
ENSG00000117523	PRRC2C		1.22353	0.988063	1.31933	1.03227
ENSG00000081189	MEF2C		1.30904	1.57171	1.67247	1.76473
ENSG00000206418	RAB12		0.9237	0.70293	0.881353
ENSG00000134827	TCN1		-0.84842	-0.833511
ENSG00000197261	C6orf141	1.12969	1.04141	0.944089	1.19462	1.07262
ENSG00000174567	GOLT1A	0.814175	0.698984	0.604733
ENSG00000198858	R3HDM4	1.05055	0.923194	0.855889	1.05047
ENSG00000152518	ZFP36L2	1.62823	0.888783	1.13599
ENSG00000205277	MUC12		1.9635	1.83321	1.97924
ENSG00000039123	SKIV2L2	-0.800036	-0.602652	-0.60787
ENSG00000088986	DYNLL1		-0.9085	-0.881939
ENSG00000166340	TPP1	1.14981	1.21534	0.949219	1.08461
ENSG00000181652	ATG9B		1.3783	1.19532	1.65026	1.68424
ENSG00000170498	KISS1		0.944653	1.17134	1.07156
ENSG00000203814	HIST2H2BF		1.90433	2.14099	2.50995	2.15694
ENSG00000167306	MYO5B			-0.664882
ENSG00000062370	ZNF112		-0.961564	-1.18087
ENSG00000164151	ICE1		-0.825198	-0.833015	-0.890195	-0.746385
ENSG00000196700	ZNF512B		-1.41265	-1.34738	-1.6518
ENSG00000130748	TMEM160	1.25733	0.980082	0.94416
ENSG00000275713	HIST1H2BH	1.99547		1.73309	2.00365	2.09759
ENSG00000124160	NCOA5		-0.878833	-0.792158	-1.16561	-1.73388
ENSG00000204564	C6orf136	0.908351		0.756632
ENSG00000076770	MBNL3		-0.921594	-0.893821
ENSG00000103489	XYLT1	-1.56876	-1.43929	-0.999028	-1.78817	-1.69892
ENSG00000196943	NOP9		-0.847858	-0.801375	-1.17125	-1.11233
ENSG00000187554	TLR5		-2.22716	-1.63102	-2.18022	-2.26488
ENSG00000151572	ANO4		-2.25007	-1.7965	-1.42519	-1.56774
ENSG00000125505	MBOAT7	0.927347	0.637733	0.654469
ENSG00000124074	ENKD1	1.05696	0.81069	0.806966
ENSG00000187642	PERM1	2.97784	1.35278	1.65796	1.86594
ENSG00000099849	RASSF7			0.646315
ENSG00000134590	RTL8C		0.706047	0.758919	1.07849
ENSG00000076944	STXBP2		0.745213	0.699577	0.835274
ENSG00000162191	UBXN1	0.836642	0.637471	0.630782	0.67946
ENSG00000146072	TNFRSF21	0.807403	0.757343	0.656266	0.603846
ENSG00000013588	GPRC5A		0.872791	0.853766
ENSG00000143771	CNIH4		-0.643325	-0.682311
ENSG00000114270	COL7A1		0.846943	0.903379	0.934371	1.07357
ENSG00000075399	VPS9D1			0.653334
ENSG00000065308	TRAM2		-0.821307	-0.934386	-1.01056	-1.09872
ENSG00000104221	BRF2		-1.08171	-1.01224	-1.32087
ENSG00000185522	LMNTD2		0.676418	0.75585	0.998645	1.07806
ENSG00000120451	SNX19		-0.606315	-0.650506	-0.791524	-0.730867
ENSG00000240891	PLCXD2		-0.806248	-0.848834
ENSG00000140521	POLG			-0.903175
ENSG00000176428	VPS37D			1.26719
ENSG00000174669	SLC29A2			0.886807	0.9329
ENSG00000147041	SYTL5		-1.01231	-0.866955	-0.966658
ENSG00000154813	DPH3			-0.821603
ENSG00000066044	ELAVL1	0.913922	0.872833	0.689004	0.746718
ENSG00000100441	KHNYN		-0.796773	-0.962063	-1.00515	-0.955379
ENSG00000204618	RNF39		1.51739	1.26875	1.72354	1.8263
ENSG00000125144	MT1G	-1.63294	-2.74209	-1.16337	-2.58135	-1.65804
ENSG00000170027	YWHAG		0.798661	0.711775	0.737684
ENSG00000135218	CD36	-1.72549	-1.78165	-1.5524	-1.87087
ENSG00000171320	ESCO2	-1.78946	-1.19183	-1.15895	-1.24404	-1.40548
ENSG00000104774	MAN2B1	-0.743235		-0.602268	-0.63161
ENSG00000158292	GPR153		-0.722236	-0.847139		-1.13518
ENSG00000128739	SNRPN			1.28114
ENSG00000130173	ANGPTL8		2.94115	3.43857		3.10058
ENSG00000067191	CACNB1			1.21604	1.56206	1.60229
ENSG00000068137	PLEKHH3			0.934359	0.905913
ENSG00000136193	SCRN1		-0.992735	-0.988249	-1.17221	-1.12715
ENSG00000167972	ABCA3		-1.72146	-1.22269	-1.68406	-1.69541
ENSG00000258130	AC106782.1			1.01142		1.02927
ENSG00000171124	FUT3		0.726204	0.625953	0.761633
ENSG00000125844	RRBP1		1.11127	0.966823	0.918235
ENSG00000179820	MYADM	1.4264	1.89726	1.02957	1.52492	1.31687
ENSG00000112159	MDN1	-1.58458	-1.67106	-1.12798	-1.47138	-1.53748
ENSG00000198786	MT-ND5	1.24597	0.706649	0.812711	0.951376
ENSG00000157765	SLC34A2	1.47553	1.45012	1.16825	1.32115
ENSG00000176945	MUC20		1.17973	0.876826	0.893783
ENSG00000074660	SCARF1	-1.76206	-1.05494	-0.89639
ENSG00000114573	ATP6V1A	0.824336	0.651117	0.696609
ENSG00000214717	ZBED1		-0.938325	-0.737898	-1.52898	-1.64101
ENSG00000171914	TLN2		-0.979672	-0.884553	-1.05164
ENSG00000103089	FA2H		1.63383	1.10554	1.76607	1.52156
ENSG00000197933	ZNF823			-0.78012
ENSG00000163872	YEATS2	-1.03774	-0.943353	-0.738169	-0.970939	-0.776389
ENSG00000110446	SLC15A3	1.34898	0.967975	0.805936
ENSG00000148218	ALAD		-0.955271	-0.643698	-0.679684	-0.77665
ENSG00000087152	ATXN7L3		-0.751837	-0.633305	-1.04838	-0.928154
ENSG00000105655	ISYNA1		0.779641	0.772482	1.008
ENSG00000104823	ECH1	0.901281	0.632251	0.723297
ENSG00000188747	NOXA1			0.711531	0.667925
ENSG00000018699	TTC27		-1.73902	-1.51188	-1.65053
ENSG00000198380	GFPT1	0.837218	0.757309	0.678436	0.695755
ENSG00000035862	TIMP2	1.19191	0.985356	0.833357	0.990204
ENSG00000204160	ZDHHC18			0.695811
ENSG00000174775	HRAS			0.751693
ENSG00000133872	SARAF	0.956348	0.789887	0.625274	0.696939
ENSG00000167384	ZNF180		-0.842103	-0.816064	-0.966017	-1.0629
ENSG00000166750	SLFN5			-1.05842
ENSG00000086712	TXLNG	-1.14005	-0.872436	-0.683574	-0.892147	-0.97101
ENSG00000188042	ARL4C	3.28421	2.61807	1.95539	2.79061	2.67063
ENSG00000023287	RB1CC1		-0.587037	-0.690987
ENSG00000204388	HSPA1B	1.77788	2.00141	1.32981	2.54469	1.9347
ENSG00000007047	MARK4	1.00676	0.804719	0.719046
ENSG00000166579	NDEL1		0.699097	0.608801	0.716335	0.6663
ENSG00000240682	ISY1	1.12773		0.883167	0.873894
ENSG00000114738	MAPKAPK3		-0.920381	-0.689768	-1.00942	-0.953943
ENSG00000060558	GNA15		2.43533	1.66578	2.58999	1.76963
ENSG00000257594	GALNT4	-1.9996	-1.40491	-1.49137
ENSG00000139168	ZCRB1			-0.846157
ENSG00000164168	TMEM184C	-0.815147	-0.745319	-0.672417	-0.649319
ENSG00000102804	TSC22D1			0.998513
ENSG00000196363	WDR5		-1.05952	-0.605244	-1.21093	-1.73143
ENSG00000129007	CALML4		-0.775038	-0.751575
ENSG00000130164	LDLR	1.33049	1.68264	1.05921	1.50401	1.39133
ENSG00000167985	SDHAF2		0.902466	0.910728
ENSG00000163032	VSNL1		-1.17846	-1.08083	-1.07457
ENSG00000167900	TK1		0.743439	0.627967
ENSG00000172893	DHCR7	1.14716	0.968141	0.817567	1.03166
ENSG00000108424	KPNB1			-0.586909
ENSG00000125772	GPCPD1		0.601506	0.63044	1.08398	1.54577
ENSG00000137221	TJAP1		1.20305	0.742363	1.24149	1.09397
ENSG00000197111	PCBP2	1.03272	0.896814	0.756731	1.13794	0.810182
ENSG00000119328	FAM206A	-0.968	-0.868683	-0.695237
ENSG00000145113	MUC4		1.43852	1.38936	1.57984	1.51225
ENSG00000064666	CNN2	0.769146	0.644405	0.635468	0.692975
ENSG00000113522	RAD50		-1.53435	-1.29922	-1.15032
ENSG00000146707	POMZP3			1.13315
ENSG00000141504	SAT2			0.649025
ENSG00000162302	RPS6KA4		-0.942095	-0.686429	-1.26284	-1.19393
ENSG00000265972	TXNIP			-0.648408
ENSG00000103024	NME3		0.637014	0.742699
ENSG00000174951	FUT1	1.74979		1.56506	1.49795
ENSG00000186723	OR10H1		1.83867	1.77243	1.81163
ENSG00000123472	ATPAF1		-0.59876	-0.58807
ENSG00000242173	ARHGDIG			1.14521
ENSG00000074696	HACD3		-0.832945	-0.724511	-0.953822
ENSG00000002834	LASP1		-0.690706	-0.681148	-0.95283	-0.928299
ENSG00000167641	PPP1R14A		1.30718	1.5295
ENSG00000132357	CARD6		-0.722217	-0.71144	-0.738436
ENSG00000205517	RGL3			0.859803	0.997449	0.992156
ENSG00000159173	TNNI1			-0.902362	-1.04815	-1.62494
ENSG00000099194	SCD	0.976126	0.664749	0.737089	0.940081
ENSG00000104859	CLASRP		0.713038	0.719184	0.954193	0.782076
ENSG00000178462	TUBAL3		-1.89159	-1.12313	-1.79818	-2.15724
ENSG00000126768	TIMM17B		0.637961	0.642873	0.590462
ENSG00000129084	PSMA1	0.787409	0.591957	0.611564
ENSG00000162545	CAMK2N1	0.87722	0.614222	0.603958	0.615256
ENSG00000168806	LCMT2		-1.86652	-1.4151	-2.07434	-1.40436
ENSG00000171940	ZNF217		0.789167	0.719692	0.786559	0.842695
ENSG00000166145	SPINT1		0.990346	0.810909	0.834357
ENSG00000235169	SMIM1			1.27298	1.20939
ENSG00000149932	TMEM219	0.830941		0.61355
ENSG00000107281	NPDC1			0.669315	0.636398
ENSG00000184949	FAM227A			1.36273
ENSG00000135926	TMBIM1	0.78609	0.768094	0.643163	0.5954
ENSG00000076924	XAB2		0.696308	0.654714
ENSG00000135318	NT5E		-0.978842	-0.96705
ENSG00000163545	NUAK2		1.40945	0.874331	1.00467	0.869312
ENSG00000137815	RTF1		0.677514	0.613936
ENSG00000185291	IL3RA		1.46911	1.3558
ENSG00000174306	ZHX3	-1.49049	-1.61482	-1.07419	-1.49121	-1.76934
ENSG00000213977	TAX1BP3		1.06973	1.16095
ENSG00000158715	SLC45A3		-1.11741	-0.698006	-1.16883	-1.21148
ENSG00000176834	VSIG10	-0.83216	-0.822876	-0.593004	-0.977215	-1.18782
ENSG00000011422	PLAUR	1.53352	1.93751	1.04579	1.82257	1.74824
ENSG00000141858	SAMD1		0.67605	0.812245
ENSG00000167994	RAB3IL1		2.02159	2.28234
ENSG00000103550	KNOP1		-1.62027	-0.995253	-1.63959	-1.40394
ENSG00000144118	RALB			-0.601074
ENSG00000244187	TMEM141	1.26322		0.863186
ENSG00000113615	SEC24A	1.03976	1.2995	0.848946	1.16424	1.04478
ENSG00000114626	ABTB1			0.609233
ENSG00000112303	VNN2			-0.610772
ENSG00000136872	ALDOB		-0.827139	-0.817557	-0.798519
ENSG00000154134	ROBO3		0.881925	1.04505	0.934276
ENSG00000164342	TLR3		-0.687926	-0.705646
ENSG00000171425	ZNF581		0.756801	0.799258
ENSG00000101346	POFUT1		-1.13763	-0.75433	-1.25174	-1.62275
ENSG00000138430	OLA1			-0.778822
ENSG00000204516	MICB		1.42411	0.928392	1.24495
ENSG00000180745	CLRN3		-0.689419	-0.740859
ENSG00000197635	DPP4			-0.79594
ENSG00000169249	ZRSR2		0.639644	0.764731	0.768453
ENSG00000176986	SEC24C			-0.907545	-0.848541
ENSG00000077044	DGKD	-1.56202	-1.28509	-0.78318	-1.27399	-0.891291
ENSG00000125775	SDCBP2	0.758156	0.710484	0.60621
ENSG00000166192	SENP8		-1.24462	-1.49937	-1.89472
ENSG00000119048	UBE2B	0.864216	0.808627	0.618091	0.881978	0.635126
ENSG00000168306	ACOX2	-1.49435	-1.45142	-1.19056	-1.28018	-1.46694
ENSG00000116922	C1orf109		-1.02763	-0.840701	-1.10939	-1.21744
ENSG00000121316	PLBD1		-0.687466	-0.67158
ENSG00000135763	URB2		-1.56352	-1.23785	-2.41945	-2.50262
ENSG00000186395	KRT10	1.13027	0.860668	0.842294	0.854933
ENSG00000101246	ARFRP1		0.723794	0.74471
ENSG00000173621	LRFN4			1.33472
ENSG00000135392	DNAJC14			-0.958136
ENSG00000104324	CPQ			-0.872259
ENSG00000164172	MOCS2		-0.770877	-0.731119
ENSG00000080371	RAB21		1.19486	0.881061	1.12898
ENSG00000197070	ARRDC1			0.624895	0.735965
ENSG00000073921	PICALM	0.735417	0.791696	0.594283	0.867544	0.619649
ENSG00000123444	KBTBD4	-2.26154	-1.35252	-1.29274
ENSG00000145384	FABP2			-0.840424
ENSG00000185187	SIGIRR		0.647758	0.594444	0.741251
ENSG00000196116	TDRD7			-0.591175
ENSG00000151882	CCL28			-0.683743
ENSG00000186205	MARC1		-1.51484	-1.25187		-1.33768
ENSG00000158882	TOMM40L	-1.14952	-0.975934	-0.775209	-1.04588	-0.950466
ENSG00000100129	EIF3L		-0.952711	-0.960278	-0.923078
ENSG00000115484	CCT4		-0.744887	-0.845725	-1.125
ENSG00000115386	REG1A			-1.13459
ENSG00000186687	LYRM7	-1.34057	-1.19233	-0.830393		-0.835576
ENSG00000174840	PDE12		0.591713	0.620217
ENSG00000178935	ZNF552	-1.15996	-1.33251	-0.843128	-1.4308	-1.10631
ENSG00000172765	TMCC1		-1.12397	-0.875006	-0.973205
ENSG00000275183	LENG9			-1.00368
ENSG00000139880	CDH24		0.737853	0.746223	0.975094	0.865005
ENSG00000119396	RAB14		0.705122	0.647186	0.668602
ENSG00000187609	EXD3			0.617916
ENSG00000126581	BECN1			-0.761326
ENSG00000277258	PCGF2		0.798693	0.708544	0.971959
ENSG00000213937	CLDN9	1.51553		0.887878
ENSG00000110427	KIAA1549L		-0.742983	-0.878485	-1.48877
ENSG00000128513	POT1		-0.653412	-0.723071
ENSG00000103549	RNF40			-0.739425
ENSG00000136883	KIF12			0.800039
ENSG00000197888	UGT2B17		-1.03483	-1.22714	-1.15989
ENSG00000165948	IFI27L1			0.59709
ENSG00000157873	TNFRSF14		0.622451	0.638421	0.743609
ENSG00000181634	TNFSF15			-1.20839
ENSG00000114126	TFDP2		-0.855889	-0.715727	-0.723567
ENSG00000165671	NSD1		-1.30152	-0.915369	-1.4066	-1.08173
ENSG00000188070	C11orf95		-1.71385	-1.25285	-2.12725	-2.65627
ENSG00000156504	FAM122B	0.974232	0.70441	0.65253	0.769739
ENSG00000167615	LENG8			0.856521	1.03905	1.34306
ENSG00000168961	LGALS9	1.17395	0.868515	0.795069	1.20571
ENSG00000102897	LYRM1			-0.661522
ENSG00000105258	POLR2I	1.34032	0.905879	0.892752
ENSG00000165688	PMPCA			0.640325
ENSG00000168143	FAM83B			-0.955299
ENSG00000166912	MTMR10			0.60299	0.69962
ENSG00000136925	TSTD2		-1.39724	-1.23197	-1.29414
ENSG00000100764	PSMC1		-1.03515	-0.975089	-0.926464
ENSG00000101639	CEP192	-1.1606	-1.23209	-0.760329	-1.19135
ENSG00000131236	CAP1			-0.860193
ENSG00000138031	ADCY3		-2.24372	-1.86766		-2.56032
ENSG00000165097	KDM1B			-0.769538
ENSG00000100478	AP4S1		-1.14718	-1.22562	-1.64261
ENSG00000015520	NPC1L1	1.10429	0.90766	0.846125	0.986736
ENSG00000106333	PCOLCE		1.13116	1.03461
ENSG00000100078	PLA2G3	2.01	1.00415	1.17303	1.74916	1.62953
ENSG00000176909	MAMSTR			1.01534
ENSG00000136877	FPGS	0.908446	0.630074	0.662805
ENSG00000189339	SLC35E2B	-1.26946	-1.07197	-0.800355	-0.986244
ENSG00000158528	PPP1R9A		-1.02501	-0.896978
ENSG00000115718	PROC	1.32078	1.06659	0.784323	1.11987
ENSG00000118707	TGIF2		1.32118	1.01564	1.33827
ENSG00000188186	LAMTOR4	1.05876		0.76033
ENSG00000110721	CHKA			0.808368
ENSG00000167674	HDGFL2		0.772852	0.753729	0.750116
ENSG00000065150	IPO5	-1.26643	-0.936668	-0.798002	-1.43489	-1.14958
ENSG00000132475	H3F3B		1.02749	0.940883	1.06833
ENSG00000165233	CARD19		0.617164	0.654611	0.670837
ENSG00000162585	FAAP20	1.05568	0.628922	0.691534
ENSG00000102901	CENPT		0.631627	0.691338	0.943892	0.805183
ENSG00000119431	HDHD3			0.685908
ENSG00000149823	VPS51			-0.608751
ENSG00000196911	KPNA5			0.979421		0.952594
ENSG00000177565	TBL1XR1		0.599445	0.599594	0.62865
ENSG00000143799	PARP1	-0.841599	-0.68263	-0.602352	-0.889547	-1.23485
ENSG00000152766	ANKRD22		1.0129	0.632562
ENSG00000164366	CCDC127		-0.6645	-0.647352	-0.884845	-0.762676
ENSG00000187608	ISG15	1.04689	1.20592	0.74567	1.33586	1.20557
ENSG00000271303	SRXN1		-1.31697	-1.21114	-1.33194	-1.3052
ENSG00000134398	ERN2			0.662088
ENSG00000163453	IGFBP7		2.56839	2.23457
ENSG00000166326	TRIM44			-0.679294
ENSG00000274180	NATD1		-1.49002	-1.2279	-1.67706	-2.09705
ENSG00000103066	PLA2G15			0.632889
ENSG00000186416	NKRF			0.953194
ENSG00000088812	ATRN		-0.965984	-0.769386	-1.30683	-1.02713
ENSG00000181638	ZFP41		-2.37108	-1.30746	-2.12896	-1.95843
ENSG00000164941	INTS8		-0.914373	-0.654318
ENSG00000176973	FAM89B		1.18263	1.07085	1.1251
ENSG00000198752	CDC42BPB	-1.18247	-0.91094	-0.888424
ENSG00000117691	NENF		0.63973	0.727725
ENSG00000170889	RPS9		0.677136	0.585493
ENSG00000160703	NLRX1		-1.14432	-0.785766	-1.29102	-1.20025
ENSG00000114554	PLXNA1			-1.06227
ENSG00000103145	HCFC1R1	1.0771	0.749659	0.795584	0.905174
ENSG00000179335	CLK3		0.906039	0.715082	1.19754	1.3128
ENSG00000119812	FAM98A		-0.739572	-0.694521	-0.841213
ENSG00000071859	FAM50A		0.655697	0.63778	0.787163
ENSG00000154447	SH3RF1	0.822692	0.83133	0.63604	0.752914	0.730501
ENSG00000157601	MX1		0.725112	0.658958	0.747206	0.715926
ENSG00000100151	PICK1			0.612945
ENSG00000186832	KRT16		2.29226	1.54129	2.05
ENSG00000136603	SKIL		1.27707	0.959321	1.44434	1.18834
ENSG00000130255	RPL36		0.758535	0.654229
ENSG00000113161	HMGCR		0.686043	0.619512	0.859263	0.827544
ENSG00000166860	ZBTB39	-2.83396	-1.29092	-1.30364	-1.76455	-1.69946
ENSG00000078804	TP53INP2		0.785092	0.838457	1.12075
ENSG00000188021	UBQLN2		0.852787	0.892422
ENSG00000121671	CRY2		0.952969	0.859474	1.01607
ENSG00000165030	NFIL3			0.684066	0.660808	0.829591
ENSG00000101680	LAMA1		-1.55231	-1.30955	-1.42532	-2.46913
ENSG00000135441	BLOC1S1			0.980092
ENSG00000127980	PEX1		-0.797499	-0.729551	-0.879061	-0.715746
ENSG00000150961	SEC24D		0.940113	0.686639	0.810171	0.779268
ENSG00000101342	TLDC2			0.677883
ENSG00000141738	GRB7			0.912691	0.946924	0.932442
ENSG00000094755	GABRP			0.899929	-1.89076
ENSG00000274211	SOCS7		-1.23584	-0.997256	-1.17493	-1.2253
ENSG00000167526	RPL13	0.910044	0.789513	0.704068
ENSG00000176928	GCNT4		-1.30104	-1.01717	-1.07227	-1.72686
ENSG00000020633	RUNX3		2.57973	2.3687	2.79359
ENSG00000112031	MTRF1L			-0.83763
ENSG00000126583	PRKCG		1.77248	1.36096		1.69506
ENSG00000198794	SCAMP5		-1.1711	-0.734712	-1.14945	-1.17863
ENSG00000205358	MT1H	-1.70154	-2.70378	-1.06811	-2.73152	-1.48716
ENSG00000112304	ACOT13			-0.692709
ENSG00000135709	KIAA0513		-1.03845	-0.765728	-1.08088	-1.37495
ENSG00000205730	ITPRIPL2	-1.64594	-0.92685	-0.748463	-1.31502	-1.30964
ENSG00000139173	TMEM117		-0.731349	-0.785594
ENSG00000160055	TMEM234		0.751268	0.770716	1.10191	0.950289
ENSG00000171159	C9orf16	0.958051	0.781377	0.681739
ENSG00000177409	SAMD9L		-0.84712	-0.917914
ENSG00000188761	BCL2L15		-0.642684	-0.735761	-0.833688
ENSG00000163820	FYCO1		-1.10947	-0.948123	-1.12938
ENSG00000124429	POF1B			-0.608051
ENSG00000159461	AMFR		-0.849033	-0.686265	-0.944739	-1.13981
ENSG00000257093	KIAA1147	-1.4207	-1.07065	-0.866336	-1.18657	-1.0201
ENSG00000113384	GOLPH3		0.776402	0.601649	0.775424
ENSG00000182196	ARL6IP4		1.36214	1.45676
ENSG00000196227	FAM217B		-1.26233	-1.21154	-1.46834	-1.66445
ENSG00000096717	SIRT1		0.702714	0.632748
ENSG00000069399	BCL3	1.88357	2.67915	1.35722	2.71954	2.00839
ENSG00000147130	ZMYM3			0.782809
ENSG00000100612	DHRS7			-0.788497
ENSG00000169246	NPIPB3			1.35081	1.50237
ENSG00000128191	DGCR8		-0.861107	-0.757699		-1.14758
ENSG00000131652	THOC6	0.884996		0.614604
ENSG00000204267	TAP2			0.630774
ENSG00000106266	SNX8	-0.851708		-0.588527	-0.724304	-1.09768
ENSG00000090020	SLC9A1		1.09613	0.96688
ENSG00000150753	CCT5		-0.904267	-0.847446	-0.926035
ENSG00000137073	UBAP2		0.748307	0.662204	0.91256	0.795537
ENSG00000173272	MZT2A	0.973024	0.700479	0.727867	0.702192
ENSG00000151093	OXSM	-1.18515	-0.917243	-0.706647	-1.06122
ENSG00000181577	C6orf223			-0.608958
ENSG00000157227	MMP14	1.02421	1.01928	0.776712
ENSG00000143633	C1orf131		-1.08181	-0.70736	-1.12297	-1.0238
ENSG00000153574	RPIA	0.877497		0.626395
ENSG00000100335	MIEF1		-0.904327	-0.648613	-1.09608	-1.35272
ENSG00000184208	C22orf46		-1.45441	-0.827199	-1.79139	-1.72469
ENSG00000136854	STXBP1			0.649205	0.672027
ENSG00000154309	DISP1		-1.4904	-0.917697	-1.1161	-1.28602
ENSG00000168476	REEP4			0.739637
ENSG00000213996	TM6SF2			0.770534	0.854581
ENSG00000149679	CABLES2		0.950346	0.971889	1.46424
ENSG00000185896	LAMP1		0.905079	0.749139
ENSG00000136826	KLF4	1.26189	0.905052	0.734816	1.16059	0.807411
ENSG00000162337	LRP5		-0.602468	-0.6385	-0.792068
ENSG00000105227	PRX		-1.65676	-1.79712	-2.40201	-2.7423
ENSG00000065548	ZC3H15		-0.611546	-0.614341
ENSG00000167716	WDR81		-1.35867	-0.926356	-1.52481	-1.90368
ENSG00000123136	DDX39A		0.867646	0.85432	1.08015
ENSG00000255274	SMIM35			1.96486	1.89053	2.32566
ENSG00000198055	GRK6		-0.628181	-0.644472	-1.1047	-1.1601
ENSG00000106077	ABHD11		0.960735	0.803196	1.07905
ENSG00000184995	IFNE		-1.01308	-1.11912	-1.37618
ENSG00000239697	TNFSF12	2.00607	1.07318	1.20665
ENSG00000276409	CCL14		-3.58788	-2.84295
ENSG00000148297	MED22		-1.06586	-0.707076	-1.20407	-1.22135
ENSG00000113742	CPEB4		1.04422	0.758419	0.984685	0.823123
ENSG00000127452	FBXL12			0.626527	0.861158	0.701804
ENSG00000070495	JMJD6		1.04961	0.777306	1.01087	0.868218
ENSG00000168256	NKIRAS2	0.816277	0.665362	0.593312	0.643213
ENSG00000179588	ZFPM1			0.697834
ENSG00000058729	RIOK2		-0.881955	-0.709907	-0.787157	-0.733741
ENSG00000146648	EGFR			-0.615629
ENSG00000149922	TBX6			1.07613	1.52022
ENSG00000104361	NIPAL2		-0.946411	-0.70353	-0.876103
ENSG00000184009	ACTG1		0.985361	0.723717	0.73192	0.910236
ENSG00000156508	EEF1A1			-0.658562
ENSG00000144791	LIMD1	-1.10722	-1.1605	-0.742793	-1.40311	-1.26434
ENSG00000089876	DHX32			-0.606047
ENSG00000186187	ZNRF1			0.858546
ENSG00000146674	IGFBP3	1.03243	0.972788	0.627069	0.989536	0.648966
ENSG00000135537	AFG1L			-0.988928
ENSG00000040633	PHF23			0.609593
ENSG00000116406	EDEM3		-0.742749	-0.68592	-0.704775	-0.706365
ENSG00000105329	TGFB1	1.18424	0.836098	0.734519	0.850376
ENSG00000174136	RGMB	1.82634	1.23839	1.16285	1.29454
ENSG00000082146	STRADB		-1.29772	-0.801558	-1.12319	-1.27523
ENSG00000140931	CMTM3		2.14182	1.48085	1.64392
ENSG00000130475	FCHO1	1.55224		1.0379
ENSG00000067182	TNFRSF1A		0.707734	0.659033	0.851201
ENSG00000167476	JSRP1			1.33174
ENSG00000134326	CMPK2			0.763015
ENSG00000158828	PINK1		-0.971482	-0.950994	-1.17723
ENSG00000131503	ANKHD1		1.37665	1.30821	1.41411	1.5239
ENSG00000138663	COPS4			-0.585826
ENSG00000009844	VTA1			-0.634764
ENSG00000112699	GMDS			0.759959
ENSG00000140941	MAP1LC3B	0.916476	0.889609	0.647933	0.999098	0.778861
ENSG00000167461	RAB8A			-0.740512
ENSG00000181754	AMIGO1		-1.85785	-1.0509		-1.6724
ENSG00000172731	LRRC20		-1.39071	-1.13509		-2.14518
ENSG00000074219	TEAD2			0.99063
ENSG00000177105	RHOG		1.17096	0.789514	1.20813
ENSG00000076258	FMO4	-1.25325	-1.07478	-0.843033	-1.18541
ENSG00000111875	ASF1A		-1.05894	-0.8499
ENSG00000177459	ERICH5		-1.14544	-0.813839	-1.04135	-0.94752
ENSG00000166866	MYO1A	-1.15562	-1.19614	-0.812097	-1.15303
ENSG00000137404	NRM		1.1092	1.05179	1.32717
ENSG00000109501	WFS1			0.617862
ENSG00000213903	LTB4R			0.989849
ENSG00000125798	FOXA2			0.762012	1.08891
ENSG00000120727	PAIP2			-0.80569
ENSG00000116014	KISS1R		1.6856	1.60138
ENSG00000121904	CSMD2			-1.87537	-1.87181
ENSG00000089050	RBBP9			-0.663745
ENSG00000155366	RHOC		0.600496	0.631518
ENSG00000155827	RNF20		-0.817604	-0.609144	-0.826239	-0.718002
ENSG00000168522	FNTA			-0.599056
ENSG00000162458	FBLIM1		0.688701	0.594938	0.648887
ENSG00000186517	ARHGAP30		1.06616	1.11033
ENSG00000005486	RHBDD2		0.592923	0.633032
ENSG00000115289	PCGF1			0.618184	0.856566	0.750686
ENSG00000186716	BCR		-0.867668	-0.649005	-1.06019	-1.04734
ENSG00000003137	CYP26B1			-2.2887
ENSG00000100359	SGSM3		1.30882	1.18902	1.73481	1.61639
ENSG00000131094	C1QL1	1.12301	0.787241	0.651897	1.11971
ENSG00000109046	WSB1			0.626619	0.905148	1.00147
ENSG00000002330	BAD		0.743956	0.64483
ENSG00000198252	STYX			0.59965	0.599575
ENSG00000100300	TSPO	0.876869	0.615459	0.651481
ENSG00000115756	HPCAL1		0.774752	0.607319	0.999857
ENSG00000187266	EPOR		1.03358	0.9287	1.25638	1.15237
ENSG00000186166	CCDC84			0.623245
ENSG00000164010	ERMAP		-0.792287	-0.783415
ENSG00000135766	EGLN1			-0.593452	-0.646276	-0.663511
ENSG00000112406	HECA		0.908478	0.877963	0.972724
ENSG00000185278	ZBTB37		-1.26227	-1.09602
ENSG00000188643	S100A16			0.586836
ENSG00000161920	MED11	1.18082		0.642709	0.668988
ENSG00000146281	PM20D2			-0.713948		-0.762873
ENSG00000139645	ANKRD52	-1.21822	-0.987249	-0.718942	-1.15734
ENSG00000100068	LRP5L			0.823718
ENSG00000167996	FTH1			-0.761645
ENSG00000186666	BCDIN3D		-1.47803	-1.46269	-1.7726
ENSG00000012171	SEMA3B		0.905717	0.71412	0.767384
ENSG00000158062	UBXN11		0.938907	0.776734	1.11021	0.906598
ENSG00000142794	NBPF3			-1.15453
ENSG00000100211	CBY1			0.610104
ENSG00000100485	SOS2		-0.751069	-0.707008
ENSG00000132535	DLG4			1.31028
ENSG00000196372	ASB13		-1.85061	-0.953826	-2.04596	-2.58976
ENSG00000037749	MFAP3		-1.10871	-0.888407	-1.26697
ENSG00000133027	PEMT		0.800008	0.784468
ENSG00000165724	ZMYND19			0.77133
ENSG00000076344	RGS11			1.15377
ENSG00000126214	KLC1			0.863813		0.980332
ENSG00000185101	ANO9		1.21033	0.926336	1.67338	1.48915
ENSG00000198746	GPATCH3			0.810216
ENSG00000163961	RNF168			0.893438
ENSG00000142910	TINAGL1		0.688275	0.720364
ENSG00000132561	MATN2		-0.600492	-0.633039	-0.9364
ENSG00000205078	SYCE1L		1.39872	1.38033
ENSG00000130520	LSM4			0.653601
ENSG00000006652	IFRD1		0.797072	0.673835	0.915622	1.11434
ENSG00000125966	MMP24		-2.40244	-1.43382	-3.15238
ENSG00000149925	ALDOA		0.693421	0.640005	0.752925
ENSG00000103479	RBL2		-0.650908	-0.648836
ENSG00000162441	LZIC		-0.635537	-0.624551	-0.656049
ENSG00000196652	ZKSCAN5			-0.826961	-0.951079
ENSG00000137343	ATAT1			0.731019	0.826482
ENSG00000166477	LEO1			-0.60904
ENSG00000232040	ZBED9		-1.368	-1.13268	-1.5397
ENSG00000172663	TMEM134	0.914546	0.621483	0.633718
ENSG00000182774	RPS17		0.623366	0.590307
ENSG00000214954	LRRC69			1.31229
ENSG00000086504	MRPL28			0.688581
ENSG00000023902	PLEKHO1		1.40755	1.38883
ENSG00000084774	CAD	-3.32283	-2.15153	-0.936208	-1.32042	-1.57365
ENSG00000033170	FUT8			-0.636784
ENSG00000164576	SAP30L			-0.706361	-0.883928	-1.18251
ENSG00000172766	NAA16			0.667595
ENSG00000169733	RFNG		0.605703	0.59186
ENSG00000176714	CCDC121		-1.8123	-1.31291
ENSG00000110911	SLC11A2			-0.620748
ENSG00000154822	PLCL2		-0.869064	-0.593911	-0.806352
ENSG00000183337	BCOR		1.21628	0.708998	1.23242	0.769656
ENSG00000151090	THRB		-0.980258	-0.890728
ENSG00000106692	FKTN	-1.20385	-0.767113	-0.730889	-1.0428
ENSG00000059758	CDK17			0.646175
ENSG00000127947	PTPN12		1.08579	0.679202	1.05429	1.06474
ENSG00000178597	PSAPL1	1.78391	1.88804	0.984043	1.54664	1.46828
ENSG00000185189	NRBP2			0.734226		1.05566
ENSG00000164574	GALNT10		-0.830309	-0.744164	-1.06183	-1.31932
ENSG00000137709	POU2F3	1.47092	1.79131		1.77055	1.5015
ENSG00000165138	ANKS6	-0.962007	-1.24189		-1.51815	-1.27361
ENSG00000188505	NCCRP1	2.87055	3.96493		3.91202	3.66206
ENSG00000103257	SLC7A5	2.34197	2.07334		1.87579	1.02074
ENSG00000137878	GCOM1	1.62892	1.58571		1.73601	2.00755
ENSG00000057657	PRDM1	1.66869	1.85828		2.04189	1.55348
ENSG00000150907	FOXO1		2.22285		2.23338	1.71513
ENSG00000123728	RAP2C		0.819281		0.927474	0.724045
ENSG00000165997	ARL5B		1.38489		1.29794	1.42919
ENSG00000167114	SLC27A4		-1.00877		-1.63586	-1.39141
ENSG00000162878	PKDCC		-1.19973		-1.38221	-1.03306
ENSG00000105835	NAMPT		0.906141		1.07083	1.22374
ENSG00000105514	RAB3D		-1.36196		-1.91692	-1.7956
ENSG00000204128	C2orf72		-1.49218		-1.54487	-2.10372
ENSG00000204389	HSPA1A		1.78983		2.34838	1.59113
ENSG00000102312	PORCN		1.23954		1.60288
ENSG00000165929	TC2N		0.642735		0.99775	1.12978
ENSG00000163626	COX18		-0.747482		-1.20545	-1.10539
ENSG00000163602	RYBP	0.903855	1.00503		1.01917	0.993301
ENSG00000196470	SIAH1		1.28345		1.62059
ENSG00000144566	RAB5A	0.691127	0.790477		0.851638	0.736976
ENSG00000136478	TEX2	-0.957895	-0.806803		-1.13324	-1.01684
ENSG00000090402	SI	-1.64775	-1.55678		-2.22956
ENSG00000138442	WDR12		-1.01432		-1.35597	-0.869717
ENSG00000186204	CYP4F12		0.887327		1.39933	1.36596
ENSG00000161526	SAP30BP		0.930409		1.06929	1.01866
ENSG00000160271	RALGDS		1.34665		1.78375	1.59945
ENSG00000104765	BNIP3L				0.847044	0.764531
ENSG00000010165	METTL13	-1.11546	-0.756265		-0.973797	-0.995623
ENSG00000117407	ARTN		1.78861		2.55228	2.04984
ENSG00000119392	GLE1		-0.814738		-1.02335	-1.11574
ENSG00000088256	GNA11		-0.859181		-1.26219	-1.2567
ENSG00000117155	SSX2IP		-1.10308		-1.11441	-1.07002
ENSG00000088899	LZTS3				-0.904302	-1.27423
ENSG00000147642	SYBU		-1.01281		-1.6171	-2.09602
ENSG00000124702	KLHDC3				-0.855094	-0.77566
ENSG00000129467	ADCY4		1.7984		2.68636	1.76708
ENSG00000123595	RAB9A	0.975436	0.954164		0.860619	0.767519
ENSG00000158615	PPP1R15B		1.74162		1.76075	1.30802
ENSG00000095585	BLNK	-1.04732	-0.748383		-1.11398
ENSG00000141574	SECTM1	0.970643	0.788137		0.920819
ENSG00000113916	BCL6		0.96437		1.42446	0.957839
ENSG00000125952	MAX	0.864585	0.820001		0.869675	0.933524
ENSG00000125826	RBCK1		0.60937		0.77721	0.72096
ENSG00000149476	TKFC		-0.683546		-0.941643	-0.887509
ENSG00000186106	ANKRD46		-0.760055		-0.935922	-0.913301
ENSG00000173227	SYT12				-1.09673	-1.03672
ENSG00000168792	ABHD15		-1.14654		-1.26535	-1.77965
ENSG00000156521	TYSND1		-0.865799		-1.25892	-1.65628
ENSG00000137331	IER3		3.4176		3.15107	2.66545
ENSG00000116906	GNPAT		-0.861527		-0.882285	-0.691698
ENSG00000153107	ANAPC1		-1.03226		-1.07397	-1.12936
ENSG00000163513	TGFBR2		-0.66063		-0.958945	-0.841942
ENSG00000128578	STRIP2		1.12282		1.23896	1.27322
ENSG00000168924	LETM1		-0.735366		-1.12877	-1.18753
ENSG00000197329	PELI1		1.00904		1.22775	0.98388
ENSG00000152795	HNRNPDL				0.990707	1.13562
ENSG00000141458	NPC1		0.768028		1.07908	1.07887
ENSG00000162139	NEU3	-1.92392	-2.02587		-1.96948	-1.84488
ENSG00000186496	ZNF396		-1.23552		-2.32951
ENSG00000135245	HILPDA		2.71562		3.07813	2.59699
ENSG00000128965	CHAC1		2.71637		2.50814
ENSG00000008283	CYB561		-0.643852		-0.969519	-1.14162
ENSG00000162924	REL		1.54919		1.67326	2.12701
ENSG00000138668	HNRNPD		0.620625		0.978231	1.00331
ENSG00000163660	CCNL1				1.50174	1.60524
ENSG00000102743	SLC25A15		-1.27162		-1.47219	-1.76522
ENSG00000196476	C20orf96				1.18355
ENSG00000130822	PNCK				0.950195
ENSG00000189325	C6orf222		2.75309		2.31628	1.97861
ENSG00000070404	FSTL3	1.48633	1.88859		1.55167	1.2373
ENSG00000167191	GPRC5B				-1.34699	-1.39589
ENSG00000198074	AKR1B10		-0.867442		-1.34025
ENSG00000136238	RAC1	0.954778	0.932483		1.01483	0.696974
ENSG00000146904	EPHA1		-0.773773		-0.976681	-1.09781
ENSG00000167604	NFKBID		3.72473		3.33015	3.43587
ENSG00000149485	FADS1		0.68284		1.058	0.952901
ENSG00000100941	PNN				0.784242	0.678081
ENSG00000198758	EPS8L3				1.05116	0.865663
ENSG00000140464	PML		1.40936		1.42594	1.31577
ENSG00000136830	FAM129B		-0.792347		-1.19392	-1.42061
ENSG00000266714	MYO15B		0.762479		1.08668	0.999603
ENSG00000125347	IRF1		2.11059		1.92394
ENSG00000060656	PTPRU		-0.622195		-1.12667	-0.98746
ENSG00000075651	PLD1	-1.01641	-0.912302		-0.91325
ENSG00000265203	RBP3		1.05978		1.33242	1.19854
ENSG00000113739	STC2	1.02558	0.982409		1.0354
ENSG00000173218	VANGL1		-0.84329		-1.21698	-1.22709
ENSG00000162891	IL20		7.05705		5.72923	5.87321
ENSG00000174885	NLRP6		-0.884464		-1.47421	-1.75586
ENSG00000166133	RPUSD2		-1.295		-1.85591	-1.40184
ENSG00000128340	RAC2		1.17756		1.29334	0.918733
ENSG00000131459	GFPT2		3.70826		4.21058
ENSG00000108819	PPP1R9B		-1.19041		-1.44944	-1.50747
ENSG00000112877	CEP72		1.63955		1.55469	1.3934
ENSG00000153391	INO80C		0.77461		1.05142	1.00223
ENSG00000173846	PLK3		2.49029		2.23412
ENSG00000131242	RAB11FIP4		-0.803095		-0.773674	-1.02578
ENSG00000172638	EFEMP2		0.882296		1.3262
ENSG00000184898	RBM43		-0.998766		-1.65096
ENSG00000152484	USP12		0.823382		0.87948	0.748201
ENSG00000150990	DHX37		-1.02099		-1.34538	-1.44512
ENSG00000114859	CLCN2	-1.06027	-0.848214		-0.999039
ENSG00000239521	GATS		-1.08171		-1.32941	-0.96882
ENSG00000183826	BTBD9		-0.817073		-0.870264	-1.06746
ENSG00000140511	HAPLN3		1.92545		2.23076
ENSG00000141569	TRIM65		-1.23466		-1.40751	-1.38278
ENSG00000100644	HIF1A		1.40494		1.46705	1.41819
ENSG00000153006	SREK1IP1		0.650798		0.791999
ENSG00000116044	NFE2L2		0.862027		0.92221	0.847304
ENSG00000123095	BHLHE41		0.960558		0.916562
ENSG00000139410	SDSL		-0.958763		-1.34637	-0.927098
ENSG00000066379	ZNRD1		1.09582		1.05183	0.953517
ENSG00000023228	NDUFS1				-0.67575
ENSG00000176624	MEX3C		0.66832		0.853154
ENSG00000237330	RNF223		1.70553		1.868	1.82913
ENSG00000068654	POLR1A		-1.13476		-1.59603	-1.21232
ENSG00000112715	VEGFA		0.784568		1.16692	1.29598
ENSG00000156687	UNC5D		-2.59169		-2.21823	-2.18292
ENSG00000119314	PTBP3		0.682015		0.792242	0.863916
ENSG00000109670	FBXW7		0.612578		0.967674	1.14044
ENSG00000178537	SLC25A20		-0.836287		-0.939992	-0.806488
ENSG00000087085	ACHE				0.921089
ENSG00000240038	AMY2B				1.01627	0.780914
ENSG00000157933	SKI	-1.48139	-0.806257		-1.44591	-1.44783
ENSG00000145217	SLC26A1				-2.48131
ENSG00000105429	MEGF8		-1.12456		-1.30846
ENSG00000174684	B4GAT1		-1.50267		-2.23781	-1.91561
ENSG00000160877	NACC1				-0.953698	-1.11161
ENSG00000180917	CMTR2		-0.816155		-0.804581
ENSG00000172716	SLFN11		2.51428		2.93845	2.61763
ENSG00000001626	CFTR				-1.65154	-1.1998
ENSG00000013441	CLK1				0.99847	1.17841
ENSG00000204610	TRIM15		1.28406		1.34423
ENSG00000164048	ZNF589	-1.74148	-1.2634		-1.76889	-1.28565
ENSG00000198276	UCKL1		0.737029		0.988219	1.20461
ENSG00000173692	PSMD1		-0.790432		-0.760354
ENSG00000116698	SMG7		0.733113		0.914086
ENSG00000126790	L3HYPDH		-1.59532		-1.9217	-1.65978
ENSG00000131979	GCH1		1.21765		1.27807	0.970387
ENSG00000168763	CNNM3		-0.791455		-1.06165	-1.58047
ENSG00000138030	KHK		-0.856709		-1.43053	-1.32521
ENSG00000177963	RIC8A		-0.600209		-0.681222	-0.819445
ENSG00000136689	IL1RN		0.853387		0.928901
ENSG00000124275	MTRR		-0.819972		-0.992321	-0.761829
ENSG00000105559	PLEKHA4		1.82306		1.94637	1.56583
ENSG00000118816	CCNI		0.714453		0.924298
ENSG00000198324	FAM109A		-0.973869		-1.08516	-1.26
ENSG00000106636	YKT6				-0.7501	-0.988869
ENSG00000145675	PIK3R1		-1.23343		-1.25104	-1.2383
ENSG00000156858	PRR14		0.729998		1.0355
ENSG00000009335	UBE3C				-0.843615	-0.778449
ENSG00000141219	C17orf80		-1.61547		-1.4885	-1.40227
ENSG00000123552	USP45		-0.967789		-1.08178
ENSG00000068078	FGFR3		-0.942384		-1.10924	-0.871269
ENSG00000105327	BBC3		2.8331		2.33516	2.28304
ENSG00000107771	CCSER2		0.770295		0.881379	0.964122
ENSG00000105810	CDK6				-1.0565	-0.871704
ENSG00000143630	HCN3		1.01973		1.40935	1.528
ENSG00000106366	SERPINE1		2.72478		2.89119
ENSG00000173039	RELA		1.39734		1.27451	1.02978
ENSG00000142867	BCL10	0.773138	0.893567		0.783636	0.716259
ENSG00000255150	EID3				2.60104
ENSG00000170017	ALCAM		0.782054		0.903752	0.901001
ENSG00000164163	ABCE1		-1.4367		-1.74257	-1.26974
ENSG00000171617	ENC1		-1.28518		-1.73281	-2.11775
ENSG00000103942	HOMER2				-0.994767	-0.782139
ENSG00000083312	TNPO1		-0.787767		-0.756803	-0.614851
ENSG00000158122	AAED1	1.43651	1.06321		1.32761	1.11839
ENSG00000159713	TPPP3		1.80547		1.75956
ENSG00000183317	EPHA10		-1.27564		-1.4321	-1.16504
ENSG00000100739	BDKRB1		1.98877		1.8292	1.72528
ENSG00000100034	PPM1F	-2.10576	-0.79299		-1.38097	-1.31749
ENSG00000104356	POP1		-0.83209		-1.14072	-1.38384
ENSG00000214706	IFRD2		-0.747773		-1.00121	-1.04543
ENSG00000165271	NOL6		-0.746738		-1.27064	-1.57547
ENSG00000124217	MOCS3				-1.81543	-1.67105
ENSG00000276293	PIP4K2B		-1.10584		-1.03156	-1.27561
ENSG00000103034	NDRG4		0.993382		1.39591
ENSG00000184012	TMPRSS2		1.74577		1.53672	1.46944
ENSG00000141448	GATA6		1.06589		1.03056
ENSG00000146457	WTAP		0.739421		0.805899	0.615753
ENSG00000011083	SLC6A7		1.64682		1.65422	1.5799
ENSG00000178700	DHFR2		-1.2589		-1.40667	-1.44636
ENSG00000136643	RPS6KC1		-0.710812		-0.88328
ENSG00000116704	SLC35D1		-0.734485		-0.790243	-0.738024
ENSG00000104140	RHOV		3.23158		2.92494
ENSG00000114942	EEF1B2		-0.618425		-0.933828
ENSG00000166446	CDYL2	1.28719	1.41259		1.24394	1.44695
ENSG00000166188	ZNF319				-1.75554	-1.59077
ENSG00000047578	KIAA0556		-0.651661		-0.944489
ENSG00000148300	REXO4		-0.645988		-0.833436	-1.27781
ENSG00000168936	TMEM129		-0.839879		-1.24988	-1.50647
ENSG00000126107	HECTD3	-0.734296	-0.593955		-0.713664	-0.997939
ENSG00000113722	CDX1		0.941267		1.04775
ENSG00000105993	DNAJB6		1.01781		1.08914	0.870533
ENSG00000133703	KRAS		0.797899		0.84411	0.685625
ENSG00000171103	TRMT61B		-1.28954		-1.26826	-0.946958
ENSG00000163933	RFT1				-1.01252	-1.03026
ENSG00000197976	AKAP17A		0.700451		0.846671	0.699656
ENSG00000197863	ZNF790		-0.828342		-1.32606	-1.00602
ENSG00000076053	RBM7		0.634982		0.687361	0.660087
ENSG00000069998	HDHD5		-0.65796		-0.964487	-0.892356
ENSG00000163517	HDAC11		-0.775646		-1.04056	-1.17799
ENSG00000138764	CCNG2		0.636372		0.732835	0.672786
ENSG00000154059	IMPACT		-0.62105		-0.774836	-0.737309
ENSG00000064933	PMS1		-1.09567		-1.50185	-1.30725
ENSG00000072210	ALDH3A2		-0.618036		-0.894453	-0.72907
ENSG00000130598	TNNI2				1.68954
ENSG00000205356	TECPR1	-1.07302	-0.685709		-0.863954
ENSG00000126351	THRA		-1.55063		-1.54907	-1.35126
ENSG00000138622	HCN4		-1.44727		-1.92594	-1.4517
ENSG00000049883	PTCD2		-1.25444		-1.6876	-1.28141
ENSG00000135148	TRAFD1		0.795767		0.682098	0.80355
ENSG00000143153	ATP1B1		1.23921		1.07767
ENSG00000168010	ATG16L2		0.943263		1.33324	1.37673
ENSG00000177666	PNPLA2		0.695232		0.827623
ENSG00000132823	OSER1				0.674755	0.799642
ENSG00000182827	ACBD3		0.598576		0.612589	0.670641
ENSG00000170522	ELOVL6		-0.874804		-0.84054
ENSG00000091622	PITPNM3	-1.09363	-0.828836		-0.994198
ENSG00000145780	FEM1C				0.79134	0.918884
ENSG00000168528	SERINC2				0.771724
ENSG00000138802	SEC24B				0.69136	0.688248
ENSG00000166869	CHP2		-1.0422		-1.30775	-1.23641
ENSG00000161547	SRSF2		0.66176		0.839258
ENSG00000124532	MRS2		-0.912911		-0.958054	-0.824528
ENSG00000102977	ACD		0.793817		1.13529
ENSG00000119900	OGFRL1		1.51252		1.22022
ENSG00000170144	HNRNPA3				0.666276
ENSG00000162241	SLC25A45		0.965765		1.05615
ENSG00000243927	MRPS6		0.650184		0.938983
ENSG00000124383	MPHOSPH10		-0.705089		-1.05074
ENSG00000122861	PLAU		3.4284		2.58159	2.29262
ENSG00000159658	EFCAB14				0.679875
ENSG00000182400	TRAPPC6B	0.728263			0.672356	0.594611
ENSG00000111885	MAN1A1	0.805501	0.68964		0.761567
ENSG00000135919	SERPINE2		0.797324		1.12438	1.20346
ENSG00000130935	NOL11				-1.16379
ENSG00000213676	ATF6B	0.755957			0.722353
ENSG00000008517	IL32		1.20531		1.22327	1.02483
ENSG00000162702	ZNF281		-1.20957		-1.12277
ENSG00000042445	RETSAT		-0.6316		-0.769371
ENSG00000172432	GTPBP2				0.838108	0.780071
ENSG00000178726	THBD		1.79637		2.18046
ENSG00000160326	SLC2A6		2.20483		1.96545	1.58351
ENSG00000170852	KBTBD2				0.645681
ENSG00000016391	CHDH	-1.00554	-0.653483		-0.798233	-0.759228
ENSG00000130826	DKC1		-1.05379		-1.10661	-1.27068
ENSG00000185022	MAFF		2.48474		2.14444	2.03047
ENSG00000157224	CLDN12		0.901457		0.845591	0.842009
ENSG00000159388	BTG2		1.59794		1.24825	1.08623
ENSG00000117595	IRF6		0.881837		0.82531	0.669511
ENSG00000162086	ZNF75A		-0.853279		-0.987571	-1.14035
ENSG00000109787	KLF3		0.85014		0.845265
ENSG00000099840	IZUMO4		1.90232		1.52905	1.41696
ENSG00000105048	TNNT1		1.03545		1.13833	0.953685
ENSG00000198707	CEP290		-1.19072		-1.04654
ENSG00000160208	RRP1B				-1.14877	-1.41215
ENSG00000134987	WDR36		-0.996705		-1.10509	-1.03787
ENSG00000048707	VPS13D	-0.921238	-0.744937		-0.719994
ENSG00000095383	TBC1D2		-0.722079		-0.905068	-1.12921
ENSG00000177425	PAWR				0.639575	0.633616
ENSG00000176907	TCIM		1.47064		1.75141
ENSG00000099821	POLRMT		-0.804687		-0.913766	-1.19082
ENSG00000150782	IL18				-1.11423
ENSG00000163867	ZMYM6				0.768532	0.773462
ENSG00000100422	CERK		-1.27614		-1.30393	-1.55739
ENSG00000184697	CLDN6		2.50935		2.10066
ENSG00000084734	GCKR		1.39722		1.35766	1.44537
ENSG00000175048	ZDHHC14				-1.0021	-0.784149
ENSG00000129946	SHC2	0.829049	0.712941		0.747655
ENSG00000127663	KDM4B		-0.839002		-1.07522	-0.926418
ENSG00000167770	OTUB1		0.594446		0.748631
ENSG00000010017	RANBP9		0.596887		0.774837
ENSG00000044090	CUL7	-1.18865	-0.822163		-0.879652
ENSG00000234616	JRK		-1.41911		-1.75531	-1.33531
ENSG00000118503	TNFAIP3		3.34952		2.72847	2.66504
ENSG00000087303	NID2		-1.89822		-2.66216
ENSG00000112851	ERBIN				0.683779	0.655305
ENSG00000155508	CNOT8				0.610081
ENSG00000146592	CREB5		1.20279		1.22369	1.4435
ENSG00000102934	PLLP	0.996077	0.630291		0.726308
ENSG00000115234	SNX17		-0.73179		-0.757158	-1.03487
ENSG00000007384	RHBDF1		0.821004		1.01223
ENSG00000198331	HYLS1		-1.83296		-1.79821	-1.56882
ENSG00000149930	TAOK2		-0.876639		-0.989031	-0.79752
ENSG00000007392	LUC7L				0.720374
ENSG00000089163	SIRT4		-1.45655		-2.3035	-2.8084
ENSG00000136937	NCBP1		-0.823731		-0.744093
ENSG00000129514	FOXA1		-1.01762		-1.3365	-1.63941
ENSG00000205362	MT1A		-2.55541		-2.44149
ENSG00000162148	PPP1R32		1.592		2.03111
ENSG00000147124	ZNF41		-0.733757		-1.02041
ENSG00000100968	NFATC4				1.1979
ENSG00000160233	LRRC3		-1.37006		-1.46649	-1.77715
ENSG00000145740	SLC30A5				-0.695916	-0.596638
ENSG00000007376	RPUSD1		-0.69671		-1.08362	-1.52491
ENSG00000175592	FOSL1		2.99059		2.47785	2.2764
ENSG00000100170	SLC5A1				-0.930426
ENSG00000135631	RAB11FIP5		-0.819991		-1.20749	-1.30248
ENSG00000117228	GBP1		0.953138		1.0938	1.3317
ENSG00000012822	CALCOCO1				0.726805	0.638042
ENSG00000169715	MT1E		-0.826262		-1.17565
ENSG00000139289	PHLDA1		1.54121		1.70333
ENSG00000169203	NPIPB12				1.50883
ENSG00000004864	SLC25A13		-0.915754		-0.905342
ENSG00000100263	RHBDD3				-0.886855	-0.742919
ENSG00000137575	SDCBP		0.738361		0.745535	0.643336
ENSG00000104613	INTS10	-0.871093	-0.916446		-0.765767	-0.82658
ENSG00000101138	CSTF1		-0.817427		-1.03089	-0.942059
ENSG00000117620	SLC35A3		0.688331		0.785337	0.733159
ENSG00000167291	TBC1D16	-1.28731	-0.866335		-1.0907	-1.3285
ENSG00000049759	NEDD4L		1.21954		0.983962	1.13752
ENSG00000148660	CAMK2G				-0.588187	-0.745814
ENSG00000162600	OMA1		-0.652331		-0.875922
ENSG00000066135	KDM4A		-0.693848		-0.83324	-0.826451
ENSG00000215644	GCGR		2.67482		3.43042
ENSG00000168646	AXIN2		3.50856		3.6212
ENSG00000143772	ITPKB	-1.43776	-0.92311		-1.25046	-1.24965
ENSG00000127419	TMEM175		0.675594		0.807125
ENSG00000139946	PELI2		0.713337		0.834603
ENSG00000160868	CYP3A4		-1.29529		-1.43287
ENSG00000163121	NEURL3		2.34107		2.27216	1.934
ENSG00000146232	NFKBIE		1.76922		1.5432
ENSG00000119487	MAPKAP1		-0.625649		-0.643535	-0.632676
ENSG00000156873	PHKG2		1.04197		1.13336
ENSG00000063438	AHRR		2.7702		2.49316	2.82392
ENSG00000005469	CROT		-0.667013		-0.888452	-0.723511
ENSG00000111667	USP5				-0.924564	-1.17298
ENSG00000138386	NAB1		0.669182		0.783416
ENSG00000121380	BCL2L14				-0.661
ENSG00000149743	TRPT1		0.61162		0.815832
ENSG00000171302	CANT1				-0.675667	-0.789757
ENSG00000123505	AMD1		-0.803663		-0.886703
ENSG00000173531	MST1		0.655725		0.944564	0.997112
ENSG00000159640	ACE		-1.11128		-1.43372	-1.4418
ENSG00000132646	PCNA		-0.911664		-1.07216	-1.05754
ENSG00000164934	DCAF13		-1.09859		-1.07006	-1.06888
ENSG00000123983	ACSL3				0.655038	0.640981
ENSG00000163374	YY1AP1				0.750896	0.684851
ENSG00000121966	CXCR4		1.04978		1.14853	1.3416
ENSG00000139998	RAB15				-1.02734	-0.82722
ENSG00000181830	SLC35C1				-0.846028	-1.08231
ENSG00000140564	FURIN				-0.998799	-1.05014
ENSG00000127666	TICAM1		1.33359		1.12597
ENSG00000204385	SLC44A4		0.698688		0.644818	0.690059
ENSG00000001084	GCLC		-1.0869		-1.05331	-1.15594
ENSG00000152749	GPR180		-0.631723		-0.813788	-0.663493
ENSG00000175387	SMAD2				0.612258
ENSG00000221978	CCNL2				0.887289	0.778352
ENSG00000172955	ADH6		-1.40278		-2.11697	-1.78045
ENSG00000065183	WDR3		-1.41958		-1.60986	-1.31069
ENSG00000002587	HS3ST1	1.87435	1.8996		1.65551
ENSG00000103356	EARS2				-1.78496
ENSG00000100994	PYGB		-0.770414		-0.920977	-1.15577
ENSG00000275895	U2AF1L5				1.57419	1.87034
ENSG00000177570	SAMD12		-0.757016		-1.01946
ENSG00000075151	EIF4G3				0.608782
ENSG00000125733	TRIP10		1.06889		1.16584	1.01795
ENSG00000140650	PMM2		-0.682714		-0.94129	-0.828439
ENSG00000103460	TOX3				1.02016
ENSG00000112234	FBXL4				-0.796132
ENSG00000151458	ANKRD50				0.796811	1.00137
ENSG00000132950	ZMYM5				0.692579	0.8404
ENSG00000127561	SYNGR3		1.4095		1.40321
ENSG00000134072	CAMK1		-1.4563		-1.9864
ENSG00000185414	MRPL30				-0.73079
ENSG00000115758	ODC1		1.81342		1.54819	1.89115
ENSG00000075240	GRAMD4	-1.08271	-0.828069		-0.812067
ENSG00000087266	SH3BP2		1.41581		1.40866	1.76531
ENSG00000185219	ZNF445	-1.13943	-0.767132		-0.872935
ENSG00000101782	RIOK3				0.664695	0.736336
ENSG00000118900	UBN1	-1.13419	-0.896045		-0.954416	-1.02961
ENSG00000259120	SMIM6		0.699261		0.796564	0.954235
ENSG00000140750	ARHGAP17		0.771044		0.914471	0.955652
ENSG00000010404	IDS		0.671867		0.769977
ENSG00000138678	GPAT3		-0.608477		-0.789347
ENSG00000139197	PEX5		-0.91278		-0.870052	-1.32611
ENSG00000198625	MDM4				0.792767	0.750313
ENSG00000092445	TYRO3		-1.3344		-1.34626	-1.09862
ENSG00000183833	MAATS1				2.0769
ENSG00000114302	PRKAR2A				-0.989107	-1.16739
ENSG00000159871	LYPD5		0.986777		1.36994	1.24507
ENSG00000069956	MAPK6		0.690298		0.747538	0.812201
ENSG00000136688	IL36G		5.18344		4.51641
ENSG00000007062	PROM1				-0.741833
ENSG00000197841	ZNF181		-1.79117		-2.11759
ENSG00000006534	ALDH3B1				-0.614727	-0.586304
ENSG00000213347	MXD3		0.856227		1.07776
ENSG00000108312	UBTF				-0.643668	-0.739204
ENSG00000064102	INTS13	-1.20356	-0.884104		-1.04308
ENSG00000141385	AFG3L2		-0.664956		-0.641167
ENSG00000106305	AIMP2		-1.25057		-1.82313
ENSG00000152785	BMP3				-2.24936
ENSG00000163605	PPP4R2		0.918624		0.96539
ENSG00000103150	MLYCD				-1.25451
ENSG00000137699	TRIM29		1.16463		0.934547
ENSG00000152284	TCF7L1				2.24808
ENSG00000071655	MBD3				-0.997626	-1.38581
ENSG00000133858	ZFC3H1				0.868881	1.16096
ENSG00000143375	CGN		0.77167		0.811901	0.779007
ENSG00000105398	SULT2A1				-1.46542	-2.09345
ENSG00000123689	G0S2		3.08156		3.01569
ENSG00000160741	CRTC2		0.922781		0.968926
ENSG00000131482	G6PC		-2.74025		-2.86243	-3.76975
ENSG00000114686	MRPL3				-0.899041
ENSG00000188215	DCUN1D3		0.637276		0.761617	0.663194
ENSG00000106688	SLC1A1		-0.692299		-0.799288
ENSG00000130449	ZSWIM6				0.627539	0.593815
ENSG00000164430	CGAS		1.37808		1.33267
ENSG00000158201	ABHD3				0.649102	0.651143
ENSG00000123374	CDK2				0.895111
ENSG00000164654	MIOS		-0.805188		-0.929834	-0.798554
ENSG00000143595	AQP10		-0.961981		-1.52419
ENSG00000129250	KIF1C		-0.788591		-0.930934	-0.953857
ENSG00000094880	CDC23				-0.707924	-0.679512
ENSG00000070785	EIF2B3				-1.44839
ENSG00000163491	NEK10		-2.4615		-2.97701	-2.75254
ENSG00000188483	IER5L	1.7876			1.22429
ENSG00000086544	ITPKC		1.16444		0.923892
ENSG00000160908	ZNF394		0.727141		0.653702
ENSG00000104320	NBN		-0.631667		-0.734196
ENSG00000115008	IL1A		4.88018		4.27878	3.7654
ENSG00000123091	RNF11		0.681043		0.660101
ENSG00000144161	ZC3H8		-1.43864		-1.24197	-1.16857
ENSG00000162104	ADCY9		-0.940951		-1.2021	-1.29574
ENSG00000134242	PTPN22	-1.57115			-1.23506	-1.1323
ENSG00000121741	ZMYM2				0.616154	0.619701
ENSG00000155393	HEATR3		-1.10623		-1.43071	-1.41909
ENSG00000196547	MAN2A2		-1.079		-1.51241
ENSG00000130517	PGPEP1		-0.7412		-0.916838	-0.85599
ENSG00000102962	CCL22		3.97619		3.79226
ENSG00000169635	HIC2		-0.747386		-1.09443	-0.945762
ENSG00000100413	POLR3H		-0.923477		-1.2634	-1.60714
ENSG00000112144	ICK		-0.797887		-0.789824	-0.84957
ENSG00000114853	ZBTB47		-1.35044		-1.96904
ENSG00000175582	RAB6A				0.660627
ENSG00000106462	EZH2				0.913285	0.828873
ENSG00000134668	SPOCD1		1.94155		1.65843	1.5527
ENSG00000196465	MYL6B		0.799661		0.871926	0.796164
ENSG00000184557	SOCS3				0.97771
ENSG00000138363	ATIC		-0.93611		-1.07625	-0.946967
ENSG00000115525	ST3GAL5		1.61841		1.66038
ENSG00000135205	CCDC146				1.14811	1.10125
ENSG00000049130	KITLG		-1.23477		-1.0508
ENSG00000156711	MAPK13				-0.587194
ENSG00000143401	ANP32E				0.748194
ENSG00000120549	KIAA1217		0.874972		0.945578	0.898328
ENSG00000170468	RIOX1		-1.15384		-1.50467	-2.03029
ENSG00000082212	ME2				-0.618373
ENSG00000130234	ACE2				-0.924038
ENSG00000196872	KIAA1211L		-1.1179		-0.941396
ENSG00000120784	ZFP30		-1.16556		-1.25831	-1.07114
ENSG00000073756	PTGS2		3.98761		4.2477
ENSG00000164362	TERT				1.80421	1.77654
ENSG00000111011	RSRC2				0.798453	0.955321
ENSG00000103707	MTFMT				-0.890533
ENSG00000140545	MFGE8		0.625658		0.733078
ENSG00000134324	LPIN1		0.817545		1.06187	1.00509
ENSG00000160213	CSTB				0.672223
ENSG00000167280	ENGASE		-0.713031		-0.857213	-0.860539
ENSG00000204323	SMIM5				1.29827
ENSG00000232810	TNF		4.46653		3.71911	3.42581
ENSG00000163874	ZC3H12A		2.49549		2.19834
ENSG00000164442	CITED2		-1.3667		-1.26642	-1.49262
ENSG00000019485	PRDM11				-3.2707
ENSG00000142627	EPHA2		1.97435		1.51567	1.49798
ENSG00000144802	NFKBIZ		1.99062		1.6905	1.67407
ENSG00000198435	NRARP		1.90308		1.48265
ENSG00000173801	JUP		0.777572		0.826285
ENSG00000213160	KLHL23		-1.0288		-0.860216	-0.869507
ENSG00000198133	TMEM229B		-0.763807		-0.921658	-1.13099
ENSG00000174749	FAM241A		1.13216		1.17574	1.2123
ENSG00000079385	CEACAM1				0.705828	0.68472
ENSG00000144867	SRPRB		-0.823536		-1.11579	-1.08721
ENSG00000157500	APPL1		-0.735728		-0.606529	-0.605306
ENSG00000173276	ZBTB21		0.67671		0.631712
ENSG00000168672	FAM84B		-0.658526		-0.823318	-1.5495
ENSG00000166938	DIS3L		-1.14657		-1.4157	-1.62511
ENSG00000198900	TOP1		0.770178		0.725687	0.669377
ENSG00000101361	NOP56		-1.13013		-1.38044	-1.45929
ENSG00000204520	MICA				0.621642	0.712684
ENSG00000088888	MAVS		-1.25626		-1.25678	-1.43046
ENSG00000100918	REC8				1.13571
ENSG00000198890	PRMT6		-1.3951		-1.76457	-1.60969
ENSG00000173166	RAPH1		1.11897		1.38669	1.87929
ENSG00000115904	SOS1		0.809069		0.916671	0.815389
ENSG00000068438	FTSJ1				0.788205	0.778859
ENSG00000265763	ZNF488		-1.36621		-1.1695	-1.90378
ENSG00000146278	PNRC1		1.66297		1.64228	1.4548
ENSG00000064703	DDX20		-0.942519		-1.00849	-0.880779
ENSG00000167323	STIM1				-0.871542	-1.01345
ENSG00000132510	KDM6B		1.31391		1.44445	1.34312
ENSG00000099992	TBC1D10A		1.30474		1.16525	1.23471
ENSG00000100906	NFKBIA		3.09044		2.74271
ENSG00000169499	PLEKHA2				-0.889823
ENSG00000173153	ESRRA				-0.663312	-0.714385
ENSG00000139083	ETV6		0.694044		0.781553
ENSG00000164051	CCDC51				-1.03457	-0.972273
ENSG00000164465	DCBLD1		-0.710135		-0.94305	-0.913338
ENSG00000134042	MRO		-1.66489		-1.91057
ENSG00000173267	SNCG				0.746237	0.699226
ENSG00000138315	OIT3				-1.12005
ENSG00000065613	SLK		0.649329		0.698366	0.793024
ENSG00000181873	IBA57				-1.10488	-1.4881
ENSG00000255112	CHMP1B		0.718926		0.739847	0.801798
ENSG00000088826	SMOX		1.25938		1.20462
ENSG00000107372	ZFAND5		0.831379		0.829996
ENSG00000141696	P3H4		-0.619246		-0.851917	-1.22608
ENSG00000198799	LRIG2				0.759823	0.685006
ENSG00000119401	TRIM32				-1.04753
ENSG00000023839	ABCC2				-1.54356	-1.77865
ENSG00000125848	FLRT3		-1.53056		-1.3338
ENSG00000068305	MEF2A				0.817114	0.838797
ENSG00000118965	WDR35		-1.19966		-1.31449
ENSG00000068024	HDAC4		-0.915843		-1.26913
ENSG00000203326	ZNF525		-1.16709		-1.08278	-0.979924
ENSG00000131408	NR1H2		0.673976		0.673632
ENSG00000151692	RNF144A		-1.04798		-1.44773	-1.37021
ENSG00000123933	MXD4				-0.753246	-0.975105
ENSG00000185963	BICD2				-1.28168	-1.46669
ENSG00000196418	ZNF124		-1.13796		-1.21661
ENSG00000146192	FGD2		2.0119		1.98572	2.2006
ENSG00000103043	VAC14		-0.610278		-0.747663
ENSG00000180900	SCRIB	-1.02794	-0.733016		-0.759627	-0.687346
ENSG00000136059	VILL				-0.590016
ENSG00000105717	PBX4		1.90783		1.80048	1.84206
ENSG00000134369	NAV1				0.958593
ENSG00000023171	GRAMD1B				-1.30291	-1.52809
ENSG00000130764	LRRC47				-0.687443	-0.956123
ENSG00000186767	SPIN4		0.851484		0.975328
ENSG00000159714	ZDHHC1				0.852349
ENSG00000102879	CORO1A		0.97376		1.2319	1.21926
ENSG00000162639	HENMT1		-1.66225		-1.21076	-1.23274
ENSG00000129355	CDKN2D		1.09108		1.18997
ENSG00000131263	RLIM		0.873497		0.85596	0.980135
ENSG00000068903	SIRT2				0.599678
ENSG00000110237	ARHGEF17	-1.23574	-0.792196		-0.967109	-1.03554
ENSG00000145103	ILDR1		-0.637995		-0.806856	-1.29323
ENSG00000123739	PLA2G12A				-0.685355	-0.643135
ENSG00000123191	ATP7B				-1.13218
ENSG00000274512	TBC1D3L				1.20098
ENSG00000169155	ZBTB43		0.839444		0.76089	0.879611
ENSG00000169876	MUC17				0.788263	0.962944
ENSG00000170604	IRF2BP1		-0.936482		-0.979863	-1.66678
ENSG00000100347	SAMM50				-0.730418
ENSG00000149243	KLHL35				-1.64618
ENSG00000198561	CTNND1		0.615724		0.67124	0.699846
ENSG00000188549	C15orf52				-0.843588
ENSG00000158825	CDA				0.685928
ENSG00000006453	BAIAP2L1		0.738704		0.799186
ENSG00000114491	UMPS				-0.778516
ENSG00000149798	CDC42EP2		1.92546		1.7531
ENSG00000099999	RNF215				0.846063
ENSG00000135775	COG2		-0.632112		-0.778527	-0.775835
ENSG00000172183	ISG20		1.17096		0.868692	1.17975
ENSG00000165389	SPTSSA				0.710063
ENSG00000013374	NUB1		0.823424		0.702721	0.663769
ENSG00000116863	ADPRHL2				-0.598887
ENSG00000051108	HERPUD1		0.688537		0.755025
ENSG00000108733	PEX12		-1.14709		-1.41168	-1.46407
ENSG00000173933	RBM4		0.769613		0.892253
ENSG00000143493	INTS7		-0.892101		-0.806523
ENSG00000158856	DMTN				-0.808396	-0.745997
ENSG00000196535	MYO18A				-0.78299
ENSG00000197586	ENTPD6				-0.665442	-0.614863
ENSG00000267508	ZNF285		-1.53112		-1.73467	-1.67458
ENSG00000153292	ADGRF1				0.592954	0.971653
ENSG00000247626	MARS2				-2.36146	-2.43606
ENSG00000099917	MED15		0.861727		0.968783
ENSG00000102401	ARMCX3				0.59467
ENSG00000119285	HEATR1		-1.17701		-1.41505
ENSG00000136144	RCBTB1		-1.02256		-1.09561
ENSG00000172889	EGFL7	0.855622			0.664154
ENSG00000189157	FAM47E				-1.30318
ENSG00000090861	AARS				0.692302
ENSG00000142677	IL22RA1				0.743021
ENSG00000167967	E4F1				0.684281
ENSG00000146223	RPL7L1				-0.775295	-0.791333
ENSG00000091138	SLC26A3				-1.99946
ENSG00000125970	RALY		0.718357		0.735632
ENSG00000185813	PCYT2	0.851657			0.681351
ENSG00000173898	SPTBN2		-1.0169		-1.23268	-1.48974
ENSG00000124523	SIRT5				-0.694118
ENSG00000134243	SORT1		-0.697283		-0.764477	-0.71084
ENSG00000162981	FAM84A		-0.943753		-1.00497	-1.19006
ENSG00000100558	PLEK2		0.952239		1.0138
ENSG00000137411	VARS2		-1.02945		-0.794406
ENSG00000151474	FRMD4A				-1.50537
ENSG00000106771	TMEM245		-0.732474		-0.700703	-0.891204
ENSG00000115009	CCL20		2.82069		2.57074	2.55978
ENSG00000196189	SEMA4A		2.75592		2.54038
ENSG00000143862	ARL8A		0.674176		0.713978	0.677588
ENSG00000075188	NUP37		-0.879806		-0.862498
ENSG00000184271	POU6F1				1.56638
ENSG00000081386	ZNF510		-1.34271		-1.39908
ENSG00000111252	SH2B3		0.932042		0.975738
ENSG00000172602	RND1		2.39644		2.39958
ENSG00000135446	CDK4		-0.938279		-0.980317
ENSG00000110931	CAMKK2				-0.943184	-0.941672
ENSG00000169981	ZNF35				-1.19102
ENSG00000114650	SCAP				-0.813768	-0.829785
ENSG00000130222	GADD45G				1.74398
ENSG00000174839	DENND6A		0.631636		0.624738
ENSG00000131669	NINJ1		1.31232		1.08586
ENSG00000158156	XKR8		-0.820302		-0.964868	-1.59816
ENSG00000064651	SLC12A2				-1.26324
ENSG00000198131	ZNF544		-0.72422		-0.883187
ENSG00000197935	ZNF311		-1.28957		-1.76836
ENSG00000183067	IGSF5				-1.80658
ENSG00000197892	KIF13B		-0.72586		-0.895813
ENSG00000151502	VPS26B		-0.591033		-0.613647	-0.799848
ENSG00000115520	COQ10B		0.66862		0.637603
ENSG00000175104	TRAF6				0.819741	0.929768
ENSG00000198113	TOR4A				-0.869263	-1.11292
ENSG00000109917	ZPR1				-0.711619
ENSG00000169247	SH3TC2				-1.07003
ENSG00000147324	MFHAS1				-0.970496	-1.05726
ENSG00000162851	TFB2M				-1.33537	-1.28166
ENSG00000135045	C9orf40		-0.770143		-1.01969	-1.11688
ENSG00000274523	RCC1L				-0.653385	-0.825944
ENSG00000156381	ANKRD9				0.649694
ENSG00000145194	ECE2				-1.48449
ENSG00000049089	COL9A2		0.842709		1.0748	1.08416
ENSG00000068724	TTC7A		-0.778612		-0.845051	-0.938635
ENSG00000198945	L3MBTL3				0.733446
ENSG00000156804	FBXO32		0.994429		0.958118	1.27909
ENSG00000173409	ARV1				-0.863839
ENSG00000004534	RBM6				0.847253	0.836773
ENSG00000153487	ING1				0.682683
ENSG00000158773	USF1				0.608587
ENSG00000213928	IRF9				1.53202
ENSG00000149091	DGKZ		-0.640125		-0.646957	-0.822101
ENSG00000132768	DPH2		-1.88593		-1.76044	-1.87283
ENSG00000185875	THNSL1		-1.84379		-1.73785
ENSG00000076555	ACACB	-1.51823	-1.24578		-1.19598
ENSG00000109103	UNC119		0.593273		0.72212
ENSG00000083457	ITGAE				-0.810067
ENSG00000142686	C1orf216				-1.83149
ENSG00000185915	KLHL34				-2.2232
ENSG00000137177	KIF13A		-0.72515		-0.77678
ENSG00000221838	AP4M1				0.674483
ENSG00000177426	TGIF1				-0.643092	-0.733404
ENSG00000053372	MRTO4		-0.670705		-0.859459	-0.913576
ENSG00000134070	IRAK2		2.44807		1.87632	1.78311
ENSG00000168071	CCDC88B		1.28846		1.25785
ENSG00000119946	CNNM1		-0.879436		-1.14026	-1.44576
ENSG00000114770	ABCC5				0.650309	1.20714
ENSG00000158220	ESYT3		-2.70072		-2.9274
ENSG00000015479	MATR3				1.28972	1.99116
ENSG00000166548	TK2		-0.694		-0.873578	-1.06058
ENSG00000135929	CYP27A1				-0.769043	-0.742734
ENSG00000137760	ALKBH8		-1.38937		-1.64629
ENSG00000067606	PRKCZ		-0.652182		-0.633832
ENSG00000159228	CBR1				-1.00783
ENSG00000105339	DENND3		0.954		1.11391	1.39713
ENSG00000134317	GRHL1				0.725921	0.831316
ENSG00000188647	PTAR1		-0.744782		-0.658942
ENSG00000140254	DUOXA1				2.2006
ENSG00000197903	HIST1H2BK				-0.878468
ENSG00000087365	SF3B2				0.635613
ENSG00000122376	FAM35A		-0.609381		-0.715783
ENSG00000164077	MON1A				-1.06503
ENSG00000145604	SKP2		-1.71054		-1.25371	-1.68903
ENSG00000181744	C3orf58				-0.807797	-1.04697
ENSG00000130723	PRRC2B	-1.44066	-0.862767		-0.927214
ENSG00000150938	CRIM1		0.794509		0.670394
ENSG00000182141	ZNF708				-0.988762
ENSG00000198346	ZNF813				-1.81066
ENSG00000167771	RCOR2		-1.64458		-1.30537	-1.96703
ENSG00000092847	AGO1				-0.948735	-1.04153
ENSG00000117569	PTBP2				0.870023	1.02976
ENSG00000157823	AP3S2				-0.937964
ENSG00000103353	UBFD1				-0.634988
ENSG00000136574	GATA4		0.929078		0.933629
ENSG00000129103	SUMF2				-0.623208
ENSG00000124145	SDC4		2.61227		2.06795
ENSG00000198538	ZNF28				-0.686294
ENSG00000109270	LAMTOR3				0.609646
ENSG00000138698	RAP1GDS1				-0.66846
ENSG00000175505	CLCF1		0.871031		1.08044
ENSG00000021826	CPS1		-1.46207		-1.46293	-1.61522
ENSG00000169047	IRS1				-1.23875	-1.6342
ENSG00000259956	RBM15B				-0.68721	-1.03853
ENSG00000105248	CCDC94	0.969957	0.722086		0.73134
ENSG00000162298	SYVN1				0.776556
ENSG00000187479	C11orf96		3.17446		3.11939
ENSG00000186575	NF2				-1.29169	-1.29318
ENSG00000142583	SLC2A5				-1.474	-1.57823
ENSG00000146802	TMEM168		-0.588183		-0.736002
ENSG00000089775	ZBTB25		1.08819		1.08061	1.1752
ENSG00000111684	LPCAT3				-0.943765
ENSG00000196843	ARID5A		0.829884		0.849758
ENSG00000204231	RXRB				-0.637683
ENSG00000168827	GFM1				-0.774778	-0.730807
ENSG00000102265	TIMP1		0.774049		0.845094
ENSG00000137312	FLOT1				0.606802
ENSG00000118961	LDAH				-0.795541
ENSG00000108691	CCL2		3.61516		2.8084
ENSG00000157426	AASDH				-0.948512
ENSG00000176142	TMEM39A		0.66538		0.655932
ENSG00000249115	HAUS5				1.28929
ENSG00000133028	SCO1				-0.662588	-0.711571
ENSG00000213782	DDX47				1.3419	1.77852
ENSG00000119906	SLF2		-1.08974		-1.19409
ENSG00000119684	MLH3		-0.862389		-0.860077
ENSG00000152127	MGAT5		-0.894041		-1.10771	-1.47334
ENSG00000165804	ZNF219		-0.943752		-1.04972
ENSG00000140481	CCDC33				2.66965
ENSG00000123240	OPTN				0.61589	0.830902
ENSG00000104524	PYCR3		-1.08803		-1.53862	-1.93267
ENSG00000198604	BAZ1A		1.14163		1.04533
ENSG00000274070	CASTOR2				-1.75285	-2.18851
ENSG00000081041	CXCL2		4.82941		4.02551
ENSG00000146243	IRAK1BP1		-1.545		-1.71936	-1.62428
ENSG00000189431	RASSF10		-1.58718		-2.06167
ENSG00000253729	PRKDC		-0.746717		-0.751204
ENSG00000125841	NRSN2				0.756683
ENSG00000119953	SMNDC1				0.601934
ENSG00000089327	FXYD5				0.800949
ENSG00000153936	HS2ST1				0.657482
ENSG00000110104	CCDC86				-1.3399
ENSG00000153495	TEX29				2.60213
ENSG00000180891	CUEDC1		-0.762555		-0.972819	-1.16697
ENSG00000178691	SUZ12		0.651333		0.671097
ENSG00000159784	FAM131B				-1.17426
ENSG00000184992	BRI3BP				-0.857771	-1.25298
ENSG00000184371	CSF1		3.16772		2.52322
ENSG00000131368	MRPS25				-0.740444
ENSG00000123612	ACVR1C				-1.14508	-1.17371
ENSG00000152527	PLEKHH2				0.734187	0.748091
ENSG00000150456	EEF1AKMT1				-1.35432
ENSG00000048740	CELF2		0.836929		0.780277	1.08778
ENSG00000164062	APEH				-0.611786	-0.761854
ENSG00000179593	ALOX15B		1.71238		1.67843
ENSG00000196865	NHLRC2		0.670569		0.598618	0.676152
ENSG00000159314	ARHGAP27		0.596764		0.661498	0.667588
ENSG00000166266	CUL5		-0.870528		-0.904138
ENSG00000175793	SFN		1.02555		0.973247
ENSG00000076864	RAP1GAP		1.69121		1.39602	1.52801
ENSG00000123610	TNFAIP6		3.02702		2.81635
ENSG00000085276	MECOM				-0.806399
ENSG00000064225	ST3GAL6		-1.58581		-1.50104	-1.57651
ENSG00000095951	HIVEP1				0.670299
ENSG00000125484	GTF3C4				-0.771538
ENSG00000005810	MYCBP2		-0.92759		-0.866615
ENSG00000143882	ATP6V1C2		1.2216		1.41971
ENSG00000131711	MAP1B				1.32606
ENSG00000172469	MANEA		-0.72626		-0.811049
ENSG00000138759	FRAS1				-0.938806
ENSG00000169228	RAB24		1.06711		1.27613
ENSG00000116205	TCEANC2		-1.27429		-1.23519
ENSG00000139890	REM2		1.39894		1.58634
ENSG00000065809	FAM107B		0.620529		0.632193
ENSG00000090971	NAT14	1.54864			1.02446
ENSG00000118322	ATP10B				0.625812	0.735255
ENSG00000039560	RAI14				0.84153	1.13565
ENSG00000146834	MEPCE				-1.41822	-1.49377
ENSG00000204371	EHMT2		-0.773083		-0.670766
ENSG00000196420	S100A5				0.942294
ENSG00000142675	CNKSR1		0.834411		1.00882
ENSG00000198804	MT-CO1				1.04063
ENSG00000116761	CTH		1.05282		1.05009
ENSG00000144597	EAF1		0.719449		0.648392
ENSG00000067082	KLF6		0.869455		0.915073
ENSG00000003756	RBM5				0.63831	0.817935
ENSG00000182871	COL18A1				-0.973319
ENSG00000168907	PLA2G4F		-0.643978		-0.679494
ENSG00000169180	XPO6				-0.689255
ENSG00000226479	TMEM185B				-0.827885	-1.17886
ENSG00000169031	COL4A3	-4.46296			-3.17498
ENSG00000134452	FBXO18	-0.831984			-0.60386
ENSG00000115993	TRAK2		-0.706092		-0.747265	-0.98491
ENSG00000091136	LAMB1				-1.04717
ENSG00000152154	TMEM178A		1.19054		1.35222
ENSG00000058804	NDC1				-0.708172
ENSG00000130147	SH3BP4		-0.644057		-0.713016	-1.14789
ENSG00000145391	SETD7				-0.620832	-0.787305
ENSG00000097007	ABL1				-0.971868	-1.26748
ENSG00000162552	WNT4		1.28138		1.3302
ENSG00000136169	SETDB2	-1.4675	-1.18581		-0.999042
ENSG00000235173	HGH1				-1.3544	-1.44421
ENSG00000088448	ANKRD10				0.746089
ENSG00000178502	KLHL11				-2.38743
ENSG00000109920	FNBP4				0.683661	0.901367
ENSG00000057294	PKP2		-0.716613		-0.735478
ENSG00000059588	TARBP1		-1.02465		-0.935998
ENSG00000174125	TLR1				-1.42824
ENSG00000164244	PRRC1				0.613304
ENSG00000023445	BIRC3		1.45154		1.42895	1.52586
ENSG00000106638	TBL2				-0.653654
ENSG00000125726	CD70		1.14086		1.2465	1.24733
ENSG00000130669	PAK4		0.796691		0.840518
ENSG00000012504	NR1H4		-1.07658		-1.10458	-1.12504
ENSG00000101544	ADNP2		0.861532		0.695224
ENSG00000093217	XYLB	-1.53507	-1.18448		-1.11545
ENSG00000254206	NPIPB11				1.47788
ENSG00000011275	RNF216				-0.877534
ENSG00000272617	COG8				-1.66507	-2.08341
ENSG00000197429	IPP				-0.734922
ENSG00000163539	CLASP2				-0.632219
ENSG00000063176	SPHK2		-0.866933		-1.02072	-1.43936
ENSG00000144724	PTPRG				-1.25029	-1.5135
ENSG00000187678	SPRY4		1.22934		1.18146
ENSG00000197312	DDI2		-0.879318		-1.04592
ENSG00000100105	PATZ1				-0.94148	-0.911042
ENSG00000169598	DFFB		-1.26724		-1.1349	-1.56347
ENSG00000141434	MEP1B				-1.54431	-1.72309
ENSG00000139679	LPAR6				0.782239
ENSG00000155636	RBM45		-0.807281		-0.852409
ENSG00000127824	TUBA4A				-0.684366
ENSG00000064961	HMG20B		0.744645		0.735653
ENSG00000172458	IL17D				-2.69659
ENSG00000119771	KLHL29				-1.14128
ENSG00000149474	KAT14		-1.45591		-1.51826	-1.56451
ENSG00000101190	TCFL5		-0.869541		-0.829344	-0.822919
ENSG00000086200	IPO11				-0.782573
ENSG00000096996	IL12RB1		2.67728		1.90435
ENSG00000108821	COL1A1				1.21709
ENSG00000204604	ZNF468		-0.723531		-0.757312	-0.798389
ENSG00000136153	LMO7				0.587698	0.673748
ENSG00000104081	BMF				1.11851
ENSG00000175573	C11orf68		0.886233		0.781907
ENSG00000185220	PGBD2		-1.59052		-1.17803	-1.33261
ENSG00000066697	MSANTD3		1.01825		0.918597	0.906595
ENSG00000196139	AKR1C3		-0.921919		-0.965428
ENSG00000198814	GK				0.786336	0.786138
ENSG00000138660	AP1AR				0.600451	0.610721
ENSG00000079462	PAFAH1B3				0.870408
ENSG00000196659	TTC30B		-1.44416		-1.36699	-1.59209
ENSG00000165506	DNAAF2		-1.40994		-1.12865	-1.12659
ENSG00000106538	RARRES2		1.11062		1.09278
ENSG00000008516	MMP25		2.14294		1.84534
ENSG00000137040	RANBP6		-1.31801		-1.01513
ENSG00000169418	NPR1		3.32736		2.93069
ENSG00000167535	CACNB3				0.636895
ENSG00000153814	JAZF1				0.954381
ENSG00000122687	MRM2		-0.872067		-0.996267	-1.17731
ENSG00000278845	MRPL45				-0.747163
ENSG00000125735	TNFSF14		2.87241		3.04222
ENSG00000150403	TMCO3				-0.730719	-0.768798
ENSG00000128274	A4GALT		0.798786		0.786178
ENSG00000171703	TCEA2				0.802136
ENSG00000125731	SH2D3A				1.07275
ENSG00000124659	TBCC				-0.79399
ENSG00000149218	ENDOD1				-0.620375	-0.736996
ENSG00000115266	APC2		-1.43956		-2.00388
ENSG00000248643	RBM14-RBM4				1.80225	2.01536
ENSG00000197696	NMB		0.843109		0.665464
ENSG00000144410	CPO				-1.52062
ENSG00000116199	FAM20B				-0.596502
ENSG00000147872	PLIN2		-1.21776		-0.938492
ENSG00000011638	TMEM159		0.943157		0.748327
ENSG00000125378	BMP4		-0.873388		-0.786432
ENSG00000014914	MTMR11				0.673044	0.670677
ENSG00000187866	FAM122A				0.691827
ENSG00000185236	RAB11B				0.660882
ENSG00000143643	TTC13		-0.788117		-0.67969
ENSG00000023909	GCLM				-0.669123
ENSG00000118094	TREH				-0.907177
ENSG00000215251	FASTKD5		-0.662868		-0.694136	-1.17466
ENSG00000227124	ZNF717		-1.01171		-1.08821
ENSG00000166959	MS4A8		-0.60133		-0.701919
ENSG00000170485	NPAS2				0.599756
ENSG00000006210	CX3CL1		3.22375		2.46242
ENSG00000204632	HLA-G		0.593629		0.658367
ENSG00000125630	POLR1B		-1.37082		-1.51664	-1.78397
ENSG00000188672	RHCE				-2.50098
ENSG00000013523	ANGEL1				-1.13454
ENSG00000125730	C3		0.948857		0.868842
ENSG00000137168	PPIL1				-1.20318
ENSG00000166734	CASC4		0.622278		0.594051
ENSG00000168214	RBPJ				0.59362
ENSG00000169855	ROBO1				2.22012	2.43614
ENSG00000185033	SEMA4B		1.04383		0.952991	1.1614
ENSG00000168906	MAT2A		-0.873841		-0.745913
ENSG00000103061	SLC7A6OS				-1.16273
ENSG00000198517	MAFK				-0.791949
ENSG00000128534	LSM8				0.652914
ENSG00000075336	TIMM21		-1.14901		-0.855753	-0.885977
ENSG00000125637	PSD4				-0.641586	-0.873074
ENSG00000154646	TMPRSS15				-1.20408	-1.63662
ENSG00000142459	EVI5L				-0.79555	-0.915844
ENSG00000100815	TRIP11				-0.749593
ENSG00000112294	ALDH5A1		-0.980115		-1.02452	-1.16855
ENSG00000171873	ADRA1D	1.93152			1.41803
ENSG00000166987	MBD6				1.04332	1.09169
ENSG00000185352	HS6ST3				-2.07006
ENSG00000105852	PON3				-0.87822
ENSG00000183431	SF3A3				-0.691186
ENSG00000179981	TSHZ1		-1.06697		-1.07692	-1.80883
ENSG00000070159	PTPN3		-0.597306		-0.662681
ENSG00000102125	TAZ				0.741115
ENSG00000243989	ACY1		-1.13716		-1.13099
ENSG00000104497	SNX16		0.733073		0.697768
ENSG00000158792	SPATA2L				-0.842214
ENSG00000172689	MS4A10				-1.16416
ENSG00000146094	DOK3				-2.85535
ENSG00000146733	PSPH		-0.932927		-1.00803	-1.08252
ENSG00000197858	GPAA1		-0.589121		-0.612975	-0.819024
ENSG00000147155	EBP				0.754116
ENSG00000115295	CLIP4				0.603915	0.63611
ENSG00000104312	RIPK2		1.61937		1.31246	1.57172
ENSG00000135624	CCT7				-0.754997
ENSG00000198520	C1orf228		1.4285		1.47234
ENSG00000123643	SLC36A1				-0.936943
ENSG00000006047	YBX2				0.771558	0.804559
ENSG00000125534	PPDPF		0.670729		0.751839
ENSG00000106078	COBL				-0.652044
ENSG00000213799	ZNF845		-0.915289		-0.941655
ENSG00000198488	B3GNT6				-2.79218
ENSG00000134453	RBM17				0.639589
ENSG00000025039	RRAGD				0.851976
ENSG00000129493	HEATR5A		-0.675417		-0.722381	-1.07496
ENSG00000101444	AHCY				-1.06197
ENSG00000087250	MT3				2.2038
ENSG00000145220	LYAR				-1.28406
ENSG00000180694	TMEM64				-0.785697	-1.04287
ENSG00000213626	LBH				-0.750708	-1.1569
ENSG00000198954	KIF1BP				-0.590213
ENSG00000197183	NOL4L				0.84297
ENSG00000183696	UPP1		0.778612		0.801523
ENSG00000060140	STYK1		0.754429		0.667568	0.768558
ENSG00000198892	SHISA4				0.788018	0.842572
ENSG00000011376	LARS2				-1.00858
ENSG00000132664	POLR3F				-0.870006
ENSG00000137817	PARP6				0.603155
ENSG00000186017	ZNF566				-1.55981
ENSG00000115946	PNO1				-1.38736
ENSG00000146859	TMEM140		-0.591933		-0.6087	-0.722952
ENSG00000276023	DUSP14				-1.06227	-1.09277
ENSG00000168062	BATF2		1.2266		1.0544
ENSG00000172354	GNB2		0.808411		0.65394
ENSG00000178764	ZHX2		1.32618		1.00263
ENSG00000179361	ARID3B				0.88236	0.931159
ENSG00000153071	DAB2				-0.826221
ENSG00000185009	AP3M1				-0.676377
ENSG00000221869	CEBPD		1.57225		1.57757
ENSG00000166068	SPRED1		0.601998		0.657364
ENSG00000166682	TMPRSS5				1.5463
ENSG00000099860	GADD45B		1.68016		1.7303
ENSG00000184307	ZDHHC23		-1.06545		-0.935765
ENSG00000156239	N6AMT1		-1.50547		-1.333
ENSG00000107554	DNMBP		-0.734947		-0.627737
ENSG00000203668	CHML				0.696788
ENSG00000011243	AKAP8L				0.702647	0.713129
ENSG00000172738	TMEM217		1.28583		1.05167
ENSG00000160325	CACFD1				-0.65216	-0.924208
ENSG00000106484	MEST		-1.04125		-0.865112
ENSG00000171365	CLCN5				-1.146	-1.32046
ENSG00000130349	C6orf203		-1.01608		-0.794269	-1.16453
ENSG00000151689	INPP1				0.61719	0.663078
ENSG00000157657	ZNF618		-1.74465		-1.33245
ENSG00000160813	PPP1R35		0.724785		0.756271
ENSG00000110080	ST3GAL4		2.66051		2.3499
ENSG00000180346	TIGD2		-1.24767		-1.00828
ENSG00000132801	ZSWIM3				-1.58423	-1.80775
ENSG00000256683	ZNF350		-0.635321		-0.711301
ENSG00000160862	AZGP1		0.668586		0.670443
ENSG00000155265	GOLGA7B		0.990068			0.660702
ENSG00000188064	WNT7B		2.66852
ENSG00000126259	KIRREL2		2.78957
ENSG00000125872	LRRN4		2.15039
ENSG00000116990	MYCL		1.83406			1.22641
ENSG00000181274	FRAT2		-1.67354			-1.55526
ENSG00000112697	TMEM30A		0.752787
ENSG00000182359	KBTBD3		-1.55412
ENSG00000198000	NOL8		-1.30179
ENSG00000140519	RHCG		3.5057			3.68749
ENSG00000115970	THADA		-1.03718
[truncated: 979 more rows]

## Sheet: Sig genes Colon
GeneID	GeneSymbol	eaec.over.Mock	aafA.over.Mock	HS.over.Mock	expec.over.Mock	ehec.over.Mock
ENSG00000140465	CYP1A1	6.03771	5.92585	5.90821	5.59549	5.22433
ENSG00000137193	PIM1	2.16673	2.0053	2.17546	1.66875	1.6685
ENSG00000158195	WASF2	-1.57431	-1.75827	-1.91139	-1.54196	-1.67608
ENSG00000169926	KLF13	-2.14382	-2.87267	-2.20706	-2.76781	-2.78851
ENSG00000183741	CBX6	-2.27696	-2.10973	-2.23871	-2.03869	-2.2274
ENSG00000183111	ARHGEF37	-1.6718	-1.98081	-1.90682	-2.05786	-1.87713
ENSG00000128268	MGAT3	-1.84322	-2.11576	-2.22876	-2.83825	-2.81222
ENSG00000148926	ADM	1.7417	1.65129	1.79615	1.7759	1.73374
ENSG00000162772	ATF3	1.84982	2.26409	1.56221	2.10868	1.77205
ENSG00000127329	PTPRB	-2.127	-2.40242	-2.42763	-2.14997	-2.49242
ENSG00000179833	SERTAD2	2.25892	2.75372	2.20616	2.1755	1.97889
ENSG00000181577	C6orf223	-1.82944	-1.7962	-1.61405	-1.42224	-1.50344
ENSG00000160007	ARHGAP35	-1.90065	-1.88019	-1.70925	-1.40436	-1.61252
ENSG00000180667	YOD1	1.50013	1.30664	1.4234	1.53337	1.36684
ENSG00000197111	PCBP2	1.55589	1.44569	1.51599	1.28404	1.2605
ENSG00000174151	CYB561D1	-2.17471	-2.76161	-2.57367	-1.95949	-1.9139
ENSG00000140323	DISP2	-1.50816	-1.84666	-1.50143	-2.01005	-1.78313
ENSG00000088888	MAVS	-1.4439	-1.66112	-1.4467	-1.50986	-1.55482
ENSG00000002587	HS3ST1	1.83302	1.9915	1.68008	1.66877	1.53162
ENSG00000106012	IQCE	-1.42563	-1.90522	-1.52819	-1.42507	-1.68909
ENSG00000159792	PSKH1	-1.99444	-1.86582	-2.0876	-2.43878	-2.34599
ENSG00000070614	NDST1	-1.57134	-1.81181	-1.54745	-1.74309	-1.65453
ENSG00000139645	ANKRD52	-1.42503	-1.81578	-1.59851	-1.4582	-1.34174
ENSG00000100441	KHNYN	-1.37762	-1.4543	-1.3695	-1.12198	-1.18197
ENSG00000124422	USP22	-1.56682	-1.92958	-1.62879	-1.51933	-1.58248
ENSG00000169710	FASN	-1.88737	-1.73108	-2.12133	-1.31741	-1.42852
ENSG00000205476	CCDC85C	-2.27273	-2.33435	-1.95615	-1.78524	-1.5824
ENSG00000177000	MTHFR	-1.47264	-1.5633	-1.58134	-1.38365	-1.09481
ENSG00000003137	CYP26B1	-3.3102	-2.16872	-4.07574	-1.87323	-2.62906
ENSG00000164104	HMGB2	1.71646	1.60362	2.07273	1.91083	2.05528
ENSG00000165671	NSD1	-1.49076	-1.65771	-1.48566	-1.56394	-1.47024
ENSG00000127663	KDM4B	-1.22076	-1.23474	-1.37744	-1.22287	-1.09499
ENSG00000107957	SH3PXD2A	-1.40538	-1.46904	-1.46019	-1.51795	-1.55975
ENSG00000133816	MICAL2	-1.48096	-1.60158	-1.46459	-1.10603	-1.09082
ENSG00000169641	LUZP1	-1.33497	-1.06582	-1.32448	-0.999408	-1.26889
ENSG00000130723	PRRC2B	-1.65586	-2.10727	-2.07741	-1.3312	-1.29901
ENSG00000110042	DTX4	-1.71707	-2.04319	-1.70743	-1.61293	-1.84239
ENSG00000168209	DDIT4	1.16166	1.05136	1.43465	1.69441	1.77856
ENSG00000090975	PITPNM2	-1.63554	-2.04631	-1.90945	-1.57503
ENSG00000174233	ADCY6	-1.64259	-1.76658	-1.52867	-1.44466	-1.30169
ENSG00000263155	MYZAP	2.66992	2.57334	2.54914	2.09264	1.948
ENSG00000143847	PPFIA4		-3.08706	-2.23341	-1.70588
ENSG00000064393	HIPK2		-1.48825	-1.65326	-1.40342	-1.39865
ENSG00000198355	PIM3	1.25468	1.53873	1.43325	1.46784	1.38161
ENSG00000087460	GNAS	1.5083	1.53018	1.38734	1.26814	1.27939
ENSG00000138166	DUSP5	1.5212	1.98537	1.73552	1.83265	1.66579
ENSG00000108107	RPL28	1.39948	1.58913	1.47618		1.09585
ENSG00000109321	AREG	1.9051	1.97157	1.67908	1.49516	1.58233
ENSG00000163659	TIPARP	1.97197	2.06762	1.79289	1.9095	1.61155
ENSG00000166483	WEE1	2.03964	1.7346	1.98511	1.51049	1.70402
ENSG00000167548	KMT2D	-1.58161	-1.76545	-1.75958	-1.29694	-1.08303
ENSG00000101152	DNAJC5	-1.1176	-1.17878	-1.18273	-1.06411	-1.24921
ENSG00000141582	CBX4	1.26985	0.946238	1.35354	1.10935	1.21831
ENSG00000126351	THRA	-1.92259	-2.03828	-1.54684	-1.61874	-1.19287
ENSG00000063177	RPL18	1.19307	1.16008	1.22382		0.887133
ENSG00000102804	TSC22D1	1.18125	0.787532	1.22077	0.778624	0.975626
ENSG00000175662	TOM1L2		-1.03655	-1.24905	-1.11626	-1.1317
ENSG00000171222	SCAND1	1.15331	1.00033	1.28401	0.904304	1.07485
ENSG00000107731	UNC5B	-1.78676	-1.96344	-1.47453	-1.84644	-1.7594
ENSG00000153714	LURAP1L	1.33095	0.963638	1.14452	0.74888	0.889618
ENSG00000189319	FAM53B	-1.82653	-2.5564	-2.01805	-2.97146	-2.21807
ENSG00000183762	KREMEN1	-2.07819	-2.17157	-2.1858	-2.16184	-1.88616
ENSG00000205352	PRR13	1.31268	1.20911	1.14792	0.928964	0.977745
ENSG00000166189	HPS6	-1.57543	-1.55045	-1.45304	-1.61045	-1.59476
ENSG00000116285	ERRFI1	1.48905	1.36225	1.52459	1.5015	1.53164
ENSG00000178462	TUBAL3	-1.42031	-1.60961	-1.36842	-1.7009	-1.12343
ENSG00000204569	PPP1R10		-1.38356	-1.57268	-1.48298	-1.76842
ENSG00000180611	MB21D2	2.18828	2.06093	2.02678
ENSG00000110917	MLEC	-1.07273	-1.25743	-1.25092	-1.67641	-1.51187
ENSG00000167526	RPL13	1.09732	1.19771	1.21471		0.835496
ENSG00000163945	UVSSA		-2.00367	-1.92968	-1.21575
ENSG00000178718	RPP25		1.9624	2.20009	2.19233	1.82741
ENSG00000177943	MAMDC4		-2.07104	-1.72444	-1.44269	-1.15638
ENSG00000173821	RNF213	-1.043	-1.28045	-1.25944
ENSG00000136011	STAB2	-1.87919	-1.59593	-2.32088	-1.38755	-2.02177
ENSG00000049239	H6PD	-1.48501	-1.59387	-1.41194	-1.52607	-1.49501
ENSG00000166592	RRAD	1.86218	1.78964	1.71849	1.9798	2.33782
ENSG00000167074	TEF	-1.73169	-1.9929	-1.66114	-1.94722	-1.88011
ENSG00000100664	EIF5	-1.08147	-1.04917	-1.29164	-1.12252	-1.24822
ENSG00000188042	ARL4C	2.7726	2.44746	2.76847	2.23181	1.99423
ENSG00000181409	AATK		-1.46555	-1.33582	-1.2678	-1.3419
ENSG00000204435	CSNK2B	1.74707	2.1405	1.97535	1.77195	1.42875
ENSG00000125741	OPA3	-1.33431	-1.45225	-1.42075	-1.50672	-1.47224
ENSG00000205744	DENND1C	-1.37862	-1.39439	-1.16078	-1.41008	-1.50361
ENSG00000100241	SBF1	-1.61728	-2.01001	-1.56215	-1.13769	-1.20067
ENSG00000127129	EDN2	2.73469	3.13735	2.64117	2.73283	3.19949
ENSG00000167748	KLK1	1.86117	1.65042	1.91232
ENSG00000173212	MAB21L3	-2.36929	-2.03745	-1.95478	-1.79982	-2.33049
ENSG00000110080	ST3GAL4	1.08892	1.05038	1.00229	1.04921	1.00193
ENSG00000124743	KLHL31	-1.81418	-1.84124	-1.60401	-1.79367	-1.85321
ENSG00000250479	CHCHD10	1.37704	1.432	1.46169
ENSG00000135407	AVIL	-2.90463	-3.35769	-2.86695	-2.75278	-2.82309
ENSG00000099624	ATP5D	1.34979	1.57488	1.51416
ENSG00000107185	RGP1	-1.58607	-1.46518	-1.44757	-1.06678
ENSG00000197892	KIF13B	-1.14314	-1.25575	-1.22613	-0.948869	-1.11438
ENSG00000256235	SMIM3	1.64718	1.34976	1.58001	1.15554
ENSG00000107438	PDLIM1	1.10783	1.25766	1.0394	0.940032	1.03521
ENSG00000132694	ARHGEF11	-1.53157	-1.65964	-1.52285	-1.02681
ENSG00000188549	C15orf52		-1.14752	-1.14051	-1.39601	-1.157
ENSG00000275993	CU639417.1	2.6012	1.76343	2.55337		1.87963
ENSG00000186350	RXRA	-1.42183	-1.69059	-1.48705	-1.26586	-1.35128
ENSG00000187840	EIF4EBP1		1.15604	1.3517
ENSG00000185499	MUC1	2.28283	2.2104	1.88015		1.60586
ENSG00000152082	MZT2B	1.35629	1.36797	1.38889		1.09
ENSG00000087086	FTL	0.91449	0.919261	1.01006	0.70038	0.81394
ENSG00000125637	PSD4	-1.01356	-1.28899	-1.01868	-1.32688	-0.978312
ENSG00000137818	RPLP1	0.996731	0.986605	1.11874
ENSG00000007202	KIAA0100	-1.58642	-1.27594	-1.12276	-1.15935	-1.18314
ENSG00000189129	PLAC9	-2.3859	-2.38286	-2.37965	-1.55658	-2.02858
ENSG00000168016	TRANK1	-1.16213	-0.872535	-1.06191
ENSG00000175727	MLXIP		-1.80032	-1.2892	-0.934358	-0.955163
ENSG00000149930	TAOK2	-1.23102	-1.26251	-1.20708	-0.991154	-1.00956
ENSG00000108774	RAB5C	1.08677	1.12353	1.08603
ENSG00000162344	FGF19	2.78255	2.23589	2.35456	1.94562
ENSG00000077044	DGKD		-2.30113	-1.55	-1.74603	-1.48684
ENSG00000160216	AGPAT3	-1.16983	-0.774492	-0.940171	-0.682391	-0.791673
ENSG00000189334	S100A14	0.838208	0.808734	0.902124
ENSG00000235109	ZSCAN31		-1.13151	-1.37482	-1.33475	-1.19896
ENSG00000137076	TLN1	-1.22416	-1.16887	-1.34396		-1.1498
ENSG00000130255	RPL36		1.09107	1.08426		0.791362
ENSG00000008513	ST3GAL1	-2.17559		-1.7797
ENSG00000125657	TNFSF9	2.12673	2.10634	1.94742	2.0099	1.73735
ENSG00000072163	LIMS2	-2.26662	-1.96865	-2.70148	-2.77661	-3.06998
ENSG00000224470	ATXN1L	-1.1156	-1.21071	-1.17531	-1.18177	-1.39903
ENSG00000170889	RPS9	0.95919	0.878398	1.00941
ENSG00000214226	C17orf67	1.5404	1.06792	1.52375	1.20151	1.28124
ENSG00000140988	RPS2	0.954859	0.759531	0.995101
ENSG00000109099	PMP22		1.69733	1.80724	1.7217	1.43459
ENSG00000128346	C22orf23			-5.2793	-3.77565	-4.62403
ENSG00000115268	RPS15	0.97315	1.08563	1.0201		0.874143
ENSG00000132359	RAP1GAP2		-1.60487	-1.51569	-1.17209	-1.20549
ENSG00000087152	ATXN7L3	-1.20827	-0.87342	-0.910945	-0.951486	-0.922025
ENSG00000166897	ELFN2		-2.02233	-1.72587	-2.00053	-1.91023
ENSG00000148154	UGCG	1.12399	0.714855	1.08167
ENSG00000100060	MFNG	-1.46456	-1.64022	-1.46342	-1.49424	-1.56441
ENSG00000133424	LARGE1	-1.11573	-1.12179	-1.1233	-1.29532	-1.27587
ENSG00000146066	HIGD2A		1.12545	0.990668	0.820324	0.848365
ENSG00000146678	IGFBP1	2.63994	2.16532	2.48436
ENSG00000115738	ID2		1.10497	1.18036	0.916976	0.984233
ENSG00000205356	TECPR1	-1.38048	-1.26954	-1.29013	-1.04855	-1.13527
ENSG00000102265	TIMP1	1.47327	1.45015	1.19662	1.04985	1.16867
ENSG00000188636	RTL6	-1.77269	-2.00917	-1.5304	-1.81373	-1.58208
ENSG00000176928	GCNT4			-1.50848
ENSG00000172818	OVOL1		1.09081	1.16184
ENSG00000080573	COL5A3		-1.28088	-1.79754	-1.26573
ENSG00000167395	ZNF646	-1.42043	-1.39238	-1.32867	-1.21879
ENSG00000130731	METTL26		1.06327	1.12082		0.89924
ENSG00000136848	DAB2IP	-1.1715	-0.798159	-1.07474	-0.853067
ENSG00000066230	SLC9A3	-1.99685	-2.16063	-2.17538		-1.71868
ENSG00000177084	POLE		-0.920016	-1.29828
ENSG00000091622	PITPNM3	-1.22662	-1.51153	-1.16743	-1.25226	-0.982322
ENSG00000158292	GPR153		-1.2436	-1.51841	-1.50253	-1.44554
ENSG00000198931	APRT	1.53881	1.35017	1.28028
ENSG00000175970	UNC119B		-2.00149	-1.558	-1.63373	-1.72138
ENSG00000104823	ECH1		1.12137	1.28349
ENSG00000042753	AP2S1		1.01763	0.916212		0.859234
ENSG00000243927	MRPS6	1.2162	1.14843	1.07652	1.09137	1.17415
ENSG00000170004	CHD3		-1.53367	-1.46022	-1.25909	-1.3475
ENSG00000149273	RPS3		0.801817	0.887032
ENSG00000136238	RAC1	1.32649	1.49601	1.31736	1.0408	1.01819
ENSG00000117984	CTSD	1.27267	1.53955	1.32384	1.20763	1.0668
ENSG00000137575	SDCBP		1.19981	0.861244	1.02449	0.805692
ENSG00000141068	KSR1		-2.11809	-1.51573	-1.39602	-1.33117
ENSG00000167291	TBC1D16		-2.46664	-1.76495	-1.81029	-1.68622
ENSG00000164713	BRI3		0.792807	0.977152		0.910566
ENSG00000204388	HSPA1B	1.47493	1.20268	1.22943	1.47752	1.48394
ENSG00000157111	TMEM171	-1.29678	-1.10372	-1.08412
ENSG00000133477	FAM83F	-1.33288	-1.50371	-1.27076	-1.03709	-1.34744
ENSG00000159363	ATP13A2	-1.17076	-0.945044	-1.08099	-1.04309	-0.959318
ENSG00000166135	HIF1AN	-1.12459	-0.90471	-0.914047	-1.00587	-0.961148
ENSG00000118900	UBN1	-1.17437	-1.07693	-1.0388	-1.12767	-1.1337
ENSG00000119048	UBE2B	0.982467	1.01665	0.996221	0.771549
ENSG00000132680	KHDC4	0.98821	0.681908	0.947338	0.78078	0.784217
ENSG00000151208	DLG5		-1.7308	-1.67307
ENSG00000101421	CHMP4B	0.882012	1.04919	0.851412	0.892556	0.803357
ENSG00000136942	RPL35		0.984573	1.14791
ENSG00000102898	NUTF2		1.09138	1.05257		0.965613
ENSG00000189339	SLC35E2B	-1.51585	-1.51879	-1.46834
ENSG00000178209	PLEC		-1.10509	-1.22639
ENSG00000243449	C4orf48	1.1961	1.10037	1.19431	0.984824	1.18318
ENSG00000129990	SYT5		-2.77759	-2.76215	-2.46843	-2.43799
ENSG00000107331	ABCA2		-1.16545	-1.30528	-1.12972
ENSG00000124171	PARD6B	1.97096	1.96239	1.63811	1.43055
ENSG00000135069	PSAT1	1.55465		1.52868
ENSG00000011009	LYPLA2		0.959245	0.995724
ENSG00000079432	CIC		-1.13038	-1.25881	-0.94442
ENSG00000105372	RPS19	1.38236	1.20335	1.26127
ENSG00000169258	GPRIN1		-1.6644	-2.13964
ENSG00000105429	MEGF8		-1.9687	-1.83491	-2.00771	-1.70861
ENSG00000130940	CASZ1		-1.35717	-1.15732	-0.882472	-0.909962
ENSG00000111674	ENO2		0.861733	1.23465	1.09739
ENSG00000198146	ZNF770		-1.1854	-1.13728
ENSG00000125966	MMP24	-1.89845	-2.39238	-1.7509	-2.48578	-2.52145
ENSG00000166889	PATL1		1.08525	1.02577	0.954555	0.976939
ENSG00000105327	BBC3		2.56047	1.10726	2.35902	2.14441
ENSG00000124882	EREG	1.51255	1.71239	1.15761	1.3134	1.25147
ENSG00000196230	TUBB	0.986841	0.865889	0.904255
ENSG00000080603	SRCAP			-2.14979
ENSG00000227471	AKR1B15			2.38014
ENSG00000187045	TMPRSS6		-1.69456	-3.26577
ENSG00000234616	JRK		-2.21952	-1.48027	-1.50509	-1.38757
ENSG00000232810	TNF		3.73749	2.08742	2.83317	3.07619
ENSG00000175137	SH3BP5L	-1.29757	-1.43197	-1.04589	-1.13721	-1.21346
ENSG00000141552	ANAPC11		0.749577	0.915806
ENSG00000012232	EXTL3		-1.85228	-1.26595	-1.91384	-1.42822
ENSG00000118523	CTGF	2.84327	2.15065	2.50118
ENSG00000119318	RAD23B	0.988219	1.01046	0.90973	0.777215	0.748561
ENSG00000143153	ATP1B1	1.29144	1.71253	1.11904	1.27708	1.08971
ENSG00000177606	JUN		1.01172	1.20097	1.18435	1.04407
ENSG00000103257	SLC7A5	3.00117	2.46388	2.17832
ENSG00000128191	DGCR8		-0.860211	-1.1672
ENSG00000186575	NF2	-1.48063	-1.05206	-1.16973	-1.15715	-1.19497
ENSG00000160285	LSS		-1.07928	-1.1524		-1.12763
ENSG00000117407	ARTN		2.3568	1.8201	2.15138	2.27974
ENSG00000174775	HRAS		0.916659	1.1641
ENSG00000171223	JUNB		1.03411	1.08424	1.10357	1.07488
ENSG00000185650	ZFP36L1	1.47441	1.80975	1.3061	1.32401	1.32221
ENSG00000128016	ZFP36		1.27606	1.20969	1.31364	1.2094
ENSG00000179862	CITED4	2.21244	2.58426	1.79187	1.71525
ENSG00000198752	CDC42BPB	-1.51394	-1.80529	-1.28816	-1.19196	-1.20042
ENSG00000197756	RPL37A		0.942471	0.990911
ENSG00000213585	VDAC1	0.961982	0.912098	0.896988	0.89074	0.921564
ENSG00000065308	TRAM2	-1.45617	-1.69901	-1.33473	-1.50058	-1.16026
ENSG00000103489	XYLT1	-1.52411	-1.52368	-1.25768	-1.5687	-1.90999
ENSG00000189159	JPT1		0.900863	0.791997	0.705193	0.72
ENSG00000159842	ABR		-0.987154	-1.05655	-0.921034
ENSG00000141258	SGSM2		-1.38499	-1.28606	-1.25405
ENSG00000132405	TBC1D14		-1.12434	-1.41777
ENSG00000184956	MUC6		-3.69687	-4.98303
ENSG00000196091	MYBPC1		-1.56721	-1.56016	-1.31647	-1.34868
ENSG00000125534	PPDPF		1.20656	1.19506	1.13471	1.29853
ENSG00000214530	STARD10		0.916508	1.07673
ENSG00000275023	MLLT6		-1.60748	-1.50956
ENSG00000110697	PITPNM1		-0.867743	-1.04052	-1.05208	-0.974658
ENSG00000242498	ARPIN	-1.30562	-1.24999	-0.993758	-1.31619	-1.07292
ENSG00000205730	ITPRIPL2		-1.39798	-1.08102	-1.64464	-1.62803
ENSG00000107021	TBC1D13		-1.43269	-1.18253	-1.28646	-1.33344
ENSG00000196535	MYO18A		-1.56902	-1.31895
ENSG00000115112	TFCP2L1		-0.944145	-1.15028
ENSG00000136908	DPM2		0.775364	0.99222		0.852875
ENSG00000167674	HDGFL2		1.00246	1.08229	1.08312
ENSG00000204564	C6orf136		1.42509	1.31987		1.23136
ENSG00000114859	CLCN2		-1.63946	-1.29194
ENSG00000140990	NDUFB10		0.851662	0.929946		0.927545
ENSG00000160209	PDXK		-1.00568	-0.832592	-0.867042	-0.754066
ENSG00000165556	CDX2			1.07241
ENSG00000103187	COTL1		1.19825	0.992307	0.974189	0.896126
ENSG00000168906	MAT2A	-1.12702	-1.51956	-0.921346	-1.08604	-1.10086
ENSG00000059728	MXD1		1.17739	1.10788	1.47963	1.56983
ENSG00000070476	ZXDC		-1.43429	-1.24394	-1.22743	-1.07438
ENSG00000106479	ZNF862		-1.99676	-1.60201	-1.37763
ENSG00000165959	CLMN	-0.877124	-0.91485	-0.827347		-0.749957
ENSG00000096070	BRPF3	-1.239	-1.13433	-1.06638	-0.980935	-1.1359
ENSG00000103326	CAPN15	-1.32739	-1.72353	-1.13945	-1.10339	-1.14157
ENSG00000137331	IER3	1.83763	2.44215	1.56857	1.98269	1.77808
ENSG00000111057	KRT18		1.06593	1.09479
ENSG00000157514	TSC22D3	1.43743	1.04178	1.25341
ENSG00000131398	KCNC3		-1.94178	-2.3362
ENSG00000113070	HBEGF	1.33685		1.1334
ENSG00000140368	PSTPIP1			-2.12122		-1.79178
ENSG00000167617	CDC42EP5		1.20409	1.10609		0.988127
ENSG00000100600	LGMN	1.04349	1.10188	0.946725		0.813165
ENSG00000233927	RPS28	1.40324	1.2897	1.26556
ENSG00000160294	MCM3AP	-1.43046	-1.30801	-1.05205
ENSG00000090565	RAB11FIP3		-1.25892	-0.950908	-0.920353
ENSG00000206418	RAB12		0.876502	1.01625	0.967519
ENSG00000084764	MAPRE3		0.970566	1.02311
ENSG00000112659	CUL9		-1.49641	-1.22871
ENSG00000165119	HNRNPK		0.815874	0.776054	0.777097	0.701538
ENSG00000205277	MUC12	1.37877	1.19024	1.0082		0.884035
ENSG00000139289	PHLDA1		1.3075	0.982047	1.01087
ENSG00000204323	SMIM5		-1.02646	-1.1357
ENSG00000144230	GPR17			-3.08423	-2.92293	-2.62497
ENSG00000103145	HCFC1R1		0.69997	0.936592
ENSG00000104915	STX10		0.921898	1.0168
ENSG00000132801	ZSWIM3		-2.37276	-1.92715	-2.41758	-1.97212
ENSG00000081189	MEF2C		1.38312	1.5796
ENSG00000070182	SPTB			-2.97111	-2.55582	-2.52566
ENSG00000177728	TMEM94	-1.51095	-1.50253	-1.26863	-1.32383	-1.36349
ENSG00000159588	CCDC17		-1.901	-2.26872		-1.94883
ENSG00000187605	TET3		-1.12898	-1.09202	-1.03632
ENSG00000164068	RNF123		-1.3917	-1.57994
ENSG00000145494	NDUFS6		0.926737	0.948206		0.824679
ENSG00000010322	NISCH		-1.12169	-1.06161
ENSG00000174567	GOLT1A		0.776484	0.984921
ENSG00000108518	PFN1	0.953327	1.13926	0.897785		0.836525
ENSG00000188157	AGRN		-0.797989	-0.879914	-0.866476	-0.841957
ENSG00000108469	RECQL5		-1.89726	-1.58587		-1.36361
ENSG00000143382	ADAMTSL4		-2.07398	-1.57093
ENSG00000184207	PGP			0.925637
ENSG00000140941	MAP1LC3B	0.987184	0.944614	0.839804	0.772154	0.759783
ENSG00000197136	PCNX3		-0.986575	-1.12534	-1.05089
ENSG00000156642	NPTN		1.07194	0.997112
ENSG00000175826	CTDNEP1		1.1078	1.2458
ENSG00000148303	RPL7A		0.845658	0.844606
ENSG00000105281	SLC1A5	1.40395	1.00929	1.29857
ENSG00000174307	PHLDA3	1.0636	0.985872	0.942755
ENSG00000188522	FAM83G	-1.47809		-1.177
ENSG00000119335	SET	0.904624	0.798748	0.802115
ENSG00000180787	ZFP3	-3.49714	-2.56409	-1.88105	-2.27802	-2.23622
ENSG00000136240	KDELR2		0.96179	0.890285	0.81349
ENSG00000100836	PABPN1		0.904323	0.891379	0.798607
ENSG00000157617	C2CD2		-0.919926	-1.22874	-1.11882
ENSG00000066044	ELAVL1	1.3338	1.18899	1.20849
ENSG00000130748	TMEM160			1.13816
ENSG00000120948	TARDBP		0.991462	0.904203
ENSG00000112977	DAP		0.859357	0.895839
ENSG00000149806	FAU		0.855089	0.836759		0.742895
ENSG00000153933	DGKE			1.01082	1.19327	1.12758
ENSG00000196436	NPIPB15	2.3614	1.4531	1.75747
ENSG00000155380	SLC16A1		0.9184	0.801775	0.70683
ENSG00000113575	PPP2CA	0.932032	0.910014	0.819816
ENSG00000183778	B3GALT5		-0.841692	-0.900479	-1.14834	-1.1237
ENSG00000120709	FAM53C			-1.10167
ENSG00000166482	MFAP4		-4.07161	-3.30416
ENSG00000089327	FXYD5	1.443	1.55212	1.12437	1.16754	1.26733
ENSG00000103460	TOX3	1.29915		1.03381	1.04983
ENSG00000168502	MTCL1		-1.25794	-1.28669
ENSG00000142273	CBLC		0.659697	0.786964	0.72973	0.851374
ENSG00000140548	ZNF710		-1.09666	-1.12584
ENSG00000162931	TRIM17	-2.81882	-3.23526	-2.50763
ENSG00000169994	MYO7B		-1.14962	-1.1073
ENSG00000214357	NEURL1B	-1.525	-1.35511	-1.13986
ENSG00000136950	ARPC5L			0.919109
ENSG00000197386	HTT		-0.947335	-0.947873
ENSG00000268043	NBPF12	-1.98857	-1.7643	-1.33326
ENSG00000144566	RAB5A	0.9663	0.957876	0.784182	0.836706	0.70979
ENSG00000083845	RPS5	1.18599	0.928531	1.08986
ENSG00000188290	HES4		1.09806	1.16609	1.06208	1.16304
ENSG00000169032	MAP2K1		0.770514	0.857233
ENSG00000100906	NFKBIA		2.82539	1.07035	2.46874	2.36269
ENSG00000186635	ARAP1		-1.76363	-1.37599
ENSG00000162104	ADCY9		-1.18812	-1.1302	-1.40194	-1.28974
ENSG00000137266	SLC22A23		-0.97765	-1.00626
ENSG00000088256	GNA11		-1.13659	-0.963472	-1.36337	-1.22679
ENSG00000125347	IRF1	1.35678	2.0407	0.974279	1.26746	1.14537
ENSG00000136925	TSTD2	-1.93518	-1.70507	-1.56475		-1.46626
ENSG00000116852	KIF21B		-2.00219	-1.79571		-1.50975
ENSG00000170540	ARL6IP1		1.08537	1.12683
ENSG00000156504	FAM122B		0.964748	1.04432
ENSG00000105357	MYH14		-1.06517	-1.00548
ENSG00000185022	MAFF	1.17201	2.20249	1.06156	2.07425	1.6087
ENSG00000065911	MTHFD2		0.76613	0.983162
ENSG00000142541	RPL13A		0.847709	0.937971
ENSG00000140859	KIFC3		-1.06337	-1.09666	-1.12871	-0.97298
ENSG00000118816	CCNI		1.08086	1.01087
ENSG00000070756	PABPC1		0.828241	0.77224
ENSG00000165312	OTUD1	1.88513	1.51996	1.62502
ENSG00000096433	ITPR3		-1.61069	-1.72179
ENSG00000173272	MZT2A	1.04064	0.831591	0.900019		0.853101
ENSG00000129566	TEP1		-1.14098	-1.07867
ENSG00000171159	C9orf16		1.23696	1.07827
ENSG00000233493	TMEM238		1.10227	1.17207	1.08405	1.33887
ENSG00000100403	ZC3H7B	-1.25454	-1.05336	-0.980099	-1.10241	-0.984563
ENSG00000100300	TSPO		0.765192	0.902032
ENSG00000140479	PCSK6		-1.80544	-1.34772	-1.36295
ENSG00000274211	SOCS7	-2.68306	-2.36406	-1.56647	-1.47206
ENSG00000100422	CERK		-1.64584	-1.08577	-1.7126	-1.56662
ENSG00000187051	RPS19BP1	1.19587	1.00201	1.03537
ENSG00000130725	UBE2M		0.75108	0.769453
ENSG00000105388	CEACAM5	1.04503	1.14452	0.935775	0.912787	0.875245
ENSG00000168701	TMEM208		0.977622	0.921262
ENSG00000171992	SYNPO		-1.02933	-0.888378	-1.26163	-1.03012
ENSG00000137411	VARS2			-1.12647
ENSG00000099814	CEP170B		-1.76793	-1.52871
ENSG00000108861	DUSP3			-0.735099		-0.665249
ENSG00000146701	MDH2		0.767926	0.791101
ENSG00000187630	DHRS4L2		1.34062	1.50511
ENSG00000006327	TNFRSF12A		1.06129	1.10766
ENSG00000078814	MYH7B		-3.23955	-2.51137	-2.19448
ENSG00000021762	OSBPL5		-1.0147	-1.23319	-1.04347	-1.08609
ENSG00000099860	GADD45B			1.41439
ENSG00000148411	NACC2	-1.38861	-1.5896	-1.1253	-1.60852	-1.66719
ENSG00000105669	COPE	0.936635	0.910018	0.785162		0.755067
ENSG00000137802	MAPKBP1			-1.52442
ENSG00000002330	BAD		1.06989	0.963566
ENSG00000103024	NME3		0.931639	1.15053
ENSG00000136888	ATP6V1G1		0.751136	0.75084
ENSG00000188786	MTF1			-1.12456
ENSG00000107872	FBXL15		0.721572	0.860756
ENSG00000101439	CST3	1.0258	1.10622	0.887194	0.863262	0.877412
ENSG00000054690	PLEKHH1		-1.32655	-1.3373
ENSG00000161547	SRSF2		1.15531	0.998468	0.899719	0.940831
ENSG00000144791	LIMD1		-1.05363	-1.2715
ENSG00000114554	PLXNA1		-1.64162	-1.40398
ENSG00000180900	SCRIB		-1.0806	-1.10181	-1.06305
ENSG00000160439	RDH13		-1.12293	-0.94732
ENSG00000131323	TRAF3			-1.0331
ENSG00000078369	GNB1		0.863592	0.867262
ENSG00000182095	TNRC18		-1.84629	-1.19243
ENSG00000005075	POLR2J		0.828285	0.878455		0.839091
ENSG00000068024	HDAC4		-2.16967	-1.82194	-1.54481
ENSG00000130513	GDF15		1.41874	1.5534
ENSG00000168924	LETM1		-1.14079	-0.955947	-0.925149	-0.94333
ENSG00000107159	CA9		0.97289	1.24173
ENSG00000147862	NFIB		1.2275	1.5005
ENSG00000117691	NENF		0.856342	1.03451
ENSG00000105640	RPL18A		0.923853	0.922838
ENSG00000197579	TOPORS		-1.10451	-0.98631
ENSG00000198712	MT-CO2		2.56514	2.26221
ENSG00000102934	PLLP		0.847831	0.830916
ENSG00000132507	EIF5A		0.690486	0.70759		0.661568
ENSG00000117394	SLC2A1			1.03579
ENSG00000196458	ZNF605		-1.82535	-1.05095	-1.17092	-1.21451
ENSG00000204220	PFDN6		0.890345	1.01756
ENSG00000112146	FBXO9			-0.929721
ENSG00000138069	RAB1A		0.928491	0.884479
ENSG00000004799	PDK4	1.95772		1.75462
ENSG00000186174	BCL9L			-1.12062
ENSG00000132793	LPIN3		-1.95033	-1.49121
ENSG00000172216	CEBPB		1.20949	1.16453
ENSG00000239887	C1orf226		-1.34371	-1.56329	-1.76044	-1.52048
ENSG00000176986	SEC24C		-1.61445	-1.44275
ENSG00000114853	ZBTB47			-1.84426	-2.00876
ENSG00000173846	PLK3		1.57845	1.33592	1.35392	1.39245
ENSG00000105404	RABAC1		0.659094	0.809081
ENSG00000047578	KIAA0556		-1.0154	-1.11707
ENSG00000136193	SCRN1		-0.80948	-0.758545	-1.07322	-0.983136
ENSG00000137440	FGFBP1	1.09391	0.916211	0.920805
ENSG00000101605	MYOM1		-1.49412	-1.59893
ENSG00000099804	CDC34		0.74093	0.849305
ENSG00000073921	PICALM	1.05717	0.994971	0.907885
ENSG00000186767	SPIN4	1.91201	1.93467	1.39659	1.68675	1.34826
ENSG00000115758	ODC1	-1.21822		-0.923594
ENSG00000241685	ARPC1A	1.12003	1.16662	0.969542
ENSG00000175105	ZNF654			-0.915399
ENSG00000113722	CDX1		0.906352	0.816898
ENSG00000198952	SMG5		-0.890078	-1.00533
ENSG00000077721	UBE2A		0.873106	0.754238
ENSG00000196547	MAN2A2		-1.55163	-1.32258	-1.22427
ENSG00000074660	SCARF1		-4.09823	-2.4151	-2.47223	-2.50653
ENSG00000204389	HSPA1A		1.22363	1.08315	1.30021	1.3676
ENSG00000123689	G0S2		2.77359	1.78202	2.63482	2.24509
ENSG00000176994	SMCR8		-0.91851	-0.900148		-1.04079
ENSG00000110651	CD81	1.99615	1.78052	1.75279
ENSG00000179627	ZBTB42		-2.37933	-1.5146	-3.23514	-2.79304
ENSG00000110958	PTGES3		0.75384	0.725301
ENSG00000168907	PLA2G4F		-0.86477	-0.964218
ENSG00000135686	KLHL36		-1.16356	-0.80959	-0.94553	-0.992573
ENSG00000065526	SPEN			-0.874847
ENSG00000135914	HTR2B			-3.84332
ENSG00000074755	ZZEF1		-1.17853	-1.09822
ENSG00000141934	PLPP2		0.698863	0.830902
ENSG00000007080	CCDC124		1.05631	0.958591
ENSG00000198133	TMEM229B	-1.27067	-1.53285	-1.01978	-1.54576	-1.44175
ENSG00000102554	KLF5	1.39282	0.880775	1.0092
ENSG00000105193	RPS16		0.732666	0.834044
ENSG00000211450	SELENOH			0.841677
ENSG00000215271	HOMEZ			-1.18904
ENSG00000175806	MSRA		1.12866	1.33776
ENSG00000185262	UBALD2		0.98928	0.94549		0.951565
ENSG00000120708	TGFBI		0.963051	0.790474	0.854514	0.809179
ENSG00000087074	PPP1R15A		1.85426	1.11954	2.02688	1.69267
ENSG00000090487	SPG21		0.815734	0.806056
ENSG00000163872	YEATS2		-1.14066	-0.969768
ENSG00000196498	NCOR2		-1.31238	-1.09054
ENSG00000178814	OPLAH		-0.95246	-1.28894
ENSG00000107263	RAPGEF1			-1.06869
ENSG00000057657	PRDM1		1.90405	1.34865	1.53925	1.29244
ENSG00000149639	SOGA1		-2.10413	-1.82404
ENSG00000169727	GPS1		0.982967	0.77373	0.792287	0.724306
ENSG00000128965	CHAC1		3.02037	1.84685	2.59656	2.34488
ENSG00000185787	MORF4L1		0.696124	0.691704
ENSG00000143624	INTS3		-1.24297	-1.38565
ENSG00000175193	PARL		1.36494	1.33074
ENSG00000070366	SMG6		-1.53013	-1.42923
ENSG00000140521	POLG		-0.826105	-0.984553		-1.20188
ENSG00000198938	MT-CO3		2.45341	2.19902
ENSG00000171219	CDC42BPG		-1.28701	-1.00983		-1.04022
ENSG00000228300	C19orf24		0.981071	1.06916
ENSG00000125952	MAX		0.726783	0.766051	0.817623	0.769998
ENSG00000105583	WDR83OS		1.09157	0.937591	0.90841	0.95191
ENSG00000016391	CHDH		-0.689632	-0.835719
ENSG00000240891	PLCXD2			-1.18151
ENSG00000070047	PHRF1		-1.21218	-0.973362
ENSG00000171522	PTGER4			-1.00777
ENSG00000164151	ICE1		-1.04969	-0.832051
ENSG00000076554	TPD52	1.29882	1.23138	1.1305
ENSG00000196943	NOP9		-1.13721	-1.20306	-1.16805
ENSG00000073331	ALPK1			-0.944561
ENSG00000001461	NIPAL3		-1.11823	-0.837917	-0.956866	-0.820186
ENSG00000138802	SEC24B		0.79656	0.828312		0.780305
ENSG00000116212	LRRC42	1.07141	0.770351	0.900206
ENSG00000182199	SHMT2			1.08158
ENSG00000010017	RANBP9	1.03088	0.95399	0.892671	0.870245	0.851363
ENSG00000071859	FAM50A			0.922804	0.932416
ENSG00000145214	DGKQ		-1.47732	-1.16651	-1.33227	-1.32542
ENSG00000091009	RBM27	1.0154	0.715827	0.823329
ENSG00000174939	ASPHD1			1.50208
ENSG00000221823	PPP3R1	1.31761	1.28702	1.07862
ENSG00000186814	ZSCAN30		-1.19318	-1.26043
ENSG00000065054	SLC9A3R2		1.21846	1.13968		1.07865
ENSG00000046653	GPM6B			-2.65519
ENSG00000081386	ZNF510		-1.67915	-1.62082
ENSG00000186212	SOWAHB			-0.977891
ENSG00000196228	SULT1C3		-2.16686	-2.51284
ENSG00000185722	ANKFY1		-0.968741	-0.902246
ENSG00000125944	HNRNPR		0.8248	0.737817		0.716192
ENSG00000198840	MT-ND3		2.23617	2.11491
ENSG00000186660	ZFP91	1.08935	0.941536	0.936061
ENSG00000196268	ZNF493			-1.56686
ENSG00000213853	EMP2			1.06236
ENSG00000162825	NBPF20			-3.2438
ENSG00000204387	C6orf48		0.91235	0.923698
ENSG00000170160	CCDC144A		-3.43907	-2.64
ENSG00000161016	RPL8			0.788154
ENSG00000070423	RNF126		0.910016	0.956657
ENSG00000112699	GMDS		1.12912	1.09775
ENSG00000198899	MT-ATP6		2.48196	2.32422
ENSG00000055208	TAB2		0.752344	0.755469
ENSG00000175215	CTDSP2		-1.19599	-0.960264	-1.11062	-1.06022
ENSG00000103363	ELOB		0.675495	0.775138
ENSG00000084774	CAD		-2.43078	-2.22395
ENSG00000215012	RTL10		-2.41904	-1.33345	-1.86322	-1.56337
ENSG00000106105	GARS	0.955982	0.820473	0.751382	0.827057	0.7797
ENSG00000143761	ARF1		0.780231	0.747553
ENSG00000143850	PLEKHA6		-1.25127	-0.973546	-0.928014	-1.07783
ENSG00000063241	ISOC2			1.0247
ENSG00000213996	TM6SF2		0.869588	0.807765
ENSG00000112378	PERP		0.912533	0.79167
ENSG00000166337	TAF10		0.881102	0.88506
ENSG00000116044	NFE2L2	0.874113	1.13971	0.673873	0.93794
ENSG00000127481	UBR4		-1.03975	-0.986841
ENSG00000099800	TIMM13			1.17284
ENSG00000197933	ZNF823		-0.860075	-1.04083
ENSG00000161048	NAPEPLD			0.931782
ENSG00000143774	GUK1		0.641316	0.671484
ENSG00000173156	RHOD			0.926854
ENSG00000172354	GNB2		0.749251	0.774255
ENSG00000175591	P2RY2	-1.03995	-1.1044	-0.775853	-0.77414
ENSG00000111276	CDKN1B			0.886796
ENSG00000198886	MT-ND4		2.82372	2.54061
ENSG00000181222	POLR2A		-0.721843	-0.845025
ENSG00000144136	SLC20A1			1.20776
ENSG00000130520	LSM4		0.870001	0.963293
ENSG00000166436	TRIM66		-2.04721	-1.65031
ENSG00000100316	RPL3			0.698952
ENSG00000066923	STAG3		-2.30007	-1.79754
ENSG00000198478	SH3BGRL2		1.07173	1.04325
ENSG00000175793	SFN		0.88801	0.9398
ENSG00000033327	GAB2		-1.36329	-1.08915	-1.3202
ENSG00000114354	TFG		0.836727	0.715233	0.842274	0.784359
ENSG00000196689	TRPV1		-1.1282	-1.11623
ENSG00000196267	ZNF836			-2.01404
ENSG00000011347	SYT7		-0.825533	-1.00692
ENSG00000177570	SAMD12		-0.989647	-0.926964	-1.03473	-1.01207
ENSG00000197818	SLC9A8			-1.22635
ENSG00000130749	ZC3H4		-1.11615	-1.20539	-1.91977	-1.62546
ENSG00000160180	TFF3		0.852224	0.85441		0.940941
ENSG00000160613	PCSK7		-1.23336	-1.08585
ENSG00000124920	MYRF		-0.868705	-0.808733
ENSG00000184677	ZBTB40		-1.19879	-1.03494
ENSG00000133639	BTG1		1.17052	0.796489
ENSG00000061794	MRPS35		0.829122	0.956046
ENSG00000141504	SAT2		0.838907	0.814288
ENSG00000102837	OLFM4		0.904221	0.865322
ENSG00000142661	MYOM3		-1.06563	-0.896168	-1.22807
ENSG00000204611	ZNF616		-1.6835	-1.19644
ENSG00000167842	MIS12		-1.13538	-0.914333		-0.921191
ENSG00000151014	NOCT		2.17425	1.21526	1.88221	1.85659
ENSG00000065833	ME1	0.999902	0.721887	0.810567
ENSG00000213918	DNASE1		-1.93379	-1.1801
ENSG00000008256	CYTH3		-1.59774	-1.03729	-1.50996	-1.67992
ENSG00000114573	ATP6V1A		1.05306	0.996815
ENSG00000169692	AGPAT2		0.750161	0.863995
ENSG00000162191	UBXN1		0.827203	0.676949	0.69547	0.741925
ENSG00000143367	TUFT1		0.898544	0.770323	0.853543	0.829506
ENSG00000213719	CLIC1		0.791918	0.725774		0.72486
ENSG00000092054	MYH7			-6.22754
ENSG00000135932	CAB39		0.84281	0.711534
ENSG00000198727	MT-CYB		2.77052	2.41665
ENSG00000006451	RALA		0.663076	0.732655
ENSG00000105438	KDELR1		0.892951	0.746976	0.737594
ENSG00000167522	ANKRD11			-0.802026
ENSG00000173517	PEAK1		-0.914947	-0.882697
ENSG00000165916	PSMC3			0.730861
ENSG00000089693	MLF2		0.74009	0.697985
ENSG00000034713	GABARAPL2		0.784187	0.720934		0.718891
ENSG00000149925	ALDOA		0.851638	0.797679	0.938444	0.925169
ENSG00000104872	PIH1D1			0.759901
ENSG00000196747	HIST1H2AI			-3.82658
ENSG00000126524	SBDS		0.800758	0.664465
ENSG00000103335	PIEZO1			-0.955199
ENSG00000214026	MRPL23		1.30835	1.30368
ENSG00000145349	CAMK2D		1.06457	1.06148
ENSG00000140992	PDPK1		-1.24303	-0.884456	-1.07287	-1.01152
ENSG00000008710	PKD1		-1.99935	-1.55956
ENSG00000186716	BCR		-1.36164	-0.906574	-1.36883	-1.19838
ENSG00000137767	SQOR		1.03652	0.758558
ENSG00000184897	H1FX		1.36623	1.42485
ENSG00000168961	LGALS9		0.946044	0.854389
ENSG00000125633	CCDC93		-0.89191	-1.01062
ENSG00000074695	LMAN1		0.763239	0.883978
ENSG00000144852	NR1I2	-0.971268	-0.674313	-0.761934
ENSG00000160932	LY6E	1.55661		1.12492
ENSG00000123595	RAB9A	0.938405	1.13496	0.706804	0.772465	0.810742
ENSG00000095564	BTAF1		-0.776578	-0.800558
ENSG00000276409	CCL14		-2.74409	-3.40761
ENSG00000157933	SKI		-1.47878	-1.20449	-1.31748
ENSG00000118849	RARRES1		1.10261	0.978405
ENSG00000165997	ARL5B		1.13098	0.715711	1.05549	0.825232
ENSG00000105220	GPI		0.906599	0.82477	0.852093
ENSG00000154237	LRRK1		-1.54745	-1.3984
ENSG00000126768	TIMM17B		0.757093	0.756531
ENSG00000134755	DSC2		1.02627	0.887693
ENSG00000106615	RHEB		0.748949	0.668952
ENSG00000114841	DNAH1		-1.87075	-1.61324
ENSG00000104388	RAB2A		0.778173	0.731605
ENSG00000132698	RAB25		0.785613	0.737139
ENSG00000068724	TTC7A		-0.845842	-0.801299	-1.13518	-0.884197
ENSG00000144426	NBEAL1		-1.24931	-1.07318
ENSG00000185896	LAMP1		1.17632	1.02542
ENSG00000171606	ZNF274		-1.06513	-0.927988
ENSG00000198198	SZT2		-1.41998	-1.41766
ENSG00000101191	DIDO1		-0.754434	-0.756864
ENSG00000010292	NCAPD2		-1.2308	-0.985124	-1.06364	-1.40429
ENSG00000086666	ZFAND6		0.871334	0.827901
ENSG00000133818	RRAS2		0.658992	0.735675
ENSG00000214655	ZSWIM8		-1.37001	-1.15932
ENSG00000088002	SULT2B1		1.80897	1.96545
ENSG00000168143	FAM83B			-1.07972
ENSG00000234745	HLA-B	1.03559	1.1302	0.825674		0.853492
ENSG00000010438	PRSS3		0.734662	0.712439	0.736702	0.776158
ENSG00000184216	IRAK1		-0.71223	-0.825378	-1.34053	-1.20557
ENSG00000135637	CCDC142		-2.01391	-1.5669
ENSG00000183576	SETD3		0.728869	0.68321
ENSG00000147155	EBP		0.625792	0.643739
ENSG00000206503	HLA-A	0.994588	0.960631	0.75251
ENSG00000166348	USP54			-1.02344
ENSG00000172940	SLC22A13			-3.92389
ENSG00000188725	SMIM15		0.807161	0.814024
ENSG00000131242	RAB11FIP4	-0.937978	-0.870373	-0.710054	-0.740155	-0.800301
ENSG00000026508	CD44		1.43552	1.26231
ENSG00000108298	RPL19		0.86871	0.828131		0.837557
ENSG00000125970	RALY		0.879133	0.657717	0.822854	0.797713
ENSG00000160685	ZBTB7B	-1.20442	-1.26324	-0.912757	-1.19212
ENSG00000174917	C19orf70			0.851051
ENSG00000197858	GPAA1		-0.991627	-0.935838
ENSG00000257093	KIAA1147		-1.21604	-1.00463	-1.15806	-1.32431
ENSG00000149716	ORAOV1		-1.08027	-1.21664	-1.5398	-1.52593
ENSG00000104904	OAZ1		0.864902	0.637951		0.679045
ENSG00000266074	BAHCC1		-1.75571	-1.79864	-2.52266
ENSG00000204843	DCTN1		-1.14751	-1.08674
ENSG00000137496	IL18BP		-3.72938	-2.46257
ENSG00000162086	ZNF75A		-1.54917	-1.21192	-1.48049	-1.24095
ENSG00000171766	GATM			-1.13872
ENSG00000181649	PHLDA2		1.21254	1.05353		1.07196
ENSG00000103194	USP10		0.749245	0.79988
ENSG00000163191	S100A11		1.1828	0.939778
ENSG00000183723	CMTM4		-1.04007	-0.977747
ENSG00000146830	GIGYF1	-1.55659	-1.28056	-1.10387
ENSG00000135018	UBQLN1		0.979314	0.824832
ENSG00000158019	BABAM2		1.00328	0.908474
ENSG00000076258	FMO4			-1.49969
ENSG00000135390	ATP5G2		0.756124	0.772141
ENSG00000270170	NCBP2-AS2			0.983122
ENSG00000111700	SLCO1B3		0.982025	1.00143
ENSG00000198380	GFPT1			0.95658
ENSG00000090097	PCBP4			0.713361
ENSG00000162542	TMCO4		-0.822251	-0.889664
ENSG00000133318	RTN3		0.78581	0.78483
ENSG00000092199	HNRNPC		0.737832	0.664467	0.723698	0.799079
ENSG00000091138	SLC26A3		-1.01131	-0.907334
ENSG00000123485	HJURP		3.99385	4.4469
ENSG00000111707	SUDS3		0.664429	0.710983
ENSG00000048707	VPS13D		-0.808072	-0.686577
ENSG00000086504	MRPL28		0.940714	0.832936
ENSG00000143545	RAB13		0.804741	0.718207
ENSG00000164414	SLC35A1		0.928122	1.01048
ENSG00000197446	CYP2F1			-2.43472
ENSG00000165494	PCF11		-1.03751	-0.998923
ENSG00000180992	MRPL14		0.773751	0.814151
ENSG00000143947	RPS27A		0.759861	0.781627
ENSG00000101639	CEP192		-1.38204	-1.17456
ENSG00000106400	ZNHIT1		0.683163	0.657666
ENSG00000131435	PDLIM4		1.24941	1.10113	1.26271	1.18127
ENSG00000120451	SNX19	-0.916685	-0.754266	-0.657158	-0.711207
ENSG00000081041	CXCL2		4.42914	1.80761	3.68325	3.54435
ENSG00000089154	GCN1		-0.779129	-0.786882	-0.919603	-1.06738
ENSG00000107372	ZFAND5		0.843723	0.722432
ENSG00000112245	PTP4A1		1.00956	0.973092
ENSG00000165644	COMTD1		0.735056	0.798952
ENSG00000171443	ZNF524			0.942529
ENSG00000198648	STK39		0.827376	0.792321
ENSG00000112514	CUTA		0.871527	0.862432
ENSG00000135919	SERPINE2		1.01086	0.978689
ENSG00000102030	NAA10		1.5914	1.32694
ENSG00000078140	UBE2K		0.671541	0.665575
ENSG00000157224	CLDN12	0.932088	0.923338	0.717618	0.770574
ENSG00000197852	FAM212B		-2.16114	-1.63829
ENSG00000103502	CDIPT		0.786112	0.822584
ENSG00000131899	LLGL1		-1.1871	-0.99677
ENSG00000170921	TANC2			-0.994789
ENSG00000169894	MUC3A		-0.934622	-0.912997
ENSG00000077157	PPP1R12B		-0.794798	-0.885365
ENSG00000164144	ARFIP1		0.841678	0.770724
ENSG00000166866	MYO1A		-0.863197	-0.780732
ENSG00000092445	TYRO3		-1.16029	-0.946497	-1.59459	-1.58012
ENSG00000118412	CASP8AP2		-0.918247	-0.930663
ENSG00000109133	TMEM33		0.816383	0.782184
ENSG00000079462	PAFAH1B3		0.901894	0.889198
ENSG00000226742	HSBP1L1		0.958925	0.802212	0.837399	0.988356
ENSG00000182220	ATP6AP2		0.989917	0.82894
ENSG00000140443	IGF1R		-0.898124	-0.901906
ENSG00000169435	RASSF6			-0.63568
ENSG00000084207	GSTP1		0.886321	0.712073		0.868948
ENSG00000213339	QTRT1			1.15566
ENSG00000171346	KRT15		-1.1648	-0.807045	-0.919291
ENSG00000009724	MASP2		-3.75784	-2.85185
ENSG00000132254	ARFIP2			0.687448
ENSG00000112078	KCTD20	-0.979034	-0.788426	-0.733313
ENSG00000067606	PRKCZ		-1.10059	-0.794815
ENSG00000073734	ABCB11	-1.96226	-1.28768	-1.17546
ENSG00000106609	TMEM248		0.878177	0.721764	0.760214
ENSG00000113615	SEC24A	1.6562	1.4519	1.17827
ENSG00000171914	TLN2			-1.01683	-1.05549
ENSG00000196586	MYO6		0.676757	0.626258
ENSG00000074527	NTN4			0.768888
ENSG00000106244	PDAP1		0.848772	0.650606	0.734044
ENSG00000165672	PRDX3			0.766821
ENSG00000139567	ACVRL1			-0.800519	-0.93922
ENSG00000159840	ZYX		0.715423	0.751227		0.787982
ENSG00000136819	C9orf78		0.72223	0.759962
ENSG00000065320	NTN1			-3.93933
ENSG00000086015	MAST2		-0.91008	-0.917412
ENSG00000080200	CRYBG3		-1.67554	-1.43146
ENSG00000133401	PDZD2			-2.64659
ENSG00000126368	NR1D1	1.58021		1.20793
ENSG00000178982	EIF3K			0.710308
ENSG00000137877	SPTBN5		-2.39017	-2.29799
ENSG00000141448	GATA6		0.863713	0.810745
ENSG00000174136	RGMB	2.75858	1.85045	1.53069
ENSG00000114480	GBE1		0.725558	0.736823
ENSG00000132825	PPP1R3D		-1.14885	-1.17509
ENSG00000123908	AGO2			-0.958446
ENSG00000166689	PLEKHA7		-0.76619	-0.714192
ENSG00000175130	MARCKSL1		0.948019	0.90899
ENSG00000171552	BCL2L1		0.75796	0.794924
ENSG00000278540	ACACA		-1.34683	-0.926449
ENSG00000044090	CUL7		-1.64055	-1.1185
ENSG00000175582	RAB6A		0.960934	0.821725
ENSG00000112406	HECA			0.967463
ENSG00000152952	PLOD2	0.825982	0.701074	0.638432	0.77601
ENSG00000204614	TRIM40		-1.02925	-1.07382
ENSG00000130517	PGPEP1		-1.10617	-0.731323	-0.960397	-0.971779
ENSG00000129749	CHRNA10			-4.36901
ENSG00000125834	STK35		-1.01407	-0.988536	-1.2201	-1.4654
ENSG00000105202	FBL			0.840339
ENSG00000173546	CSPG4	-3.46949	-2.81749	-1.94192
ENSG00000185507	IRF7		0.759555	0.823635	1.07061	1.16404
ENSG00000134030	CTIF		-1.29781	-1.1625	-1.20708	-1.22615
ENSG00000119772	DNMT3A		-1.31801	-1.04014
ENSG00000104267	CA2		0.678538	0.728783
ENSG00000178719	GRINA		1.13107	0.897814
ENSG00000162390	ACOT11		-1.08869	-0.915417
ENSG00000165140	FBP1		0.725289	0.784261
ENSG00000123106	CCDC91		0.83434	0.822161
ENSG00000197728	RPS26		0.96788	0.833461
ENSG00000142396	ERVK3-1			-1.50199
ENSG00000112658	SRF			-0.964977
ENSG00000164924	YWHAZ		0.82128	0.640859
ENSG00000263874	LINC00672		-1.90054	-2.08524	-2.58573	-2.43721
ENSG00000171604	CXXC5			1.19979
ENSG00000130518	KIAA1683		-2.57726	-1.77563
ENSG00000130589	HELZ2		-0.940135	-0.863925
ENSG00000101294	HM13			0.671722
ENSG00000128731	HERC2		-1.26792	-0.903478
ENSG00000256053	APOPT1	1.29082		0.912984
ENSG00000186765	FSCN2		-2.05985	-2.08504
ENSG00000137878	GCOM1		0.995638	1.08597
ENSG00000141655	TNFRSF11A		0.994422	0.638306	0.784539
ENSG00000196418	ZNF124			-1.5238
ENSG00000163739	CXCL1	1.1096	3.72738		2.98119	2.68851
ENSG00000124145	SDC4		2.73864		2.3886	1.64242
ENSG00000163874	ZC3H12A		2.42844		2.21288	1.98692
ENSG00000146278	PNRC1		1.79698		1.78904	1.55098
ENSG00000115009	CCL20		3.3633		3.1561	2.49389
ENSG00000115008	IL1A		4.382		3.83315	3.32811
ENSG00000134070	IRAK2		2.02776		1.8461	1.42968
ENSG00000118503	TNFAIP3		2.3489		2.02323	1.57691
ENSG00000189325	C6orf222		2.74271		2.43478	1.97004
ENSG00000112096	SOD2		1.78228		1.55755	1.17509
ENSG00000049759	NEDD4L		1.0777		1.36817	0.996873
ENSG00000163121	NEURL3		2.60556		2.65048	2.40914
ENSG00000163734	CXCL3		2.96313		2.39683	2.42604
ENSG00000221869	CEBPD		2.06657		1.57166	1.43075
ENSG00000069399	BCL3		1.77907		1.57725	1.36386
ENSG00000101384	JAG1		1.54526		1.26508	0.897923
ENSG00000104140	RHOV	2.2464	3.39805		2.40168	2.10853
ENSG00000090339	ICAM1		2.68768		2.75879	2.16462
ENSG00000107968	MAP3K8		2.33223		1.88744	1.9712
ENSG00000204618	RNF39				1.38881	0.971079
ENSG00000197329	PELI1		1.17682		1.28943	1.00463
ENSG00000134954	ETS1		1.64047		1.43926	1.03538
ENSG00000128298	BAIAP2L2		1.23798		1.2952	1.22232
ENSG00000091527	CDV3		1.38634		1.14876	0.914509
ENSG00000105514	RAB3D		-0.777774		-1.60876	-1.26749
ENSG00000007171	NOS2		4.89422		5.56395	4.95469
ENSG00000198535	C2CD4A		4.90723		4.02727	3.46858
ENSG00000013441	CLK1				1.3031	1.26643
ENSG00000146232	NFKBIE		1.48343		1.4977	1.1396
ENSG00000135362	PRR5L	-1.13835	-1.34706		-1.09531	-1.08981
ENSG00000113369	ARRDC3		1.41923		1.45926	1.25481
ENSG00000131669	NINJ1		1.41735		1.25841	0.90516
ENSG00000161714	PLCD3		-0.741397		-1.02922	-0.923876
ENSG00000140464	PML		1.00803		1.07097	1.1241
ENSG00000164400	CSF2		5.1904		4.17552	4.24383
ENSG00000172086	KRCC1		-0.819509		-1.27146	-1.28356
ENSG00000169429	CXCL8		2.74665		2.24546	2.01626
ENSG00000175329	ISX		-0.95379		-1.1772	-0.973388
ENSG00000162522	KIAA1522		-0.919279		-1.32536	-1.31979
ENSG00000068650	ATP11A		-0.762743		-1.18374
ENSG00000245848	CEBPA		-1.4172		-1.4272	-1.23754
ENSG00000116741	RGS2		-1.28487		-1.36212
ENSG00000173237	C11orf86		-1.41488		-1.57222	-1.32698
ENSG00000125538	IL1B		3.07431		2.85197	2.21875
ENSG00000157600	TMEM164				-1.24435	-1.18108
ENSG00000184208	C22orf46		-1.18332		-1.42645	-1.15701
ENSG00000160703	NLRX1		-1.25938		-1.52708	-1.44068
ENSG00000113916	BCL6		1.17501		1.45571	1.2082
ENSG00000129250	KIF1C				-0.855484	-0.941695
ENSG00000265763	ZNF488		-1.40484		-1.49608	-1.61275
ENSG00000179314	WSCD1	-1.48698	-1.0436		-1.07835	-1.20792
ENSG00000136295	TTYH3				-1.40345
ENSG00000204610	TRIM15		0.801747		0.868866
ENSG00000109320	NFKB1		1.36819		1.1386
ENSG00000135821	GLUL		1.17152		1.05625
ENSG00000162981	FAM84A		-1.25688		-1.32982	-1.21698
ENSG00000152795	HNRNPDL		0.73662		0.95449	0.905834
ENSG00000074370	ATP2A3		-0.735485		-1.07453	-1.03728
ENSG00000185215	TNFAIP2		1.46818		1.6408
ENSG00000173702	MUC13		0.636154		0.76053	0.795637
ENSG00000149798	CDC42EP2		1.83599		1.54279
ENSG00000108439	PNPO		-1.40821		-1.61422	-1.602
ENSG00000166578	IQCD		1.76947		1.73431	1.60326
ENSG00000124160	NCOA5		-1.11153		-1.43023	-1.75131
ENSG00000084112	SSH1		-0.963421		-1.23948
ENSG00000063176	SPHK2		-1.05993		-1.26758	-1.42121
ENSG00000219607	PPP1R3G		-1.62183		-1.64509	-1.6734
ENSG00000124391	IL17C		5.86033		4.77034
ENSG00000150907	FOXO1		1.97516		1.32446
ENSG00000125733	TRIP10		0.898769		1.00942	1.01876
ENSG00000163870	TPRA1		1.15572		1.00409
ENSG00000149289	ZC3H12C		2.21974		1.59376
ENSG00000170017	ALCAM		0.885017		0.950218
ENSG00000152127	MGAT5		-0.970668		-1.19338	-1.29927
ENSG00000100426	ZBED4				-1.23097	-1.53079
ENSG00000167601	AXL		-1.41517		-1.98587	-1.90345
ENSG00000168763	CNNM3		-1.11849		-1.29163
ENSG00000145860	RNF145		0.855003		1.16257
ENSG00000158748	HTR6		-4.53777		-4.81489
ENSG00000097007	ABL1		-1.06375		-1.02872	-1.03258
ENSG00000160877	NACC1				-1.0735
ENSG00000105717	PBX4		1.16767		1.58779
ENSG00000185133	INPP5J		-1.09018		-1.36798
ENSG00000143217	NECTIN4		0.919296		1.19633	1.20431
ENSG00000104825	NFKBIB		0.871672		0.911409
ENSG00000254087	LYN		1.31374		1.27916	1.13276
ENSG00000141682	PMAIP1		1.64604		1.29021
ENSG00000172602	RND1		1.28365		1.64585
ENSG00000145901	TNIP1		0.873814		0.846623
ENSG00000165138	ANKS6		-1.14518		-1.24771
ENSG00000115825	PRKD3				1.27439
ENSG00000011638	TMEM159		0.820728		0.83257	0.749732
ENSG00000198324	FAM109A		-1.01547		-1.28963	-1.42052
ENSG00000279765	AC013394.1				2.72116	2.44766
ENSG00000100644	HIF1A		0.833884		0.974104
ENSG00000163293	NIPAL1		-0.946699		-0.972642	-1.00122
ENSG00000146535	GNA12				-1.26657
ENSG00000174306	ZHX3		-1.75863		-1.62579
ENSG00000139083	ETV6		0.669424		0.84828
ENSG00000151748	SAV1		1.22254		0.910811
ENSG00000074590	NUAK1				-2.44335	-1.92242
ENSG00000198722	UNC13B		-0.757646		-0.791566
ENSG00000011422	PLAUR		0.834249		0.950695	1.05969
ENSG00000114738	MAPKAPK3				-1.02107
ENSG00000066379	ZNRD1		0.986762		1.09087	1.03267
ENSG00000178828	RNF186				0.834463	0.732555
ENSG00000012504	NR1H4				-1.06374
ENSG00000135631	RAB11FIP5		-1.06815		-1.20846
ENSG00000100335	MIEF1		-0.976657		-1.05031	-1.09798
ENSG00000099875	MKNK2		-1.41199		-1.08886	-1.12212
ENSG00000163820	FYCO1		-1.04865		-1.07837	-1.25558
ENSG00000196663	TECPR2				-1.07748	-1.00924
ENSG00000120549	KIAA1217		0.742851		0.787191
ENSG00000139651	ZNF740		-1.38545		-1.55386
ENSG00000158715	SLC45A3		-1.34031		-1.26336
ENSG00000148339	SLC25A25				0.851854
ENSG00000006210	CX3CL1		2.76211		1.52325	1.70205
ENSG00000142611	PRDM16		-1.82393		-1.2584	-1.5692
ENSG00000105993	DNAJB6		0.598541		0.741168
ENSG00000123136	DDX39A				1.02838
ENSG00000173218	VANGL1				-1.16523	-1.2236
ENSG00000188505	NCCRP1		4.22753		3.61483
ENSG00000010030	ETV7		1.20721		1.33964
ENSG00000135245	HILPDA				2.46957	2.24229
ENSG00000141738	GRB7				1.18079	1.45379
ENSG00000238227	TMEM250				-1.30727	-1.2626
ENSG00000128917	DLL4				1.7952
ENSG00000183196	CHST6		-0.920711		-1.13704	-1.08042
ENSG00000119943	PYROXD2		-1.44396		-1.58118
ENSG00000140254	DUOXA1				2.37725
ENSG00000103056	SMPD3				-0.889046
ENSG00000184012	TMPRSS2		1.00222		0.983912
ENSG00000145685	LHFPL2		0.85222		0.890321
ENSG00000123191	ATP7B		-1.02157		-1.04337
ENSG00000128342	LIF		1.79264		1.41234	1.43617
ENSG00000026559	KCNG1	-1.36995	-1.67319		-1.40201
ENSG00000122861	PLAU		2.41277		1.60651	1.66283
ENSG00000183826	BTBD9	-1.35067	-1.00447		-0.882127
ENSG00000169925	BRD3				-1.19889
ENSG00000056972	TRAF3IP2		0.82475		0.98683
ENSG00000156804	FBXO32				0.854642
ENSG00000133858	ZFC3H1				0.902163	0.878504
ENSG00000184371	CSF1		2.35652		1.61809	1.6138
ENSG00000152102	FAM168B		-1.07888		-1.17586	-1.2464
ENSG00000135709	KIAA0513	-1.69126	-1.37059		-1.15287
ENSG00000141574	SECTM1		0.779646		0.892006	1.03701
ENSG00000163686	ABHD6				-1.04404
ENSG00000158882	TOMM40L				-1.14536
ENSG00000166821	PEX11A		-0.975509		-1.04179
ENSG00000014123	UFL1		-0.730556		-0.789236	-0.767802
ENSG00000144824	PHLDB2		0.938178		0.998095
ENSG00000023171	GRAMD1B		-1.30757		-1.56533
ENSG00000146834	MEPCE		-1.37285		-1.44563
ENSG00000162461	SLC25A34		-2.31567		-1.8919
ENSG00000181016	LSMEM1				1.47281
ENSG00000104312	RIPK2		1.30119		1.04211
ENSG00000111605	CPSF6				0.830381
ENSG00000099992	TBC1D10A				0.975841
ENSG00000034533	ASTE1		-1.51396		-1.24688	-1.23231
ENSG00000198911	SREBF2		-0.75203		-0.807721	-0.899335
ENSG00000126561	STAT5A		1.17233		0.986124
ENSG00000145779	TNFAIP8		1.51739		0.890283
ENSG00000171940	ZNF217				0.839394
ENSG00000105835	NAMPT		0.735084		0.73628
ENSG00000167604	NFKBID		1.8814		2.14476
ENSG00000089775	ZBTB25				1.26377
ENSG00000077150	NFKB2				1.11251
ENSG00000127947	PTPN12		0.807802		0.793451
ENSG00000140948	ZCCHC14		-0.965931		-0.938883	-1.42234
ENSG00000204385	SLC44A4				0.929405
ENSG00000164574	GALNT10				-0.731956
ENSG00000115307	AUP1		0.85232		0.749069
ENSG00000004139	SARM1				-2.30289
ENSG00000146457	WTAP				0.697283
ENSG00000178750	STX19		-1.1024		-0.991598	-1.24078
ENSG00000067829	IDH3G		0.872921		0.817629
ENSG00000110090	CPT1A		0.796504		0.810334
ENSG00000180891	CUEDC1				-1.20168
ENSG00000174282	ZBTB4				-0.93643	-1.03844
ENSG00000163013	FBXO41		-2.212		-2.46746
ENSG00000111181	SLC6A12		2.317		2.10416
ENSG00000188070	C11orf95		-4.02372		-2.88331
ENSG00000171121	KCNMB3		-2.79082		-2.43245
ENSG00000043039	BARX2		1.15075		1.00903
ENSG00000164949	GEM				1.40796
ENSG00000048140	TSPAN17				-0.998102
ENSG00000140564	FURIN				-0.93818
ENSG00000203867	RBM20				-3.26574
ENSG00000166391	MOGAT2				-0.883325	-0.988162
ENSG00000013374	NUB1		0.728315		0.708673
ENSG00000023445	BIRC3		1.42551		1.07
ENSG00000205502	C2CD4B		4.49336		3.64562
ENSG00000198113	TOR4A		-0.825175		-0.827366	-1.06598
ENSG00000162377	COA7				-0.999796
ENSG00000158201	ABHD3				0.668212
ENSG00000198858	R3HDM4		0.980758		0.767284
ENSG00000154309	DISP1				-1.37546
ENSG00000102743	SLC25A15		-1.14102		-1.1729
ENSG00000174684	B4GAT1		-1.23405		-1.33892
ENSG00000214717	ZBED1				-0.971194	-1.11909
ENSG00000142949	PTPRF		-0.718247		-0.713607	-0.724657
ENSG00000163347	CLDN1		1.14061
ENSG00000108691	CCL2		3.19171			2.56105
ENSG00000221926	TRIM16		1.08904
ENSG00000157985	AGAP1		-1.49573
ENSG00000066697	MSANTD3		1.31854			0.999695
ENSG00000102962	CCL22		3.66006
ENSG00000162337	LRP5		-1.35604
ENSG00000156030	ELMSAN1		-1.14716
ENSG00000155980	KIF5A		-4.31026
ENSG00000166143	PPP1R14D		0.901514			0.811615
ENSG00000186951	PPARA		-1.12428			-0.906582
ENSG00000140264	SERF2		1.02732
ENSG00000138623	SEMA7A		1.1724			1.12429
ENSG00000198517	MAFK		-1.15654
ENSG00000197408	CYP2B6		0.977131
ENSG00000167716	WDR81		-1.79973
ENSG00000185730	ZNF696		-2.37108
ENSG00000167397	VKORC1		1.7511
ENSG00000105523	FAM83E		-1.19067
ENSG00000176907	TCIM		1.62842
ENSG00000188910	GJB3		1.04846
ENSG00000170835	CEL		-4.12773
ENSG00000083937	CHMP2B		0.905542
ENSG00000182324	KCNJ14		-3.84607
ENSG00000169499	PLEKHA2		-1.30192
ENSG00000149591	TAGLN		-1.85285
ENSG00000177542	SLC25A22		1.15081
ENSG00000117523	PRRC2C		1.02522
ENSG00000275718	CCL15		1.2735
ENSG00000104375	STK3		1.01726
ENSG00000148297	MED22		-1.22836
ENSG00000159200	RCAN1		0.999152
ENSG00000136156	ITM2B		0.872951
ENSG00000130962	PRRG1		0.857367
ENSG00000178882	RFLNA		1.15144
ENSG00000177200	CHD9		-0.965183
ENSG00000185522	LMNTD2		-1.67905
ENSG00000070404	FSTL3		1.00474
ENSG00000256771	ZNF253		-2.17206
ENSG00000197273	GUCA2A		1.15363			1.18973
ENSG00000167004	PDIA3		0.857796
ENSG00000173898	SPTBN2		-1.79996
ENSG00000164093	PITX2		-1.53979
ENSG00000124762	CDKN1A		0.909414
ENSG00000075240	GRAMD4		-1.16109
ENSG00000135828	RNASEL	-1.18927	-1.05442
ENSG00000160326	SLC2A6		1.1408
ENSG00000159496	RGL4		-4.35515
ENSG00000277443	MARCKS		1.03306
ENSG00000136527	TRA2B		-0.783323
ENSG00000198964	SGMS1		0.901486
ENSG00000163602	RYBP		0.995527
ENSG00000170647	TMEM133		1.24049
ENSG00000138944	KIAA1644		-3.29028
ENSG00000158805	ZNF276		-1.73385
ENSG00000179364	PACS2		-1.04673
ENSG00000133030	MPRIP		-0.933309
ENSG00000066933	MYO9A		-1.05967
ENSG00000172331	BPGM		1.36317
ENSG00000175040	CHST2		1.32995
ENSG00000005486	RHBDD2		0.908949
ENSG00000179820	MYADM		1.03616
ENSG00000198743	SLC5A3		0.987381
ENSG00000168970	JMJD7-PLA2G4B		-3.34037
ENSG00000185220	PGBD2		-1.56504			-1.54031
ENSG00000103657	HERC1		-1.05398
ENSG00000043591	ADRB1		1.44074
ENSG00000101076	HNF4A		-0.841675
ENSG00000075624	ACTB		0.840643
ENSG00000117016	RIMS3		-1.13367
ENSG00000007545	CRAMP1		-1.70487
ENSG00000139154	AEBP2		0.95983
ENSG00000015133	CCDC88C		-0.828313
ENSG00000163681	SLMAP		0.880036
ENSG00000112149	CD83		3.84965
ENSG00000158825	CDA		0.827385			0.862118
ENSG00000246922	UBAP1L		-2.30334			-2.44582
ENSG00000163516	ANKZF1		-1.06383
ENSG00000160712	IL6R		-1.3369
ENSG00000130158	DOCK6		-1.08808
ENSG00000172757	CFL1		0.717785			0.689583
ENSG00000164050	PLXNB1		-1.19461
ENSG00000088832	FKBP1A		0.846573
ENSG00000126067	PSMB2		0.814108
ENSG00000176340	COX8A		0.952612
ENSG00000171469	ZNF561	-1.01868	-0.851474
ENSG00000183317	EPHA10		-1.32814
ENSG00000232434	C9orf172		-1.63072
ENSG00000103496	STX4		0.80226
ENSG00000106261	ZKSCAN1		-0.91175
ENSG00000116396	KCNC4		-1.47698
ENSG00000116151	MORN1		-2.5613
ENSG00000087448	KLHL42		-1.04456
ENSG00000143434	SEMA6C		-3.24963
ENSG00000164889	SLC4A2		-1.29847
ENSG00000182473	EXOC7		-1.22241
ENSG00000148346	LCN2		1.17765
ENSG00000155657	TTN		-1.32147
ENSG00000143256	PFDN2		0.97852			0.915109
ENSG00000111275	ALDH2		0.857855
ENSG00000119314	PTBP3		0.723109
ENSG00000140379	BCL2A1		3.09315
ENSG00000103932	RPAP1		-1.82006
ENSG00000243317	STMP1		0.979748
ENSG00000135604	STX11		2.60409
ENSG00000169403	PTAFR		0.948503
ENSG00000177189	RPS6KA3		0.835537
ENSG00000131697	NPHP4		-1.44542
ENSG00000137449	CPEB2		1.11472
ENSG00000158615	PPP1R15B		0.871848
ENSG00000120306	CYSTM1		0.791707			0.775756
ENSG00000196440	ARMCX4		-1.58516
ENSG00000034152	MAP2K3		0.893231
ENSG00000142552	RCN3		-1.62259
ENSG00000157890	MEGF11		-3.31333
ENSG00000108960	MMD		1.15445
ENSG00000168040	FADD		-1.44612
ENSG00000198837	DENND4B		-1.87071
ENSG00000049249	TNFRSF9		1.25333
ENSG00000183682	BMP8A		-2.30975
ENSG00000198763	MT-ND2		2.59807
ENSG00000064703	DDX20		-1.09477
ENSG00000186918	ZNF395		-1.16399
ENSG00000076053	RBM7		1.00625
ENSG00000079313	REXO1		-1.17309
ENSG00000163584	RPL22L1		1.08868
ENSG00000129646	QRICH2		-3.85847
ENSG00000122644	ARL4A		-1.05383
ENSG00000142627	EPHA2		0.961604
ENSG00000197114	ZGPAT		-1.33752
ENSG00000108375	RNF43		-0.852176			-0.980515
ENSG00000117525	F3		0.878653
ENSG00000137801	THBS1		1.16172
ENSG00000135750	KCNK1		0.697643
ENSG00000100380	ST13		0.722498
ENSG00000134193	REG4		0.819328			0.777851
ENSG00000163362	INAVA		-0.743609
ENSG00000163605	PPP4R2		1.12414
ENSG00000106049	HIBADH		0.827239
ENSG00000105618	PRPF31		1.00169
ENSG00000173020	GRK2		-0.914623
ENSG00000179674	ARL14		1.02646
ENSG00000134419	RPS15A		0.879417
ENSG00000054219	LY75		1.29183
ENSG00000198900	TOP1		0.83585
ENSG00000124181	PLCG1		-1.43278
ENSG00000241553	ARPC4		1.15796
ENSG00000110583	NAA40		-0.948769
ENSG00000175309	PHYKPL		-0.996137
ENSG00000204186	ZDBF2		-1.3609
ENSG00000120093	HOXB3		-1.40008
ENSG00000266094	RASSF5		2.08682
ENSG00000151240	DIP2C		-1.35367			-1.38514
ENSG00000182903	ZNF721		-0.921472
ENSG00000107771	CCSER2		0.855898
ENSG00000138399	FASTKD1		-1.0095
ENSG00000100632	ERH		0.7963			0.777567
ENSG00000148362	PAXX		1.26871
ENSG00000178935	ZNF552		-1.09077
ENSG00000175387	SMAD2		0.684231
ENSG00000162391	FAM151A		-2.59925
ENSG00000162695	SLC30A7		0.742809
ENSG00000139722	VPS37B		-1.12611
ENSG00000177853	ZNF518A		-0.837807
ENSG00000130827	PLXNA3		-1.18918
ENSG00000039068	CDH1		1.1424
ENSG00000104765	BNIP3L		0.813816
ENSG00000114779	ABHD14B		1.16327
ENSG00000074621	SLC24A1		-1.36969
ENSG00000177076	ACER2		-1.15759
ENSG00000196700	ZNF512B		-2.59434
ENSG00000162063	CCNF		-2.57526
ENSG00000160949	TONSL		-1.63129
ENSG00000100558	PLEK2		0.760853
ENSG00000276293	PIP4K2B		-1.12932
ENSG00000167280	ENGASE		-1.1059
ENSG00000112697	TMEM30A		0.800371
ENSG00000019582	CD74		1.10036
ENSG00000177463	NR2C2		-1.06786
ENSG00000100109	TFIP11		-1.23509
ENSG00000129084	PSMA1		1.03915
ENSG00000143748	NVL		-1.23773
ENSG00000156026	MCU		0.786306
ENSG00000131979	GCH1		0.809441
ENSG00000163235	TGFA		0.694997
ENSG00000090273	NUDC		0.845095
ENSG00000167524	SGK494		-2.37067
ENSG00000008277	ADAM22		-1.38452
ENSG00000145365	TIFA		2.43885
ENSG00000185278	ZBTB37		-1.27536
ENSG00000099331	MYO9B		-0.890557
ENSG00000162368	CMPK1		0.758428
ENSG00000086062	B4GALT1		1.0663
ENSG00000136935	GOLGA1		-0.850939
ENSG00000196313	POM121		-1.10879
ENSG00000170542	SERPINB9		0.942886
ENSG00000143507	DUSP10		1.61374			1.73283
ENSG00000140836	ZFHX3		-1.04259
ENSG00000101335	MYL9		1.19288
ENSG00000131849	ZNF132		-3.0476
ENSG00000149091	DGKZ		-0.963182
ENSG00000012660	ELOVL5		0.812057
ENSG00000155034	FBXL18		-1.61029
ENSG00000163354	DCST2		-2.94986
ENSG00000009830	POMT2		-1.16953
ENSG00000162714	ZNF496		-1.4121
ENSG00000162923	WDR26		0.727671
ENSG00000032444	PNPLA6		-0.854916			-0.90233
ENSG00000155366	RHOC		0.700788
ENSG00000179546	HTR1D		0.812499
ENSG00000003436	TFPI		0.811346
ENSG00000197191	CYSRT1	3.96908	3.27095
ENSG00000134970	TMED7		1.05522
ENSG00000128272	ATF4		0.714447
ENSG00000066135	KDM4A		-0.855731
ENSG00000072071	ADGRL1		-1.08959
ENSG00000133135	RNF128		0.802258
ENSG00000188827	SLX4		-1.25484
ENSG00000267795	SMIM22		0.95767
ENSG00000101558	VAPA		0.677935
ENSG00000108389	MTMR4		-1.18052
ENSG00000184182	UBE2F		0.840897
ENSG00000153391	INO80C		0.82568
ENSG00000173442	EHBP1L1		-0.834404
ENSG00000170144	HNRNPA3		0.676888
ENSG00000197747	S100A10		1.13911
ENSG00000204267	TAP2		1.06682
ENSG00000169018	FEM1B		0.801482
ENSG00000168090	COPS6		0.663629
ENSG00000127989	MTERF1		-1.04115
ENSG00000138668	HNRNPD		0.860959
ENSG00000139718	SETD1B		-1.11699
ENSG00000204592	HLA-E		0.656647
ENSG00000100320	RBFOX2		-0.849895
ENSG00000271303	SRXN1		-1.22889
ENSG00000168646	AXIN2		2.69057
ENSG00000125971	DYNLRB1		0.848663
ENSG00000119906	SLF2		-0.995608
ENSG00000103642	LACTB		0.756329
ENSG00000089177	KIF16B		-0.794302
ENSG00000141219	C17orf80		-1.15474
ENSG00000125835	SNRPB		0.952058
ENSG00000138594	TMOD3		0.693533
ENSG00000215041	NEURL4		-1.2578
ENSG00000125868	DSTN		0.680979
ENSG00000215251	FASTKD5		-0.984549			-1.03946
ENSG00000113558	SKP1		0.714501
ENSG00000172115	CYCS		0.759719
ENSG00000158417	EIF5B		0.769119
ENSG00000095066	HOOK2		-0.731863
ENSG00000169715	MT1E		-1.0955
ENSG00000175592	FOSL1		1.98844
ENSG00000113811	SELENOK		0.637343
ENSG00000084073	ZMPSTE24		0.957964
ENSG00000196136	SERPINA3		3.07909
ENSG00000197530	MIB2		-1.32355
ENSG00000164880	INTS1		-1.0711
ENSG00000171291	ZNF439		-2.18241
ENSG00000051009	FAM160A2		-0.730819
ENSG00000071575	TRIB2		1.31585
ENSG00000101557	USP14		0.92527
ENSG00000172765	TMCC1		-0.956868
ENSG00000179532	DNHD1		-1.69968
ENSG00000188738	FSIP2		-0.863643			-0.970851
ENSG00000119655	NPC2		0.792463			0.899604
ENSG00000129474	AJUBA		0.758557
ENSG00000160191	PDE9A		1.07752
ENSG00000109265	KIAA1211		-1.47025
ENSG00000203943	SAMD13		-1.36513
ENSG00000139194	RBP5		-1.88233
ENSG00000180448	ARHGAP45		-0.654842
ENSG00000118640	VAMP8		0.703701
ENSG00000184009	ACTG1		0.648063
ENSG00000171060	C8orf74		-3.77281
ENSG00000137309	HMGA1		0.790388
ENSG00000186591	UBE2H		0.689236
ENSG00000205155	PSENEN		0.848352
ENSG00000148343	MIGA2		-0.953696
ENSG00000153904	DDAH1		1.19131
ENSG00000187105	HEATR4		-3.24105
ENSG00000179271	GADD45GIP1		0.924286
ENSG00000121903	ZSCAN20		-2.0821
ENSG00000189431	RASSF10		-1.82546			-2.10779
ENSG00000100815	TRIP11		-0.721142
ENSG00000112159	MDN1		-1.12471
ENSG00000257103	LSM14A		0.816728
ENSG00000106588	PSMA2	1.40988	1.06789
ENSG00000197857	ZNF44		-0.871458
ENSG00000023318	ERP44		0.751424
ENSG00000006062	MAP3K14		-1.13882
ENSG00000167930	FAM234A		0.950702
ENSG00000184845	DRD1		1.78647
ENSG00000151422	FER		-0.910387
ENSG00000163110	PDLIM5		0.630558
ENSG00000170776	AKAP13		-0.683325
ENSG00000105974	CAV1		0.739248
ENSG00000123728	RAP2C		0.696872
ENSG00000137040	RANBP6		-0.956848
ENSG00000197948	FCHSD1		-1.01088
ENSG00000105887	MTPN		0.883512
ENSG00000189298	ZKSCAN3		-1.81651
ENSG00000157823	AP3S2		-0.999613			-1.0817
ENSG00000002586	CD99		0.954355			1.01931
ENSG00000182858	ALG12		-1.0772
ENSG00000116586	LAMTOR2		0.703316
ENSG00000162975	KCNF1		3.99648
ENSG00000078399	HOXA9		1.06977
ENSG00000172183	ISG20		0.685869			0.732065
ENSG00000181873	IBA57		-2.21515			-2.30101
ENSG00000105393	BABAM1	1.27225	0.910373
ENSG00000085982	USP40		-0.844072
ENSG00000124875	CXCL6		1.91937
ENSG00000113583	C5orf15		0.963633
ENSG00000008282	SYPL1		0.964046
ENSG00000168062	BATF2		0.990076
ENSG00000008516	MMP25		2.45336
ENSG00000015475	BID		0.735514
ENSG00000163803	PLB1		-1.26344
ENSG00000184254	ALDH1A3		1.14804
ENSG00000214114	MYCBP		1.06327
ENSG00000162433	AK4		0.925026
ENSG00000166471	TMEM41B	1.14589	0.869269
ENSG00000160213	CSTB		0.953993
ENSG00000163900	TMEM41A		0.886848
ENSG00000115310	RTN4		0.769835
ENSG00000164916	FOXK1		-1.2732
ENSG00000075223	SEMA3C		0.763685
ENSG00000188039	NWD1		-3.43222
ENSG00000183309	ZNF623		-0.836727
ENSG00000162704	ARPC5		0.633567
ENSG00000129354	AP1M2		0.657682
ENSG00000198089	SFI1		-0.844723
ENSG00000122574	WIPF3	1.62042	1.27016
ENSG00000178057	NDUFAF3		0.782141
ENSG00000136048	DRAM1		1.043
ENSG00000119396	RAB14		1.1276
ENSG00000167770	OTUB1		0.651427			0.776574
ENSG00000126787	DLGAP5		-3.77108
ENSG00000198690	FAN1		-1.12221
ENSG00000107554	DNMBP		-0.797088
ENSG00000119684	MLH3		-0.818364
ENSG00000196227	FAM217B		-1.12363
ENSG00000103197	TSC2		-1.08732
ENSG00000183067	IGSF5		-2.97976
ENSG00000220205	VAMP2		1.31516
ENSG00000072401	UBE2D1		0.7658
ENSG00000085377	PREP		0.776366
ENSG00000075785	RAB7A		0.631992
ENSG00000135503	ACVR1B		-0.922968
ENSG00000111254	AKAP3		-3.75451
ENSG00000139044	B4GALNT3		-0.654554
ENSG00000136051	WASHC4		0.668066
ENSG00000135926	TMBIM1		0.701244
ENSG00000100290	BIK		0.90776
ENSG00000006025	OSBPL7		-1.12004
ENSG00000132475	H3F3B		0.808167
ENSG00000136643	RPS6KC1		-0.983915
ENSG00000160953	MUM1		-1.10223
ENSG00000130164	LDLR		0.810287
ENSG00000178904	DPY19L3		-0.992019
ENSG00000114346	ECT2		0.984827
ENSG00000115464	USP34		-1.14657
ENSG00000159210	SNF8		0.749389			0.851176
ENSG00000103067	ESRP2		-0.811263
ENSG00000102908	NFAT5		-1.10546
ENSG00000118369	USP35		-0.971357
ENSG00000168477	TNXB		-3.977
ENSG00000138834	MAPK8IP3		-1.52659
ENSG00000116717	GADD45A		0.979511
ENSG00000166441	RPL27A		0.755471
ENSG00000177963	RIC8A		-0.696439
ENSG00000176248	ANAPC2		-0.88124
ENSG00000184203	PPP1R2		0.63258
ENSG00000104899	AMH		-4.64113
ENSG00000102007	PLP2		1.08212
ENSG00000155545	MIER3		-0.642628
ENSG00000115520	COQ10B		0.754753
ENSG00000076716	GPC4		1.16242
ENSG00000076555	ACACB		-1.76386
ENSG00000100302	RASD2		-2.68689
ENSG00000144959	NCEH1		0.781515
ENSG00000157388	CACNA1D		-1.77339
ENSG00000178623	GPR35		-1.0238
ENSG00000119844	AFTPH		0.65804
ENSG00000073910	FRY		-0.692254
ENSG00000127314	RAP1B		0.621421
ENSG00000056558	TRAF1		1.12877
ENSG00000187688	TRPV2		-4.06957
ENSG00000110169	HPX		-3.1085
ENSG00000169116	PARM1		0.838984
ENSG00000124107	SLPI		0.874827
ENSG00000111912	NCOA7		1.37886
ENSG00000164754	RAD21		0.769575
ENSG00000128340	RAC2		1.09516
ENSG00000133983	COX16		1.31263
ENSG00000174886	NDUFA11		1.01371
ENSG00000272398	CD24		0.638664
ENSG00000092010	PSME1		0.752649
ENSG00000101160	CTSZ		0.649734
ENSG00000182141	ZNF708		-1.08589
ENSG00000198586	TLK1		0.742063
ENSG00000144026	ZNF514		-1.11496
ENSG00000131116	ZNF428		1.10138
ENSG00000127445	PIN1		0.715947
ENSG00000162366	PDZK1IP1		0.87376
ENSG00000006625	GGCT		1.00801
ENSG00000196787	HIST1H2AG		-1.76081
ENSG00000117472	TSPAN1		0.600094
ENSG00000188283	ZNF383		-1.21278
ENSG00000145284	SCD5		0.896784
ENSG00000027697	IFNGR1		0.924715
ENSG00000142089	IFITM3		0.97283
ENSG00000196296	ATP2A1		-2.60172
ENSG00000115828	QPCT		0.79341
ENSG00000138669	PRKG2		-1.24615
ENSG00000184860	SDR42E1		-0.905093
ENSG00000105650	PDE4C		0.737914
ENSG00000159202	UBE2Z		0.693239
ENSG00000170631	ZNF16		-1.49251
ENSG00000037749	MFAP3		-0.909239
ENSG00000167106	FAM102A		0.704185
ENSG00000179195	ZNF664		0.635762
ENSG00000213977	TAX1BP3		1.67037
ENSG00000100330	MTMR3		-1.62722
ENSG00000050748	MAPK9		0.726992
ENSG00000171055	FEZ2		0.673179
ENSG00000212907	MT-ND4L		2.37663
ENSG00000169871	TRIM56		-0.875521
ENSG00000149269	PAK1		0.623236
ENSG00000105270	CLIP3		-3.20563
ENSG00000107758	PPP3CB	1.09983	0.802705
ENSG00000119862	LGALSL		0.605018
ENSG00000143320	CRABP2		1.43681
ENSG00000136068	FLNB		-0.637507
ENSG00000169991	IFFO2		-1.56444
ENSG00000164855	TMEM184A		-0.701826			-0.834997
ENSG00000182774	RPS17		0.9695
ENSG00000169442	CD52		-4.28285
ENSG00000129933	MAU2		-0.795703
ENSG00000103275	UBE2I		0.637257
ENSG00000134882	UBAC2		0.698211
ENSG00000114739	ACVR2B		-1.72521
ENSG00000171365	CLCN5		-0.757541
ENSG00000124214	STAU1		0.703845
ENSG00000188293	IGFL1		1.51894
ENSG00000186847	KRT14		3.1517
ENSG00000116786	PLEKHM2		-0.901045
ENSG00000141933	TPGS1		1.11115
ENSG00000231925	TAPBP		0.782373
ENSG00000142507	PSMB6		0.680917
ENSG00000069493	CLEC2D		1.07237
ENSG00000157837	SPPL3		1.12084
ENSG00000177119	ANO6		0.7439
ENSG00000123384	LRP1		-0.792647
ENSG00000106299	WASL		0.841634
ENSG00000061676	NCKAP1		0.621097
ENSG00000213722	DDAH2		0.67928
ENSG00000139687	RB1		0.832879
ENSG00000140365	COMMD4		0.708175
ENSG00000091640	SPAG7		0.669288
ENSG00000124831	LRRFIP1		0.666079
ENSG00000157191	NECAP2		0.653947
ENSG00000125775	SDCBP2		0.725269
ENSG00000131791	PRKAB2		-0.935203
ENSG00000178301	AQP11		-0.93262
ENSG00000262246	CORO7		1.50532
ENSG00000158828	PINK1		-0.919184
ENSG00000143878	RHOB		0.777085
ENSG00000164125	FAM198B		0.914548
ENSG00000145569	FAM105A		0.698239
ENSG00000140519	RHCG		1.77074
ENSG00000090905	TNRC6A		-0.794196
ENSG00000160752	FDPS		-0.807849
ENSG00000140931	CMTM3		1.40382
ENSG00000182400	TRAPPC6B		0.726706
ENSG00000107223	EDF1		0.845889
ENSG00000198853	RUSC2		-1.35239
ENSG00000019144	PHLDB1		-1.21665
ENSG00000162571	TTLL10		-2.86996
ENSG00000129116	PALLD		0.88012
ENSG00000132669	RIN2		-0.675808			-0.881776
ENSG00000159377	PSMB4		0.651569
ENSG00000128524	ATP6V1F		0.673379
ENSG00000044115	CTNNA1		0.645557
ENSG00000117519	CNN3		0.600189			0.687224
ENSG00000170035	UBE2E3		0.823495
ENSG00000145730	PAM		0.678992
ENSG00000173039	RELA		0.807972
ENSG00000114861	FOXP1		0.959364
ENSG00000147044	CASK		0.725061
ENSG00000197702	PARVA		0.703821
ENSG00000068912	ERLEC1		0.769373
ENSG00000225663	MCRIP1		0.946609
ENSG00000198431	TXNRD1		0.596072
ENSG00000134107	BHLHE40		0.946892
ENSG00000198604	BAZ1A		0.759696
ENSG00000170348	TMED10		0.58975
ENSG00000047249	ATP6V1H		0.642286
ENSG00000100154	TTC28		-3.86241
ENSG00000168994	PXDC1		0.776832
ENSG00000241360	PDXP		-1.47122
ENSG00000204371	EHMT2		-0.957198
ENSG00000172985	SH3RF3		-2.80039
ENSG00000126005	MMP24OS		0.774656
ENSG00000274180	NATD1		-1.25124
ENSG00000156453	PCDH1		-0.822379
ENSG00000013583	HEBP1		0.663536
ENSG00000070610	GBA2		-0.772956
ENSG00000142784	WDTC1		-0.683861
ENSG00000111775	COX6A1		0.901415
ENSG00000119537	KDSR		0.777193
ENSG00000188559	RALGAPA2		-0.659707
ENSG00000165632	TAF3		1.11021
ENSG00000072506	HSD17B10		0.712225
ENSG00000141503	MINK1		-0.890027
ENSG00000196605	ZNF846		-1.17644
ENSG00000092148	HECTD1		-0.638427
ENSG00000100354	TNRC6B		-0.929397
ENSG00000104497	SNX16		0.872259
ENSG00000168806	LCMT2		-1.97842
ENSG00000164403	SHROOM1		-0.883902
ENSG00000143321	HDGF		0.616668
ENSG00000159128	IFNGR2		0.66135
ENSG00000110711	AIP		0.683861
ENSG00000168306	ACOX2		-1.00596
ENSG00000155846	PPARGC1B		-1.5291
ENSG00000163545	NUAK2		1.41829
ENSG00000176834	VSIG10		-0.628858
ENSG00000075886	TUBA3D		-3.612
ENSG00000132017	DCAF15		0.776903
ENSG00000128422	KRT17		3.38846
ENSG00000099326	MZF1		-1.21131
ENSG00000108106	UBE2S		0.828171
ENSG00000160226	C21orf2		-1.22594
ENSG00000090615	GOLGA3		-0.689405
ENSG00000205978	NYNRIN		-1.9266
ENSG00000110047	EHD1		0.697962
ENSG00000132294	EFR3A		0.906058
ENSG00000095932	SMIM24		0.715169
ENSG00000128609	NDUFA5		0.816073
ENSG00000132305	IMMT		0.707906
ENSG00000158315	RHBDL2		0.643345
ENSG00000127022	CANX		0.66785
ENSG00000095739	BAMBI		-0.902496
ENSG00000141012	GALNS		-0.894664
ENSG00000203857	HSD3B1		-2.15391			-2.91061
ENSG00000117410	ATP6V0B		0.591379			0.712473
ENSG00000077454	LRCH4		-1.21974
ENSG00000170949	ZNF160		-0.677895
ENSG00000174358	SLC6A19		1.63005
ENSG00000179151	EDC3		0.802406
ENSG00000158850	B4GALT3		0.6697
ENSG00000177565	TBL1XR1		0.898205
ENSG00000122512	PMS2		-1.29495
ENSG00000172809	RPL38		0.826052
ENSG00000174844	DNAH12		-1.75691
ENSG00000116521	SCAMP3		0.849181
ENSG00000114902	SPCS1		0.674643
ENSG00000133265	HSPBP1		0.909243
ENSG00000164879	CA3		-1.33548
ENSG00000105497	ZNF175		-1.28116
ENSG00000142669	SH3BGRL3		0.913512
ENSG00000087191	PSMC5		0.753466
ENSG00000140391	TSPAN3		0.802078
ENSG00000197603	C5orf42		-0.721265
ENSG00000167034	NKX3-1		1.9268
ENSG00000100373	UPK3A		1.17866
ENSG00000197037	ZSCAN25		-1.16741
ENSG00000117298	ECE1		0.629395
ENSG00000160305	DIP2A		-0.879419
ENSG00000185219	ZNF445		-1.00159
ENSG00000114648	KLHL18		-0.903009
ENSG00000131148	EMC8		0.751327
ENSG00000047621	C12orf4		-0.97828
ENSG00000176155	CCDC57		-1.15502
ENSG00000103249	CLCN7		-1.19816
ENSG00000148344	PTGES		0.938311
ENSG00000100744	GSKIP		0.725589
ENSG00000214029	ZNF891		-1.74594
ENSG00000153214	TMEM87B		0.694625
ENSG00000272333	KMT2B		-1.18722
ENSG00000054523	KIF1B		-0.809957
ENSG00000108509	CAMTA2		-1.04287
ENSG00000157106	SMG1		-0.683748
ENSG00000135392	DNAJC14		-0.984462
ENSG00000161798	AQP5		1.61898
ENSG00000185164	NOMO2		-1.79818
ENSG00000170412	GPRC5C		0.791895
ENSG00000123095	BHLHE41		0.730514
ENSG00000115241	PPM1G		0.650245
ENSG00000103319	EEF2K		-1.21021
ENSG00000128159	TUBGCP6		-1.18247
ENSG00000110025	SNX15		-3.37554
ENSG00000105221	AKT2		-0.712587
ENSG00000122705	CLTA		0.620198
ENSG00000173559	NABP1		-0.883526
ENSG00000113742	CPEB4		0.843284
ENSG00000134508	CABLES1		1.31155
ENSG00000160813	PPP1R35		0.798454
ENSG00000181754	AMIGO1		-1.7807
ENSG00000157110	RBPMS		0.661864
ENSG00000113384	GOLPH3		0.827792
ENSG00000103994	ZNF106		-0.793457			-0.938098
ENSG00000143842	SOX13		-0.821549
ENSG00000186111	PIP5K1C		-0.923483
ENSG00000160948	VPS28		0.652645
ENSG00000120215	MLANA		-2.12475
ENSG00000204619	PPP1R11		0.694722
ENSG00000132388	UBE2G1		0.863783
ENSG00000244274	DBNDD2		-2.65029
ENSG00000166340	TPP1		0.991915
ENSG00000186532	SMYD4		-1.39877
ENSG00000085872	CHERP		-1.01187
ENSG00000170185	USP38		0.637137
ENSG00000170027	YWHAG		0.792096
ENSG00000159228	CBR1		0.720213
ENSG00000204469	PRRC2A		-0.760539
ENSG00000131381	RBSN		-1.01384
ENSG00000083097	DOPEY1		-0.974063
ENSG00000104221	BRF2		-1.14855
ENSG00000024862	CCDC28A		0.862019
ENSG00000185963	BICD2		-1.30877
ENSG00000100650	SRSF5		0.746867			0.879792
ENSG00000080371	RAB21		0.92938
ENSG00000177732	SOX12		-1.65791
ENSG00000174992	ZG16		1.78837
ENSG00000157227	MMP14		0.789475
ENSG00000142657	PGD		0.61023
ENSG00000185015	CA13		0.731535
ENSG00000156011	PSD3		-0.662187
ENSG00000126945	HNRNPH2		0.728378
ENSG00000171867	PRNP		0.976073
ENSG00000110492	MDK		0.744099
ENSG00000140688	C16orf58		-1.05074
ENSG00000105755	ETHE1		0.610953
ENSG00000214274	ANG		0.780866
ENSG00000044446	PHKA2		-0.744422
ENSG00000183696	UPP1		0.603439
ENSG00000108312	UBTF		-0.731112
ENSG00000167880	EVPL		-0.8161
ENSG00000228253	MT-ATP8		2.29488
ENSG00000114383	TUSC2		0.846158
ENSG00000101680	LAMA1		-0.839046
ENSG00000135441	BLOC1S1		0.983911
ENSG00000169180	XPO6		-0.63292
ENSG00000120616	EPC1		-0.724996
ENSG00000198182	ZNF607		-1.43847			-2.02213
ENSG00000118971	CCND2		0.838211
ENSG00000087365	SF3B2		0.592848
ENSG00000099308	MAST3		-0.977568
ENSG00000182197	EXT1		0.699988
ENSG00000198346	ZNF813		-2.50425
ENSG00000160183	TMPRSS3		-1.19674
ENSG00000167642	SPINT2		0.614596
ENSG00000173480	ZNF417		-1.19118
ENSG00000099246	RAB18		0.61049
ENSG00000123643	SLC36A1		-0.975853
ENSG00000172728	FUT10		-0.956188
ENSG00000127884	ECHS1		0.630514
ENSG00000065413	ANKRD44		-1.7033
ENSG00000143365	RORC		-0.857333
ENSG00000168056	LTBP3		-0.764834
ENSG00000126217	MCF2L		-1.51658
ENSG00000188643	S100A16		0.591316
ENSG00000256683	ZNF350		-0.93841
ENSG00000102172	SMS		0.672939
ENSG00000111206	FOXM1		-2.8691
ENSG00000168899	VAMP5		0.923064
ENSG00000010072	SPRTN					-1.3404
ENSG00000173530	TNFRSF10D					-1.18107
ENSG00000261150	EPPK1					-1.38032
ENSG00000187608	ISG15					0.931439
ENSG00000166813	KIF7					-2.7736
ENSG00000196730	DAPK1					-1.00976
ENSG00000171617	ENC1					-1.45644
ENSG00000179094	PER1					1.18751
ENSG00000101986	ABCD1					-1.24047
ENSG00000103111	MON1B					-0.997291
ENSG00000110931	CAMKK2					-0.942632
ENSG00000088899	LZTS3					-1.06961
ENSG00000102034	ELF4					-0.901475
ENSG00000171634	BPTF					-0.928533
ENSG00000172534	HCFC1					-0.971883
ENSG00000112715	VEGFA					0.974677
ENSG00000168566	SNRNP48					0.732483
ENSG00000204842	ATXN2					0.876233
ENSG00000155850	SLC26A2					-1.04189
ENSG00000203499	IQANK1					-1.50941
ENSG00000109103	UNC119					0.841344
ENSG00000140839	CLEC18B					-4.74024
ENSG00000069424	KCNAB2					-1.54272
ENSG00000022567	SLC45A4					-0.9756
ENSG00000065057	NTHL1					0.934372
ENSG00000214022	REPIN1					-0.923022
ENSG00000168672	FAM84B					-1.13897
ENSG00000148158	SNX30					-1.14434
ENSG00000164576	SAP30L					-0.897995
ENSG00000180921	FAM83H					-0.980295
ENSG00000154743	TSEN2					-1.56704
ENSG00000167378	IRGQ					-1.07322
ENSG00000089335	ZNF302					-1.11529
ENSG00000129538	RNASE1					1.00837
ENSG00000002834	LASP1					-0.736541
ENSG00000117983	MUC5B					-1.18721
ENSG00000103044	HAS3					-1.22129
ENSG00000275395	FCGBP					-1.32028
ENSG00000168268	NT5DC2					-1.89564
ENSG00000022556	NLRP2					-0.861586
ENSG00000125611	CHCHD5	1.20031
ENSG00000172164	SNTB1	1.33172
ENSG00000261609	GAN	1.11481
ENSG00000168175	MAPK1IP1L	0.987998

## Sheet: Colon.Appendix
GeneID	GeneSymbol	logFC_HS.over.Mock	adj.pvalue_HS.over.Mock	logFC_expec.over.Mock	adj.pvalue_expec.over.Mock	logFC_aafA.over.Mock	adj.pvalue_aafA.over.Mock	logFC_ehec.over.Mock	adj.pvalue_ehec.over.Mock	logFC_eaec.over.Mock	adj.pvalue_eaec.over.Mock
ENSG00000140465	CYP1A1	5.90821	4.89393e-06	5.59549	4.08584e-06	5.92585	1.54955e-06	5.22433	1.30373e-05	6.03771	1.91963e-05
ENSG00000137193	PIM1	2.17546	2.41392e-05	1.66875	0.000154162	2.0053	1.81655e-05	1.6685	0.000177764	2.16673	0.000190134
ENSG00000158195	WASF2	-1.91139	6.69006e-05	-1.54196	0.000207708	-1.75827	3.32838e-05	-1.67608	0.000136716	-1.57431	0.00197645
ENSG00000169926	KLF13	-2.20706	6.69006e-05	-2.76781	4.08893e-06	-2.87267	2.60214e-06	-2.78851	8.24225e-06	-2.14382	0.0011333
ENSG00000183741	CBX6	-2.23871	6.69006e-05	-2.03869	7.28592e-05	-2.10973	3.20475e-05	-2.2274	3.73397e-05	-2.27696	0.0011333
ENSG00000183111	ARHGEF37	-1.90682	6.93296e-05	-2.05786	1.48899e-05	-1.98081	1.83007e-05	-1.87713	5.21318e-05	-1.6718	0.00192607
ENSG00000128268	MGAT3	-2.22876	0.000164375	-2.83825	1.48899e-05	-2.11576	5.2407e-05	-2.81222	2.62477e-05	-1.84322	0.0086775
ENSG00000148926	ADM	1.79615	0.000164375	1.7759	0.0001106	1.65129	0.000108146	1.73374	0.000171764	1.7417	0.00128035
ENSG00000162772	ATF3	1.56221	0.000166138	2.10868	4.08584e-06	2.26409	1.54955e-06	1.77205	3.73397e-05	1.84982	0.000243052
ENSG00000127329	PTPRB	-2.42763	0.000242099	-2.14997	0.00034746	-2.40242	6.0054e-05	-2.49242	0.000155581	-2.127	0.00286237
ENSG00000179833	SERTAD2	2.20616	0.000242099	2.1755	0.000154319	2.75372	9.98847e-06	1.97889	0.000502464	2.25892	0.00125795
ENSG00000181577	C6orf223	-1.61405	0.000252475	-1.42224	0.00040672	-1.7962	3.20475e-05	-1.50344	0.000308439	-1.82944	0.0011333
ENSG00000160007	ARHGAP35	-1.70925	0.000252475	-1.40436	0.000861707	-1.88019	3.35954e-05	-1.61252	0.000304576	-1.90065	0.0011333
ENSG00000180667	YOD1	1.4234	0.000258808	1.53337	8.87445e-05	1.30664	0.000241847	1.36684	0.000299851	1.50013	0.00113895
ENSG00000197111	PCBP2	1.51599	0.000286965	1.28404	0.000880376	1.44569	0.000178199	1.2605	0.0014011	1.55589	0.00145992
ENSG00000174151	CYB561D1	-2.57367	0.000344983	-1.95949	0.000935253	-2.76161	9.15188e-05	-1.9139	0.0014011	-2.17471	0.0121615
ENSG00000140323	DISP2	-1.50143	0.000388771	-2.01005	1.48899e-05	-1.84666	2.71336e-05	-1.78313	6.42156e-05	-1.50816	0.00288849
ENSG00000088888	MAVS	-1.4467	0.000454795	-1.50986	0.000200384	-1.66112	4.0942e-05	-1.55482	0.000177764	-1.4439	0.0044409
ENSG00000002587	HS3ST1	1.68008	0.000454795	1.66877	0.000324116	1.9915	3.20475e-05	1.53162	0.000898011	1.83302	0.00140235
ENSG00000106012	IQCE	-1.52819	0.000558587	-1.42507	0.000553947	-1.90522	3.20475e-05	-1.68909	0.000177764	-1.42563	0.00930345
ENSG00000159792	PSKH1	-2.0876	0.000563645	-2.43878	0.000137397	-1.86582	0.000322604	-2.34599	0.000177764	-1.99444	0.00887959
ENSG00000070614	NDST1	-1.54745	0.000563645	-1.74309	0.000137397	-1.81181	5.1129e-05	-1.65453	0.000247819	-1.57134	0.00662911
ENSG00000139645	ANKRD52	-1.59851	0.000683971	-1.4582	0.000861707	-1.81578	7.45409e-05	-1.34174	0.00207261	-1.42503	0.0121615
ENSG00000100441	KHNYN	-1.3695	0.000908082	-1.12198	0.0025042	-1.4543	0.000180019	-1.18197	0.00214301	-1.37762	0.00715985
ENSG00000124422	USP22	-1.62879	0.00105216	-1.51933	0.000973255	-1.92958	7.45409e-05	-1.58248	0.000987565	-1.56682	0.0086775
ENSG00000169710	FASN	-2.12133	0.00105216	-1.31741	0.0167781	-1.73108	0.00167295	-1.42852	0.0120606	-1.88737	0.0191636
ENSG00000205476	CCDC85C	-1.95615	0.00105216	-1.78524	0.000973255	-2.33435	0.000108146	-1.5824	0.00308787	-2.27273	0.00670155
ENSG00000177000	MTHFR	-1.58134	0.00108552	-1.38365	0.00146683	-1.5633	0.000349654	-1.09481	0.0095876	-1.47264	0.0154311
ENSG00000003137	CYP26B1	-4.07574	0.00111285	-1.87323	0.0164111	-2.16872	0.0032089	-2.62906	0.00337074	-3.3102	0.00995868
ENSG00000164104	HMGB2	2.07273	0.00114189	1.91083	0.00146683	1.60362	0.0047385	2.05528	0.00103677	1.71646	0.0256608
ENSG00000165671	NSD1	-1.48566	0.00127371	-1.56394	0.00047087	-1.65771	0.000178199	-1.47024	0.00111253	-1.49076	0.0100269
ENSG00000127663	KDM4B	-1.37744	0.00140524	-1.22287	0.00206813	-1.23474	0.00115835	-1.09499	0.00543732	-1.22076	0.0189906
ENSG00000107957	SH3PXD2A	-1.46019	0.00140524	-1.51795	0.000605723	-1.46904	0.000460032	-1.55975	0.000653651	-1.40538	0.0100269
ENSG00000133816	MICAL2	-1.46459	0.001832	-1.10603	0.00947291	-1.60158	0.00030652	-1.09082	0.0119701	-1.48096	0.00854408
ENSG00000169641	LUZP1	-1.32448	0.00187182	-0.999408	0.00921638	-1.06582	0.00364625	-1.26889	0.00187794	-1.33497	0.0086775
ENSG00000130723	PRRC2B	-2.07741	0.00190262	-1.3312	0.0173953	-2.10727	0.000531151	-1.29901	0.0226931	-1.65586	0.0358951
ENSG00000110042	DTX4	-1.70743	0.00190262	-1.61293	0.00160691	-2.04319	0.000163275	-1.84239	0.000820725	-1.71707	0.0100269
ENSG00000168209	DDIT4	1.43465	0.00201081	1.69441	0.000278378	1.05136	0.00830951	1.77856	0.000194899	1.16166	0.0314335
ENSG00000090975	PITPNM2	-1.90945	0.00201081	-1.57503	0.00358191	-2.04631	0.000442917	-0.922791	0.0649071	-1.63554	0.0342651
ENSG00000174233	ADCY6	-1.52867	0.00214271	-1.44466	0.00196759	-1.76658	0.000233461	-1.30169	0.00531126	-1.64259	0.00887959
ENSG00000263155	MYZAP	2.54914	0.00226203	2.09264	0.00717318	2.57334	0.000750524	1.948	0.0138301	2.66992	0.00842783
ENSG00000143847	PPFIA4	-2.23341	0.0022621	-1.70588	0.00510106	-3.08706	0.000349654	-1.10439	0.0570991	-1.84562	0.0531791
ENSG00000064393	HIPK2	-1.65326	0.0023668	-1.40342	0.00358677	-1.48825	0.00158085	-1.39865	0.00518286	-0.943151	0.111407
ENSG00000198355	PIM3	1.43325	0.00251099	1.46784	0.0011986	1.53873	0.000478861	1.38161	0.00264773	1.25468	0.0233627
ENSG00000087460	GNAS	1.38734	0.00271222	1.26814	0.00334242	1.53018	0.000434083	1.27939	0.00398623	1.5083	0.00764005
ENSG00000138166	DUSP5	1.73552	0.00271222	1.83265	0.000992767	1.98537	0.000322604	1.66579	0.00294741	1.5212	0.0237214
ENSG00000108107	RPL28	1.47618	0.00301774	0.810412	0.0801321	1.58913	0.000561678	1.09585	0.0177868	1.39948	0.0172231
ENSG00000109321	AREG	1.67908	0.00301774	1.49516	0.00444625	1.97157	0.00029419	1.58233	0.00372361	1.9051	0.00670155
ENSG00000163659	TIPARP	1.79289	0.00301774	1.9095	0.00101547	2.06762	0.000322604	1.61155	0.00531126	1.97197	0.00764005
ENSG00000166483	WEE1	1.98511	0.00301774	1.51049	0.0162652	1.7346	0.00358425	1.70402	0.00764994	2.03964	0.00995868
ENSG00000167548	KMT2D	-1.75958	0.00315909	-1.29694	0.0155113	-1.76545	0.0010761	-1.08303	0.0420774	-1.58161	0.0274901
ENSG00000101152	DNAJC5	-1.18273	0.00322334	-1.06411	0.00438117	-1.17878	0.00127614	-1.24921	0.00147889	-1.1176	0.0191636
ENSG00000141582	CBX4	1.35354	0.00345472	1.10935	0.00977748	0.946238	0.0157604	1.21831	0.005493	1.26985	0.0222378
ENSG00000126351	THRA	-1.54684	0.00346168	-1.61874	0.00150993	-2.03828	0.00029419	-1.19287	0.0120913	-1.92259	0.0105088
ENSG00000063177	RPL18	1.22382	0.00346168	0.72792	0.0628649	1.16008	0.00210498	0.887133	0.0233006	1.19307	0.0169441
ENSG00000102804	TSC22D1	1.22077	0.00346168	0.778624	0.0445742	0.787532	0.0231183	0.975626	0.0134187	1.18125	0.0174155
ENSG00000175662	TOM1L2	-1.24905	0.00346168	-1.11626	0.00469875	-1.03655	0.00532154	-1.1317	0.00543732	-0.946535	0.0568012
ENSG00000171222	SCAND1	1.28401	0.00346168	0.904304	0.0264046	1.00033	0.00916536	1.07485	0.0102882	1.15331	0.029363
ENSG00000107731	UNC5B	-1.47453	0.00354437	-1.84644	0.000389717	-1.96344	0.000133585	-1.7594	0.000765117	-1.78676	0.0086775
ENSG00000153714	LURAP1L	1.14452	0.00360569	0.74888	0.043756	0.963638	0.00560624	0.889618	0.0176121	1.33095	0.00715985
ENSG00000189319	FAM53B	-2.01805	0.00360569	-2.97146	0.000389717	-2.5564	0.000438419	-2.21807	0.0022017	-1.82653	0.0435603
ENSG00000183762	KREMEN1	-2.1858	0.00360569	-2.16184	0.00150993	-2.17157	0.00174036	-1.88616	0.00460535	-2.07819	0.0201874
ENSG00000205352	PRR13	1.14792	0.00360569	0.928964	0.0128189	1.20911	0.00100637	0.977745	0.00977492	1.31268	0.00764005
ENSG00000166189	HPS6	-1.45304	0.00360569	-1.61045	0.00115501	-1.55045	0.000964569	-1.59476	0.00147889	-1.57543	0.0165169
ENSG00000116285	ERRFI1	1.52459	0.00386452	1.5015	0.00278856	1.36225	0.0038941	1.53164	0.00308787	1.48905	0.0187788
ENSG00000178462	TUBAL3	-1.36842	0.00398583	-1.7009	0.000564364	-1.60961	0.000404163	-1.12343	0.0101631	-1.42031	0.0225478
ENSG00000204569	PPP1R10	-1.57268	0.00398583	-1.48298	0.00358396	-1.38356	0.00358425	-1.76842	0.0014011	-1.07644	0.0744012
ENSG00000180611	MB21D2	2.02678	0.00398583	0.940462	0.1797	2.06093	0.00151972	0.881315	0.211502	2.18828	0.00854408
ENSG00000110917	MLEC	-1.25092	0.00406084	-1.67641	0.000247653	-1.25743	0.00169345	-1.51187	0.000765117	-1.07273	0.0370815
ENSG00000167526	RPL13	1.21471	0.00406084	0.65768	0.104648	1.19771	0.00199437	0.835496	0.0376332	1.09732	0.0288049
ENSG00000163945	UVSSA	-1.92968	0.00406084	-1.21575	0.034241	-2.00367	0.00117137	-0.961292	0.0944939	-1.35002	0.0805424
ENSG00000178718	RPP25	2.20009	0.00406084	2.19233	0.00278856	1.9624	0.00486598	1.82741	0.0140969	1.67952	0.0709946
ENSG00000177943	MAMDC4	-1.72444	0.00406084	-1.44269	0.00712903	-2.07104	0.000498273	-1.15638	0.0261244	-1.42461	0.0591388
ENSG00000173821	RNF213	-1.25944	0.00406084	-0.741948	0.0721332	-1.28045	0.00161638	-0.80473	0.0519117	-1.043	0.0441463
ENSG00000136011	STAB2	-2.32088	0.00412513	-1.38755	0.0333732	-1.59593	0.0102433	-2.02177	0.00713082	-1.87919	0.0376321
ENSG00000049239	H6PD	-1.41194	0.00423575	-1.52607	0.00176002	-1.59387	0.000719729	-1.49501	0.00287278	-1.48501	0.0370815
ENSG00000166592	RRAD	1.71849	0.00423575	1.9798	0.000861707	1.78964	0.00120945	2.33782	0.000177764	1.86218	0.0329116
ENSG00000167074	TEF	-1.66114	0.00423575	-1.94722	0.000992767	-1.9929	0.000505477	-1.88011	0.00182547	-1.73169	0.0222378
ENSG00000100664	EIF5	-1.29164	0.00423575	-1.12252	0.00900555	-1.04917	0.00870535	-1.24822	0.00518286	-1.08147	0.0410141
ENSG00000188042	ARL4C	2.76847	0.00424216	2.23181	0.0159551	2.44746	0.00530701	1.99423	0.0352655	2.7726	0.0145639
ENSG00000181409	AATK	-1.33582	0.00426871	-1.2678	0.00438117	-1.46555	0.00101694	-1.3419	0.00413199	-1.06986	0.0749904
ENSG00000204435	CSNK2B	1.97535	0.00447621	1.77195	0.0082361	2.1405	0.000989655	1.42875	0.0375428	1.74707	0.0469372
ENSG00000125741	OPA3	-1.42075	0.00452767	-1.50672	0.00209115	-1.45225	0.00174487	-1.47224	0.00319037	-1.33431	0.0332314
ENSG00000205744	DENND1C	-1.16078	0.00473544	-1.41008	0.000744901	-1.39439	0.000478861	-1.50361	0.00060122	-1.37862	0.00954427
ENSG00000100241	SBF1	-1.56215	0.00512333	-1.13769	0.0259295	-2.01001	0.000322604	-1.20067	0.0217752	-1.61728	0.0240352
ENSG00000127129	EDN2	2.64117	0.00515878	2.73283	0.00266731	3.13735	0.000497184	3.19949	0.000926083	2.73469	0.0191636
ENSG00000167748	KLK1	1.91232	0.005606	1.23368	0.0681699	1.65042	0.00766281	1.04058	0.126969	1.86117	0.0276758
ENSG00000173212	MAB21L3	-1.95478	0.00571624	-1.79982	0.00450996	-2.03745	0.00152694	-2.33049	0.0014011	-2.36929	0.0100269
ENSG00000110080	ST3GAL4	1.00229	0.00571624	1.04921	0.00278856	1.05038	0.00183303	1.00193	0.00526256	1.08892	0.0148196
ENSG00000124743	KLHL31	-1.60401	0.00571624	-1.79367	0.00133232	-1.84124	0.000655138	-1.85321	0.00147889	-1.81418	0.00854408
ENSG00000250479	CHCHD10	1.46169	0.00571624	0.931112	0.0722152	1.432	0.00294691	0.984657	0.055447	1.37704	0.0376401
ENSG00000135407	AVIL	-2.86695	0.00571624	-2.75278	0.00358677	-3.35769	0.000429693	-2.82309	0.00337074	-2.90463	0.0121615
ENSG00000099624	ATP5D	1.51416	0.00571624	0.931071	0.0806451	1.57488	0.00193241	0.943247	0.0727967	1.34979	0.0410141
ENSG00000107185	RGP1	-1.44757	0.00573201	-1.06678	0.0252057	-1.46518	0.00225119	-0.909457	0.0575691	-1.58607	0.0222378
ENSG00000197892	KIF13B	-1.22613	0.00581284	-0.948869	0.0228658	-1.25575	0.00219561	-1.11438	0.00984997	-1.14314	0.0360967
ENSG00000256235	SMIM3	1.58001	0.00590547	1.15554	0.0372994	1.34976	0.0088846	1.01994	0.068328	1.64718	0.0191636
ENSG00000107438	PDLIM1	1.0394	0.00605797	0.940032	0.00977748	1.25766	0.000558842	1.03521	0.00543732	1.10783	0.0172794
ENSG00000132694	ARHGEF11	-1.52285	0.00605797	-1.02681	0.044748	-1.65964	0.00152694	-0.893568	0.0804692	-1.53157	0.0297373
ENSG00000188549	C15orf52	-1.14051	0.00605797	-1.39601	0.000973255	-1.14752	0.00264687	-1.157	0.00518286	-0.763662	0.108125
ENSG00000275993	CU639417.1	2.55337	0.00605797	1.3006	0.175527	1.76343	0.0341975	1.87963	0.0447196	2.6012	0.0154311
ENSG00000186350	RXRA	-1.48705	0.00605797	-1.26586	0.0130115	-1.69059	0.00107052	-1.35128	0.00984997	-1.42183	0.0376401
ENSG00000187840	EIF4EBP1	1.3517	0.00612125	0.71973	0.150806	1.15604	0.00916536	0.780113	0.108705	1.19703	0.0505781
ENSG00000185499	MUC1	1.88015	0.006127	1.24228	0.0613146	2.2104	0.00077242	1.60586	0.0161901	2.28283	0.00854408
ENSG00000152082	MZT2B	1.38889	0.00622888	0.905915	0.0676966	1.36797	0.00338097	1.09	0.0270928	1.35629	0.0322991
ENSG00000087086	FTL	1.01006	0.00627386	0.70038	0.0485699	0.919261	0.00605985	0.81394	0.0226931	0.91449	0.0376401
ENSG00000125637	PSD4	-1.01868	0.00660878	-1.32688	0.000614318	-1.28899	0.000460032	-0.978312	0.00764994	-1.01356	0.0317935
ENSG00000137818	RPLP1	1.11874	0.00673714	0.571939	0.160881	0.986605	0.00797407	0.781745	0.0508528	0.996731	0.0410141
ENSG00000007202	KIAA0100	-1.12276	0.00673714	-1.15935	0.0037886	-1.27594	0.00118005	-1.18314	0.00440012	-1.58642	0.00538659
ENSG00000189129	PLAC9	-2.37965	0.00679306	-1.55658	0.0304088	-2.38286	0.00318247	-2.02858	0.0134187	-2.3859	0.0222378
ENSG00000168016	TRANK1	-1.06191	0.00681207	-0.510233	0.18358	-0.872535	0.0116903	-0.58413	0.118833	-1.16213	0.0169441
ENSG00000175727	MLXIP	-1.2892	0.0068644	-0.934358	0.0359784	-1.80032	0.00026574	-0.955163	0.0354392	-1.11305	0.0535836
ENSG00000149930	TAOK2	-1.20708	0.0068644	-0.991154	0.01843	-1.26251	0.00231296	-1.00956	0.0180773	-1.23102	0.0320522
ENSG00000108774	RAB5C	1.08603	0.00694686	0.743328	0.0554004	1.12353	0.00265395	0.763894	0.0511363	1.08677	0.0281977
ENSG00000162344	FGF19	2.35456	0.00694686	1.94562	0.0264046	2.23589	0.00538082	1.40914	0.124015	2.78255	0.0210605
ENSG00000077044	DGKD	-1.55	0.00694686	-1.74603	0.00237214	-2.30113	0.000285584	-1.48684	0.00855359	-1.40089	0.0582145
ENSG00000160216	AGPAT3	-0.940171	0.00710135	-0.682391	0.0396591	-0.774492	0.0118883	-0.791673	0.0187545	-1.16983	0.00893743
ENSG00000189334	S100A14	0.902124	0.0071452	0.573964	0.0793788	0.808734	0.00785319	0.608628	0.0596075	0.838208	0.0376321
ENSG00000235109	ZSCAN31	-1.37482	0.00771009	-1.33475	0.00712903	-1.13151	0.0104257	-1.19896	0.0176894	-1.02835	0.0591388
ENSG00000137076	TLN1	-1.34396	0.00771009	-0.909923	0.0551974	-1.16887	0.00913611	-1.1498	0.0177868	-1.22416	0.0485604
ENSG00000130255	RPL36	1.08426	0.00771009	0.577424	0.15328	1.09107	0.00366069	0.791362	0.0454587	0.932893	0.0533408
ENSG00000008513	ST3GAL1	-1.7797	0.00771009	-0.323768	0.662291	-1.03673	0.0533947	-0.897712	0.144909	-2.17559	0.0106908
ENSG00000125657	TNFSF9	1.94742	0.00783528	2.0099	0.00461159	2.10634	0.00200474	1.73735	0.0155705	2.12673	0.0191983
ENSG00000072163	LIMS2	-2.70148	0.00800137	-2.77661	0.00845987	-1.96865	0.0171401	-3.06998	0.00636857	-2.26662	0.0398502
ENSG00000224470	ATXN1L	-1.17531	0.00809773	-1.18177	0.005613	-1.21071	0.00308879	-1.39903	0.00223514	-1.1156	0.0382764
ENSG00000170889	RPS9	1.00941	0.00814175	0.36278	0.362538	0.878398	0.0101186	0.673046	0.0677108	0.95919	0.0370815
ENSG00000214226	C17orf67	1.52375	0.00814175	1.20151	0.0312176	1.06792	0.0332187	1.28124	0.0236961	1.5404	0.0218314
ENSG00000140988	RPS2	0.995101	0.00814175	0.483584	0.198743	0.759531	0.0199144	0.639366	0.0791284	0.954859	0.0367744
ENSG00000109099	PMP22	1.80724	0.00814819	1.7217	0.0106173	1.69733	0.00710723	1.43459	0.0354392	1.46482	0.0802194
ENSG00000128346	C22orf23	-5.2793	0.00814819	-3.77565	0.0332032	-2.10874	0.123809	-4.62403	0.0149465	-2.48718	0.190931
ENSG00000115268	RPS15	1.0201	0.00820152	0.582082	0.127022	1.08563	0.00264687	0.874143	0.020393	0.97315	0.0370815
ENSG00000132359	RAP1GAP2	-1.51569	0.00820152	-1.17209	0.0218465	-1.60487	0.00265395	-1.20549	0.0223882	-0.921943	0.187979
ENSG00000087152	ATXN7L3	-0.910945	0.0083422	-0.951486	0.00461159	-0.87342	0.00551192	-0.922025	0.00713082	-1.20827	0.00854408
ENSG00000166897	ELFN2	-1.72587	0.00863437	-2.00053	0.00507265	-2.02233	0.00178453	-1.91023	0.00644333	-1.21588	0.229188
ENSG00000148154	UGCG	1.08167	0.0086562	0.759878	0.05841	0.714855	0.0414273	0.77681	0.0538784	1.12399	0.0257569
ENSG00000100060	MFNG	-1.46342	0.00870941	-1.49424	0.00533626	-1.64022	0.0019313	-1.56441	0.00533323	-1.46456	0.0370815
ENSG00000133424	LARGE1	-1.1233	0.00872423	-1.29532	0.00250559	-1.12179	0.00407618	-1.27587	0.00372361	-1.11573	0.0462178
ENSG00000146066	HIGD2A	0.990668	0.00876048	0.820324	0.0242151	1.12545	0.00169345	0.848365	0.021998	0.816512	0.0708216
ENSG00000146678	IGFBP1	2.48436	0.00905246	1.60769	0.101326	2.16532	0.0116887	0.971735	0.357735	2.63994	0.0167597
ENSG00000115738	ID2	1.18036	0.00905246	0.916976	0.0368895	1.10497	0.00766281	0.984233	0.0262601	1.04822	0.0582145
ENSG00000205356	TECPR1	-1.29013	0.00905246	-1.04855	0.0229054	-1.26954	0.00434603	-1.13527	0.0167782	-1.38048	0.0393516
ENSG00000102265	TIMP1	1.19662	0.00905246	1.04985	0.0182981	1.45015	0.00102228	1.16867	0.01032	1.47327	0.0100269
ENSG00000188636	RTL6	-1.5304	0.00905246	-1.81373	0.0025023	-2.00917	0.000677361	-1.58208	0.00672041	-1.77269	0.0276758
ENSG00000176928	GCNT4	-1.50848	0.00974569	-0.596261	0.277127	-0.636276	0.161216	-1.02434	0.0559097	-1.06183	0.0931754
ENSG00000172818	OVOL1	1.16184	0.00974569	0.725839	0.105616	1.09081	0.00790743	0.793816	0.0711044	0.835777	0.11975
ENSG00000080573	COL5A3	-1.79754	0.00974569	-1.26573	0.0372994	-1.28088	0.0139274	-0.79964	0.16022	-0.587845	0.502276
ENSG00000167395	ZNF646	-1.32867	0.00974569	-1.21879	0.0130115	-1.39238	0.00316968	-0.901781	0.0561647	-1.42043	0.0376401
ENSG00000130731	METTL26	1.12082	0.00995141	0.622137	0.15846	1.06327	0.00739111	0.89924	0.0358941	0.913763	0.0823112
ENSG00000136848	DAB2IP	-1.07474	0.00995141	-0.853067	0.0310051	-0.798159	0.0243732	-0.570407	0.14889	-1.1715	0.0340364
ENSG00000066230	SLC9A3	-2.17538	0.00998365	-1.1422	0.118318	-2.16063	0.00407618	-1.71868	0.021837	-1.99685	0.0399066
ENSG00000177084	POLE	-1.29828	0.0105897	-0.651453	0.160789	-0.920016	0.0261314	-0.498158	0.27879	-1.27632	0.0532415
ENSG00000091622	PITPNM3	-1.16743	0.0105897	-1.25226	0.00506574	-1.51153	0.000771639	-0.982322	0.02663	-1.22662	0.0417196
ENSG00000158292	GPR153	-1.51841	0.0106571	-1.50253	0.00788547	-1.2436	0.0123757	-1.44554	0.0121675	-0.753804	0.279076
ENSG00000198931	APRT	1.28028	0.0112359	0.697926	0.179234	1.35017	0.00369405	0.526019	0.316284	1.53881	0.0222378
ENSG00000175970	UNC119B	-1.558	0.0112359	-1.63373	0.00638971	-2.00149	0.00115835	-1.72138	0.00543732	-1.60853	0.0535836
ENSG00000104823	ECH1	1.28349	0.0112359	0.826058	0.101687	1.12137	0.0129308	0.747128	0.13311	1.17572	0.0535836
ENSG00000042753	AP2S1	0.916212	0.0112359	0.620916	0.0807227	1.01763	0.0026575	0.859234	0.0157289	0.777752	0.0718047
ENSG00000243927	MRPS6	1.07652	0.0112359	1.09137	0.00833987	1.14843	0.00366069	1.17415	0.005493	1.2162	0.0208358
ENSG00000170004	CHD3	-1.46022	0.0112359	-1.25909	0.0219348	-1.53367	0.00399604	-1.3475	0.0174013	-1.38675	0.0532415
ENSG00000149273	RPS3	0.887032	0.0112359	0.508337	0.146167	0.801817	0.0108447	0.637521	0.0607919	0.773698	0.0605926
ENSG00000136238	RAC1	1.31736	0.0112376	1.0408	0.0385831	1.49601	0.00231296	1.01819	0.0456094	1.32649	0.0370815
ENSG00000117984	CTSD	1.32384	0.0112376	1.20763	0.0173077	1.53955	0.0019313	1.0668	0.0378084	1.27267	0.0427975
ENSG00000137575	SDCBP	0.861244	0.0113585	1.02449	0.00250559	1.19981	0.000426702	0.805692	0.0164972	0.798861	0.0501258
ENSG00000141068	KSR1	-1.51573	0.0117801	-1.39602	0.0144116	-2.11809	0.000980568	-1.33117	0.0187545	-1.61499	0.0535836
ENSG00000167291	TBC1D16	-1.76495	0.0117941	-1.81029	0.0117614	-2.46664	0.001543	-1.68622	0.0148276	-2.07698	0.0573087
ENSG00000164713	BRI3	0.977152	0.0117941	0.738621	0.0513629	0.792807	0.0197443	0.910566	0.0173656	0.663893	0.144482
ENSG00000204388	HSPA1B	1.22943	0.0117999	1.47752	0.00240664	1.20268	0.00730882	1.48394	0.00296205	1.47493	0.0167597
ENSG00000157111	TMEM171	-1.08412	0.011904	-0.525538	0.216164	-1.10372	0.0053812	-0.511288	0.220416	-1.29678	0.0196464
ENSG00000133477	FAM83F	-1.27076	0.0121902	-1.03709	0.0300243	-1.50371	0.0019313	-1.34744	0.00764994	-1.33288	0.0379552
ENSG00000159363	ATP13A2	-1.08099	0.0123339	-1.04309	0.0136712	-0.945044	0.0137947	-0.959318	0.023161	-1.17076	0.0307306
ENSG00000166135	HIF1AN	-0.914047	0.0124484	-1.00587	0.00495341	-0.90471	0.00667826	-0.961148	0.00842862	-1.12459	0.0201874
ENSG00000118900	UBN1	-1.0388	0.0125042	-1.12767	0.00557561	-1.07693	0.00489084	-1.1337	0.00672041	-1.17437	0.0289717
ENSG00000119048	UBE2B	0.996221	0.0125042	0.771549	0.0480456	1.01665	0.00565739	0.753772	0.054702	0.982467	0.0410141
ENSG00000132680	KHDC4	0.947338	0.0125042	0.78078	0.0344096	0.681908	0.0374674	0.784217	0.0368119	0.98821	0.0354572
ENSG00000151208	DLG5	-1.67307	0.0125064	-0.912531	0.138134	-1.7308	0.00494682	-0.892475	0.142118	-1.35123	0.0956018
ENSG00000101421	CHMP4B	0.851412	0.0126087	0.892556	0.00767523	1.04919	0.0014464	0.803357	0.0173656	0.882012	0.0355353
ENSG00000136942	RPL35	1.14791	0.012666	0.364697	0.464129	0.984573	0.0159059	0.76312	0.0908479	1.06212	0.0533734
ENSG00000102898	NUTF2	1.05257	0.0127543	0.746406	0.0737438	1.09138	0.00533424	0.965613	0.0202518	0.760228	0.128379
ENSG00000189339	SLC35E2B	-1.46834	0.0127543	-1.02034	0.0645272	-1.51879	0.00480283	-0.945858	0.0846163	-1.51585	0.0466827
ENSG00000178209	PLEC	-1.22639	0.012887	-0.719337	0.145925	-1.10509	0.012576	-0.936527	0.0538784	-1.11665	0.0567978
ENSG00000243449	C4orf48	1.19431	0.012904	0.984824	0.0348373	1.10037	0.0112689	1.18318	0.0131343	1.1961	0.0441463
ENSG00000129990	SYT5	-2.76215	0.012904	-2.46843	0.0198753	-2.77759	0.00723094	-2.43799	0.0159989	-2.14538	0.0772988
ENSG00000107331	ABCA2	-1.30528	0.012904	-1.12972	0.0234776	-1.16545	0.0114239	-0.915681	0.0636428	-0.886495	0.175196
ENSG00000124171	PARD6B	1.63811	0.0129047	1.43055	0.0256114	1.96239	0.00181878	1.16221	0.0728049	1.97096	0.0172794
ENSG00000135069	PSAT1	1.52868	0.0129731	0.677458	0.303175	0.846376	0.10929	0.266071	0.729484	1.55465	0.0376321
ENSG00000011009	LYPLA2	0.995724	0.0130233	0.655865	0.101545	0.959245	0.00916536	0.70584	0.0725938	0.785347	0.0994586
ENSG00000079432	CIC	-1.25881	0.0130233	-0.94442	0.0474567	-1.13038	0.0117695	-0.697494	0.138552	-0.924771	0.14543
ENSG00000105372	RPS19	1.26127	0.0134282	0.543409	0.302557	1.20335	0.00973131	0.888162	0.0755048	1.38236	0.0285477
ENSG00000169258	GPRIN1	-2.13964	0.0136144	-0.797719	0.299248	-1.6644	0.0188894	-1.27124	0.0894725	-1.61013	0.0823112
ENSG00000105429	MEGF8	-1.83491	0.0136144	-2.00771	0.00728134	-1.9687	0.00325341	-1.70861	0.0179725	-1.88533	0.0582145
ENSG00000130940	CASZ1	-1.15732	0.0136144	-0.882472	0.0474567	-1.35717	0.00239913	-0.909962	0.0438001	-1.14631	0.0548383
ENSG00000111674	ENO2	1.23465	0.0136144	1.09739	0.0247781	0.861733	0.0464735	0.97109	0.0520165	1.14187	0.0606509
ENSG00000198146	ZNF770	-1.13728	0.0137459	-0.757171	0.0825122	-1.1854	0.00538082	-0.838636	0.055447	-0.990737	0.0714668
ENSG00000125966	MMP24	-1.7509	0.0137459	-2.48578	0.00206813	-2.39238	0.00170159	-2.52145	0.0014011	-1.89845	0.0376321
ENSG00000166889	PATL1	1.02577	0.0137459	0.954555	0.0192643	1.08525	0.00496691	0.976939	0.0178872	0.951646	0.0567978
ENSG00000105327	BBC3	1.10726	0.0141964	2.35902	1.21548e-05	2.56047	2.60214e-06	2.14441	3.73397e-05	0.993928	0.0687938
ENSG00000124882	EREG	1.15761	0.0141989	1.3134	0.00461159	1.71239	0.000322604	1.25147	0.00830349	1.51255	0.0105088
ENSG00000196230	TUBB	0.904255	0.0142005	0.511488	0.1711	0.865889	0.0100484	0.570073	0.117604	0.986841	0.032238
ENSG00000080603	SRCAP	-2.14979	0.0144404	-1.29787	0.0788054	-1.01424	0.0877943	-0.749161	0.283	-1.85454	0.0840058
ENSG00000227471	AKR1B15	2.38014	0.0144404	0.569818	0.674857	0.702763	0.416967	1.06378	0.312447	1.40572	0.177928
ENSG00000187045	TMPRSS6	-3.26577	0.0146808	-1.39737	0.11836	-1.69456	0.0301786	-1.84486	0.0813389	-1.40152	0.134424
ENSG00000234616	JRK	-1.48027	0.0146808	-1.50509	0.0107172	-2.21952	0.000989037	-1.38757	0.0179046	-1.27569	0.0861855
ENSG00000232810	TNF	2.08742	0.0147348	2.83317	0.000973255	3.73749	3.35954e-05	3.07619	0.00059781	1.46333	0.20108
ENSG00000175137	SH3BP5L	-1.04589	0.0147618	-1.13721	0.00728134	-1.43197	0.000933397	-1.21346	0.005493	-1.29757	0.0222378
ENSG00000141552	ANAPC11	0.915806	0.0147618	0.50678	0.183779	0.749577	0.02329	0.674519	0.067867	0.818386	0.0703636
ENSG00000012232	EXTL3	-1.26595	0.014861	-1.91384	0.000973255	-1.85228	0.00100637	-1.42822	0.00749694	-1.29531	0.0645751
ENSG00000118523	CTGF	2.50118	0.014861	0.869892	0.43804	2.15065	0.018584	1.19612	0.248259	2.84327	0.0257569
ENSG00000119318	RAD23B	0.90973	0.0152683	0.777215	0.0339285	1.01046	0.00406112	0.748561	0.0440623	0.988219	0.0332314
ENSG00000143153	ATP1B1	1.11904	0.0152683	1.27708	0.00510106	1.71253	0.00030652	1.08971	0.0177406	1.29144	0.0240352
ENSG00000177606	JUN	1.20097	0.0152683	1.18435	0.0155967	1.01172	0.0207531	1.04407	0.03404	0.977213	0.0932608
ENSG00000103257	SLC7A5	2.17832	0.0152683	1.39899	0.133911	2.46388	0.00340638	1.01666	0.285175	3.00117	0.0086775
ENSG00000128191	DGCR8	-1.1672	0.0152691	-0.760092	0.0934218	-0.860211	0.0295232	-0.778544	0.0825948	-1.12425	0.0660572
ENSG00000186575	NF2	-1.16973	0.015329	-1.15715	0.0154839	-1.05206	0.013012	-1.19497	0.0131343	-1.48063	0.0332314
ENSG00000160285	LSS	-1.1524	0.0153677	-0.819516	0.0801653	-1.07928	0.0116887	-1.12763	0.0173128	-1.01488	0.0785264
ENSG00000117407	ARTN	1.8201	0.0156116	2.15138	0.00358191	2.3568	0.0010361	2.27974	0.00308787	0.54933	0.787685
ENSG00000174775	HRAS	1.1641	0.016001	0.796533	0.104034	0.916659	0.0310921	0.802431	0.0992061	0.949982	0.110973
ENSG00000171223	JUNB	1.08424	0.0160396	1.10357	0.0135797	1.03411	0.0115615	1.07488	0.0165604	0.820645	0.122546
ENSG00000185650	ZFP36L1	1.3061	0.0160396	1.32401	0.0138306	1.80975	0.000692918	1.32221	0.0148276	1.47441	0.029363
ENSG00000128016	ZFP36	1.20969	0.0161182	1.31364	0.00825239	1.27606	0.00623876	1.2094	0.0160432	1.1532	0.0564914
ENSG00000179862	CITED4	1.79187	0.0161182	1.71525	0.023285	2.58426	0.000404163	0.94923	0.2305	2.21244	0.0393516
ENSG00000198752	CDC42BPB	-1.28816	0.0161182	-1.19196	0.0221371	-1.80529	0.000889201	-1.20042	0.0232188	-1.51394	0.0329116
ENSG00000197756	RPL37A	0.990911	0.0161182	0.446032	0.297741	0.942471	0.0117695	0.77011	0.0582285	0.92212	0.0606509
ENSG00000213585	VDAC1	0.896988	0.0164674	0.89074	0.0159551	0.912098	0.00838539	0.921564	0.014037	0.961982	0.0370815
ENSG00000065308	TRAM2	-1.33473	0.0165666	-1.50058	0.00717318	-1.69901	0.00256975	-1.16026	0.0334371	-1.45617	0.0460158
ENSG00000103489	XYLT1	-1.25768	0.0166645	-1.5687	0.00363903	-1.52368	0.0027505	-1.90999	0.0014344	-1.52411	0.0317935
ENSG00000189159	JPT1	0.791997	0.0166645	0.705193	0.0296585	0.900863	0.0038941	0.72	0.028174	0.668756	0.0883616
ENSG00000159842	ABR	-1.05655	0.0166645	-0.921034	0.0324564	-0.987154	0.0129348	-0.830662	0.0559097	-1.04259	0.0535836
ENSG00000141258	SGSM2	-1.28606	0.0166645	-1.25405	0.0162652	-1.38499	0.00563078	-1.00544	0.051289	-1.21706	0.0986609
ENSG00000132405	TBC1D14	-1.41777	0.0167716	-0.753594	0.173224	-1.12434	0.0230151	-0.390208	0.501077	-1.5219	0.0580195
ENSG00000184956	MUC12	-4.98303	0.0168727	-1.77794	0.336905	-3.69687	0.0384899	-2.12945	0.209788	-2.66878	0.231612
ENSG00000196091	MYBPC1	-1.56016	0.0169273	-1.31647	0.0278777	-1.56721	0.00916536	-1.34868	0.041255	-2.02373	0.0763291
ENSG00000125534	PPDPF	1.19506	0.0169273	1.13471	0.0213492	1.20656	0.00916536	1.29853	0.0102882	0.978551	0.0975302
ENSG00000214530	STARD10	1.07673	0.0169436	0.357998	0.475657	0.916508	0.0215752	0.479472	0.303491	1.05264	0.0538023
ENSG00000275023	MLLT6	-1.50956	0.0175168	-0.607905	0.340761	-1.60748	0.00657923	-0.793545	0.192685	-1.32517	0.0887615
ENSG00000110697	PITPNM1	-1.04052	0.0175168	-1.05208	0.0155113	-0.867743	0.023771	-0.974658	0.0250897	-1.01681	0.0573087
ENSG00000242498	ARPIN	-0.993758	0.0175168	-1.31619	0.00250559	-1.24999	0.00221819	-1.07292	0.0119701	-1.30562	0.0290524
ENSG00000205730	ITPRIPL2	-1.08102	0.0175168	-1.64464	0.000973255	-1.39798	0.00187045	-1.62803	0.0014011	-0.788535	0.14749
ENSG00000107021	TBC1D13	-1.18253	0.0175886	-1.28646	0.00924499	-1.43269	0.00289162	-1.33344	0.00948286	-1.16459	0.0709726
ENSG00000196535	MYO18A	-1.31895	0.0176248	-0.852802	0.122269	-1.56902	0.00312798	-0.752486	0.164461	-1.23113	0.0687938
ENSG00000115112	TFCP2L1	-1.15028	0.017703	-0.47472	0.347005	-0.944145	0.0250618	-0.645173	0.172404	-1.12727	0.0585391
ENSG00000136908	DPM2	0.99222	0.017703	0.801648	0.0545357	0.775364	0.0359297	0.852875	0.0425463	0.911211	0.0785264
ENSG00000167674	HDGFL2	1.08229	0.017825	1.08312	0.0159551	1.00246	0.015434	0.878482	0.0544991	0.824207	0.14653
ENSG00000204564	C6orf136	1.31987	0.0179979	0.990575	0.0819243	1.42509	0.00591109	1.23136	0.0270057	1.22891	0.0829594
ENSG00000114859	CLCN2	-1.29194	0.0179979	-0.812572	0.122269	-1.63946	0.00210498	-0.634945	0.225762	-1.29986	0.0623517
ENSG00000140990	NDUFB10	0.929946	0.0180717	0.644972	0.104468	0.851662	0.0161622	0.927545	0.0178872	0.847318	0.0772988
ENSG00000160209	PDXK	-0.832592	0.0180805	-0.867042	0.0137092	-1.00568	0.00278648	-0.754066	0.0322969	-0.778563	0.0658474
ENSG00000165556	CDX2	1.07241	0.0180805	0.434658	0.374054	0.75595	0.0540054	0.636681	0.156385	1.03359	0.0626093
ENSG00000103187	COTL1	0.992307	0.0181865	0.974189	0.0187127	1.19825	0.00277815	0.896126	0.0333874	0.824363	0.0994851
ENSG00000168906	MAT2A	-0.921346	0.0181865	-1.08604	0.00533626	-1.51956	0.000258359	-1.10086	0.00586442	-1.12702	0.0222378
ENSG00000059728	MXD1	1.10788	0.0182995	1.47963	0.00206813	1.17739	0.00728958	1.56983	0.00147889	1.07815	0.0567978
ENSG00000070476	ZXDC	-1.24394	0.0182995	-1.22743	0.0166797	-1.43429	0.00412983	-1.07438	0.0354392	-1.07317	0.0941094
ENSG00000106479	ZNF862	-1.60201	0.0183945	-1.37763	0.0294922	-1.99676	0.00316968	-1.17332	0.0611959	-1.95202	0.0501258
ENSG00000165959	CLMN	-0.827347	0.0185134	-0.599458	0.0885448	-0.91485	0.00550485	-0.749957	0.0333522	-0.877124	0.0427366
ENSG00000096070	BRPF3	-1.06638	0.0187362	-0.980935	0.0257683	-1.13433	0.00717852	-1.1359	0.0131707	-1.239	0.0370815
ENSG00000103326	CAPN15	-1.13945	0.0188118	-1.10339	0.0207338	-1.72353	0.000531151	-1.14157	0.0182728	-1.32739	0.0376401
ENSG00000137331	IER3	1.56857	0.0188118	1.98269	0.00297192	2.44215	0.000322604	1.77808	0.00842862	1.83763	0.0288049
ENSG00000111057	KRT18	1.09479	0.0188118	0.6809	0.152405	1.06593	0.0122462	0.900158	0.0536839	1.01217	0.0687938
ENSG00000157514	TSC22D3	1.25341	0.0188582	1.00312	0.060573	1.04178	0.0272551	0.843706	0.115492	1.43743	0.0319469
ENSG00000131398	KCNC3	-2.3362	0.018923	-1.27567	0.122269	-1.94178	0.0170844	-1.2103	0.149281	-2.54296	0.0532415
ENSG00000113070	HBEGF	1.1334	0.0189578	0.317199	0.583553	0.739622	0.0764895	0.165461	0.794363	1.33685	0.0276758
ENSG00000140368	PSTPIP1	-2.12122	0.0189969	-1.5957	0.0527843	-1.32474	0.0529599	-1.79178	0.0423086	-1.14011	0.187979
ENSG00000167617	CDC42EP5	1.10609	0.019216	0.685054	0.156627	1.20409	0.00648252	0.988127	0.0371733	0.826378	0.144482
ENSG00000100600	LGMN	0.946725	0.019216	0.757013	0.060853	1.10188	0.00401248	0.813165	0.0446807	1.04349	0.0376401
ENSG00000233927	RPS28	1.26556	0.0192724	0.573782	0.315483	1.2897	0.00981139	0.910624	0.0920545	1.40324	0.0370815
ENSG00000160294	MCM3AP	-1.05205	0.0193712	-0.743155	0.0924857	-1.30801	0.0026575	-0.712799	0.104215	-1.43046	0.0222378
ENSG00000090565	RAB11FIP3	-0.950908	0.0193712	-0.920353	0.0210099	-1.25892	0.00181878	-0.761306	0.0560258	-0.950466	0.0625823
ENSG00000206418	RAB12	1.01625	0.0193712	0.967519	0.024109	0.876502	0.023771	0.861516	0.0520165	0.742914	0.178687
ENSG00000084764	MAPRE3	1.02311	0.0193712	0.829188	0.0586592	0.970566	0.0146096	0.693471	0.116091	0.816672	0.125321
ENSG00000112659	CUL9	-1.22871	0.0193712	-0.655366	0.18358	-1.49641	0.00318293	-0.509911	0.301127	-0.976769	0.153744
ENSG00000165119	HNRNPK	0.776054	0.0193716	0.777097	0.0182981	0.815874	0.00845915	0.701538	0.0354392	0.72644	0.0687938
ENSG00000205277	MUC13	1.0082	0.0195525	0.83462	0.0527843	1.19024	0.0038247	0.884035	0.0420309	1.37877	0.0121615
ENSG00000139289	PHLDA1	0.982047	0.0195525	1.01087	0.0159551	1.3075	0.00146251	0.558897	0.189607	0.927859	0.0680168
ENSG00000204323	SMIM5	-1.1357	0.0196363	-0.613405	0.197462	-1.02646	0.0168121	-0.824144	0.0785326	-0.90842	0.119591
ENSG00000144230	GPR17	-3.08423	0.0196689	-2.92293	0.0126893	-1.74687	0.0522414	-2.62497	0.0322969	-1.80013	0.12081
ENSG00000103145	HCFC1R1	0.936592	0.0196689	0.634094	0.122399	0.69997	0.0461408	0.700325	0.0826956	0.597598	0.236463
ENSG00000104915	STX10	1.0168	0.0199722	0.627659	0.164474	0.921898	0.018924	0.687506	0.117992	1.01564	0.0567978
ENSG00000132801	ZSWIM3	-1.92715	0.0199722	-2.41758	0.00714449	-2.37276	0.00407618	-1.97212	0.0190884	-2.11546	0.0658474
ENSG00000081189	MEF2C	1.5796	0.0203762	0.78437	0.2969	1.38312	0.0225667	0.59822	0.447958	1.3665	0.0932608
ENSG00000070182	SPTB	-2.97111	0.0207099	-2.55582	0.039213	-1.43411	0.105495	-2.52566	0.0420774	-2.23998	0.116913
ENSG00000177728	TMEM94	-1.26863	0.0207099	-1.32383	0.0157729	-1.50253	0.00407618	-1.36349	0.0148276	-1.51095	0.0376321
ENSG00000159588	CCDC17	-2.26872	0.0207099	-1.22426	0.137875	-1.901	0.0145122	-1.94883	0.0354392	-1.76831	0.0805424
ENSG00000187605	TET3	-1.09202	0.0207099	-1.03632	0.0236838	-1.12898	0.00919642	-0.761225	0.0934325	-0.875799	0.129491
ENSG00000164068	RNF123	-1.57994	0.0207099	-1.05291	0.101483	-1.3917	0.0195531	-0.943941	0.134599	-1.79293	0.0750391
ENSG00000145494	NDUFS6	0.948206	0.0207241	0.441471	0.315704	0.926737	0.0129348	0.824679	0.0454587	0.780202	0.13679
ENSG00000010322	NISCH	-1.06161	0.0209539	-0.741321	0.1033	-1.12169	0.00852149	-0.526798	0.243718	-0.777772	0.161974
ENSG00000174567	GOLT1A	0.984921	0.0212904	0.530008	0.2414	0.776484	0.0388277	0.411499	0.369816	0.807709	0.117793
ENSG00000108518	PFN1	0.897785	0.0215904	0.594575	0.135724	1.13926	0.00249665	0.836525	0.0334371	0.953327	0.0466827
ENSG00000188157	AGRN	-0.879914	0.0215904	-0.866476	0.0224561	-0.797989	0.0197443	-0.841957	0.028174	-0.719518	0.112775
ENSG00000108469	RECQL5	-1.58587	0.0215904	-0.936226	0.167308	-1.89726	0.00480283	-1.36361	0.0454587	-1.45108	0.0932608
ENSG00000143382	ADAMTSL4	-1.57093	0.0215904	-1.12684	0.0892392	-2.07398	0.0028547	-1.20043	0.0676247	-1.12799	0.126765
ENSG00000184207	PGP	0.925637	0.0215904	0.420852	0.336198	0.350491	0.333285	0.594713	0.143711	0.376747	0.511648
ENSG00000140941	MAP1LC3B	0.839804	0.0216858	0.772154	0.0332032	0.944614	0.00606825	0.759783	0.0398658	0.987184	0.0319469
ENSG00000197136	PCNX3	-1.12534	0.0216858	-1.05089	0.0283738	-0.986575	0.0211405	-0.88495	0.0629928	-1.28018	0.0515952
ENSG00000156642	NPTN	0.997112	0.0216858	0.84805	0.0510402	1.07194	0.00839045	0.643083	0.139221	1.04661	0.0501258
ENSG00000175826	CTDNEP1	1.2458	0.0216858	0.814272	0.149188	1.1078	0.0226718	0.691433	0.220086	1.28777	0.0550892
ENSG00000148303	RPL7A	0.844606	0.0216858	0.449173	0.242307	0.845658	0.0122652	0.705905	0.0557527	0.796751	0.0709946
ENSG00000105281	SLC1A5	1.29857	0.0217848	0.83437	0.156396	1.00929	0.041671	0.40638	0.527399	1.40395	0.0450061
ENSG00000174307	PHLDA3	0.942755	0.0222236	0.456763	0.292318	0.985872	0.00984244	0.556767	0.179202	1.0636	0.0376401
ENSG00000188522	FAM83G	-1.177	0.0222236	-0.448821	0.403461	-0.781969	0.0690343	-0.763514	0.127254	-1.47809	0.0270122
ENSG00000119335	SET	0.802115	0.0222236	0.562723	0.114553	0.798748	0.0129244	0.559145	0.11238	0.904624	0.0376401
ENSG00000180787	ZFP3	-1.88105	0.0222236	-2.27802	0.0084308	-2.56409	0.00228599	-2.23622	0.0116623	-3.49714	0.0191636
ENSG00000136240	KDELR2	0.890285	0.0223653	0.81349	0.0355277	0.96179	0.00839045	0.611706	0.118015	0.883413	0.0606509
ENSG00000100836	PABPN1	0.891379	0.0223653	0.798607	0.0391769	0.904323	0.0116082	0.768602	0.0512551	0.834685	0.0821426
ENSG00000157617	C2CD2	-1.22874	0.0223653	-1.11882	0.0300243	-0.919926	0.0383318	-0.709969	0.153743	-1.34134	0.0684019
ENSG00000066044	ELAVL1	1.20849	0.0223653	0.937183	0.0819243	1.18899	0.013769	0.875913	0.103052	1.3338	0.0448941
ENSG00000130748	TMEM160	1.13816	0.0223669	0.601538	0.265779	0.83695	0.057029	0.820324	0.110858	0.883874	0.175315
ENSG00000120948	TARDBP	0.904203	0.0224268	0.539471	0.188918	0.991462	0.00766281	0.567475	0.15361	0.91454	0.0625072
ENSG00000112977	DAP	0.895839	0.0225992	0.712306	0.0727415	0.859357	0.0159481	0.659426	0.0953695	0.751458	0.108755
ENSG00000149806	FAU	0.836759	0.0225992	0.489486	0.197605	0.855089	0.0115884	0.742895	0.0447874	0.820694	0.0649891
ENSG00000153933	DGKE	1.01082	0.0225992	1.19327	0.00712903	0.317272	0.444228	1.12758	0.0122117	1.05329	0.0501399
ENSG00000196436	NPIPB15	1.75747	0.02267	1.47623	0.0584149	1.4531	0.0363652	1.02653	0.216499	2.3614	0.0172794
ENSG00000155380	SLC16A1	0.801775	0.02267	0.70683	0.044748	0.9184	0.00575074	0.565195	0.110858	0.755349	0.0747136
ENSG00000113575	PPP2CA	0.819816	0.02267	0.653625	0.0725256	0.910014	0.00729802	0.658679	0.0677108	0.932032	0.0376401
ENSG00000183778	B3GALT5	-0.900479	0.02267	-1.14834	0.00413622	-0.841692	0.018584	-1.1237	0.00582504	-0.613482	0.186512
ENSG00000120709	FAM53C	-1.10167	0.02267	-0.443273	0.365057	-0.531685	0.176694	-0.82927	0.0759011	-0.535785	0.342508
ENSG00000166482	MFAP4	-3.30416	0.02267	-2.18516	0.0820257	-4.07161	0.00575074	-2.46316	0.0589888	-3.51853	0.0537766
ENSG00000089327	FXYD5	1.12437	0.02267	1.16754	0.0168168	1.55212	0.0011805	1.26733	0.011299	1.443	0.0222378
ENSG00000103460	TOX3	1.03381	0.02267	1.04983	0.0202895	0.77436	0.0522073	0.582336	0.217354	1.29915	0.0238142
ENSG00000168502	MTCL1	-1.28669	0.02267	-0.538883	0.350234	-1.25794	0.0137128	-0.606578	0.273734	-1.23818	0.0794496
ENSG00000142273	CBLC	0.786964	0.02267	0.72973	0.0340644	0.659697	0.0317615	0.851374	0.0154529	0.604179	0.14653
ENSG00000140548	ZNF710	-1.12584	0.02267	-0.643905	0.175527	-1.09666	0.0134165	-0.63703	0.168429	-1.32759	0.0501258
ENSG00000162931	TRIM17	-2.50763	0.02267	-1.26868	0.181323	-3.23526	0.00532154	-1.10427	0.23234	-2.81882	0.0487444
ENSG00000169994	MYO7B	-1.1073	0.02267	-0.62642	0.216446	-1.14962	0.0108447	-0.764752	0.118239	-0.912058	0.115544
ENSG00000214357	NEURL1B	-1.13986	0.02267	-0.810392	0.105149	-1.35511	0.00487816	-0.731615	0.13606	-1.525	0.0243558
ENSG00000136950	ARPC5L	0.919109	0.02267	0.484069	0.258957	0.653394	0.0635045	0.646719	0.11363	0.819753	0.0936422
ENSG00000197386	HTT	-0.947873	0.0228438	-0.803834	0.0524313	-0.947335	0.0128329	-0.797102	0.0556109	-0.965407	0.0701425
ENSG00000268043	NBPF12	-1.33326	0.0229602	-0.96894	0.0813507	-1.7643	0.00293072	-0.883659	0.108351	-1.98857	0.0238142
ENSG00000144566	RAB5A	0.784182	0.0231129	0.836706	0.0159551	0.957876	0.00386184	0.70979	0.0423086	0.9663	0.0279816
ENSG00000083845	RPS5	1.08986	0.0231304	0.36784	0.499289	0.928531	0.0298579	0.665201	0.168438	1.18599	0.0460657
ENSG00000188290	HES4	1.16609	0.0232902	1.06208	0.0385371	1.09806	0.0182414	1.16304	0.0250897	0.554817	0.468154
ENSG00000169032	MAP2K1	0.857233	0.0232902	0.646305	0.0949051	0.770514	0.023274	0.578939	0.130027	0.690097	0.130465
ENSG00000100906	NFKBIA	1.07035	0.0232902	2.46874	1.48899e-05	2.82539	2.60214e-06	2.36269	3.73397e-05	0.996284	0.0799627
ENSG00000186635	ARAP1	-1.37599	0.0233205	-0.985092	0.0996763	-1.76363	0.0034902	-0.837155	0.153239	-1.35	0.0898968
ENSG00000162104	ADCY9	-1.1302	0.0233205	-1.40194	0.00715122	-1.18812	0.0100484	-1.28974	0.0138301	-1.22509	0.0709946
ENSG00000137266	SLC22A23	-1.00626	0.0233765	-0.746686	0.0919394	-0.97765	0.0149727	-0.720412	0.101314	-0.999479	0.0734609
ENSG00000088256	GNA11	-0.963472	0.0233765	-1.36337	0.00206813	-1.13659	0.00530344	-1.22679	0.00543732	-0.975294	0.0626093
ENSG00000125347	IRF1	0.974279	0.0233765	1.26746	0.00358677	2.0407	3.20475e-05	1.14537	0.0095876	1.35678	0.0156593
ENSG00000136925	TSTD2	-1.56475	0.0233793	-0.913476	0.160881	-1.70507	0.00990614	-1.46626	0.0267803	-1.93518	0.0376401
ENSG00000116852	KIF21B	-1.79571	0.0233793	-0.696079	0.339571	-2.00219	0.00921021	-1.50975	0.0440623	-1.71089	0.0802194
ENSG00000170540	ARL6IP1	1.12683	0.0233793	0.8642	0.0891775	1.08537	0.016919	0.666997	0.187725	1.18998	0.0528254
ENSG00000156504	FAM122B	1.04432	0.0233793	0.752041	0.11749	0.964748	0.0211349	0.767089	0.105661	0.928461	0.117793
ENSG00000105357	MYH14	-1.00548	0.0233852	-0.466257	0.327501	-1.06517	0.0102433	-0.573659	0.206089	-0.975705	0.0708216
ENSG00000185022	MAFF	1.06156	0.0235472	2.07425	0.000117429	2.20249	3.32838e-05	1.6087	0.0014011	1.17201	0.0459676
ENSG00000065911	MTHFD2	0.983162	0.0236452	0.464676	0.332535	0.76613	0.0458572	0.549475	0.22502	1.01132	0.0573782
ENSG00000142541	RPL13A	0.937971	0.0236452	0.354824	0.440243	0.847709	0.02329	0.584554	0.161863	0.936609	0.0629422
ENSG00000140859	KIFC3	-1.09666	0.0238069	-1.12871	0.0199623	-1.06337	0.0157543	-0.97298	0.045508	-0.957048	0.11975
ENSG00000118816	CCNI	1.01087	0.0238069	0.721838	0.116352	1.08086	0.0100146	0.584461	0.202283	1.06614	0.0533734
ENSG00000070756	PABPC1	0.77224	0.0238069	0.57056	0.104827	0.828241	0.00981139	0.419755	0.232877	0.724612	0.0795162
ENSG00000165312	OTUD1	1.62502	0.0238069	1.01102	0.195195	1.51996	0.0197443	1.19949	0.109462	1.88513	0.0332314
ENSG00000096433	ITPR3	-1.72179	0.0238069	-0.781589	0.335474	-1.61069	0.0195401	-0.910273	0.239126	-1.83637	0.055519
ENSG00000173272	MZT2A	0.900019	0.0238069	0.565092	0.174292	0.831591	0.0211405	0.853101	0.0354392	1.04064	0.0393516
ENSG00000129566	TEP1	-1.07867	0.0238069	-0.527179	0.285972	-1.14098	0.0103918	-0.611101	0.20309	-0.775832	0.179795
ENSG00000171159	C9orf16	1.07827	0.0240261	0.868765	0.0765954	1.23696	0.00612606	0.956149	0.0503725	0.928035	0.117793
ENSG00000233493	TMEM238	1.17207	0.0240686	1.08405	0.0390966	1.10227	0.0189596	1.33887	0.0120606	0.896787	0.190931
ENSG00000100403	ZC3H7B	-0.980099	0.0240686	-1.10241	0.0126893	-1.05336	0.00947479	-0.984563	0.0250556	-1.25454	0.0475959
ENSG00000100300	TSPO	0.902032	0.0240686	0.461731	0.278041	0.765192	0.0324735	0.611522	0.131727	0.791828	0.100228
ENSG00000140479	PCSK6	-1.34772	0.0241984	-1.36295	0.0221761	-1.80544	0.00316968	-1.12704	0.0605968	-1.7504	0.0708216
ENSG00000274211	SOCS7	-1.56647	0.0242173	-1.47206	0.0336865	-2.36406	0.00289162	-1.2855	0.0582285	-2.68306	0.0355353
ENSG00000100422	CERK	-1.08577	0.0242173	-1.7126	0.00116377	-1.64584	0.00100637	-1.56662	0.00298934	-1.04538	0.0802194
ENSG00000187051	RPS19BP1	1.03537	0.0242676	0.537575	0.275849	1.00201	0.0172642	0.687738	0.141966	1.19587	0.0398502
ENSG00000130725	UBE2M	0.769453	0.0244329	0.539646	0.126971	0.75108	0.0165978	0.507293	0.144666	0.575153	0.169751
ENSG00000105388	CEACAM5	0.935775	0.0244329	0.912787	0.0294922	1.14452	0.00434671	0.875245	0.0400892	1.04503	0.0441463
ENSG00000168701	TMEM208	0.921262	0.0244329	0.595857	0.165311	0.977622	0.0105308	0.667285	0.110858	0.960786	0.0614036
ENSG00000171992	SYNPO	-0.888378	0.0244329	-1.26163	0.00237214	-1.02933	0.00664631	-1.03012	0.0120606	-0.983248	0.0532415
ENSG00000137411	VARS2	-1.12647	0.0244329	-0.79626	0.0987928	-0.789709	0.0521072	-0.695849	0.141966	-0.870191	0.200349
ENSG00000099814	CEP170B	-1.52871	0.0244329	-1.12877	0.102751	-1.76793	0.00678394	-0.986471	0.144909	-1.35855	0.106647
ENSG00000108861	DUSP3	-0.735099	0.0244329	-0.50502	0.133807	-0.498211	0.079957	-0.665249	0.045508	-0.787603	0.0535836
ENSG00000146701	MDH2	0.791101	0.0244329	0.468717	0.206506	0.767926	0.0172551	0.564106	0.115529	0.835425	0.0564914
ENSG00000187630	DHRS4L2	1.50511	0.0244577	0.754004	0.352279	1.34062	0.0305749	0.253471	0.793261	1.19776	0.268555
ENSG00000006327	TNFRSF12A	1.10766	0.0244587	0.594811	0.257585	1.06129	0.0187126	0.767269	0.126306	1.06	0.0780239
ENSG00000078814	MYH7B	-2.51137	0.0247157	-2.19448	0.044578	-3.23955	0.00613686	-1.59692	0.108351	-1.57329	0.184647
ENSG00000021762	OSBPL5	-1.23319	0.0249056	-1.04347	0.0485699	-1.0147	0.0282557	-1.08609	0.0420774	-0.711587	0.365613
ENSG00000099860	GADD45B	1.41439	0.024948	0.834921	0.224338	1.08746	0.0539452	1.20012	0.0638523	1.31337	0.0786638
ENSG00000148411	NACC2	-1.1253	0.024948	-1.60852	0.00254106	-1.5896	0.0019313	-1.66719	0.00273948	-1.38861	0.0410141
ENSG00000105669	COPE	0.785162	0.0252773	0.651667	0.0684089	0.910018	0.00664054	0.755067	0.0354392	0.936635	0.0370815
ENSG00000137802	MAPKBP1	-1.52442	0.0253482	-0.593864	0.384184	-1.02273	0.0667317	-0.694758	0.294235	-1.52633	0.0931754
ENSG00000002330	BAD	0.963566	0.0253482	0.668014	0.137879	1.06989	0.00870535	0.800639	0.0676247	1.06151	0.0530994
ENSG00000103024	NME3	1.15053	0.0255661	0.647963	0.24643	0.931639	0.0436658	0.776457	0.143932	0.677539	0.334265
ENSG00000136888	ATP6V1G1	0.75084	0.0255661	0.599436	0.0825122	0.751136	0.0156676	0.565301	0.10011	0.710881	0.0808308
ENSG00000188786	MTF1	-1.12456	0.0255661	-0.799392	0.111088	-0.815487	0.0547982	-0.967003	0.055447	-1.31661	0.0500867
ENSG00000107872	FBXL15	0.860756	0.0256288	0.535517	0.193491	0.721572	0.0371262	0.41132	0.325307	0.96718	0.0614036
ENSG00000101439	CST3	0.887194	0.0256288	0.863262	0.0312176	1.10622	0.00406112	0.877412	0.0314948	1.0258	0.0401397
ENSG00000054690	PLEKHH1	-1.3373	0.0256288	-0.680309	0.275278	-1.32655	0.0156705	-0.708946	0.241306	-1.01976	0.162802
ENSG00000161547	SRSF2	0.998468	0.0256288	0.899719	0.0482632	1.15531	0.00659397	0.940831	0.0409853	0.9055	0.107026
ENSG00000144791	LIMD1	-1.2715	0.0256288	-0.941087	0.0833328	-1.05363	0.0272551	-0.57355	0.282791	-0.779733	0.274416
ENSG00000114554	PLXNA1	-1.40398	0.0256288	-0.966005	0.11719	-1.64162	0.00791617	-0.949709	0.124565	-1.28604	0.135148
ENSG00000180900	SCRIB	-1.10181	0.0256288	-1.06305	0.0303144	-1.0806	0.0156705	-0.943131	0.056952	-0.71	0.260213
ENSG00000160439	RDH13	-0.94732	0.0256288	-0.62044	0.150037	-1.12293	0.00612606	-0.495938	0.243471	-0.863411	0.108568
ENSG00000131323	TRAF3	-1.0331	0.0256449	0.253038	0.626135	-0.247302	0.554184	0.121663	0.82887	-0.850673	0.145083
ENSG00000078369	GNB1	0.867262	0.0256529	0.67987	0.090298	0.863592	0.0161692	0.583953	0.140828	0.845523	0.0749956
ENSG00000182095	TNRC18	-1.19243	0.0256529	-1.03901	0.0532145	-1.84629	0.00107052	-1.01873	0.0579442	-1.31623	0.0567978
ENSG00000005075	POLR2J	0.878455	0.0256529	0.573609	0.165311	0.828285	0.0212977	0.839091	0.0376332	0.949853	0.0548383
ENSG00000068024	HDAC4	-1.82194	0.0256529	-1.54481	0.0480456	-2.16967	0.009184	-1.38559	0.0768927	-1.40258	0.200523
ENSG00000130513	GDF15	1.5534	0.0256529	1.14454	0.11345	1.41874	0.0246571	1.3034	0.0666371	1.6898	0.0515952
ENSG00000168924	LETM1	-0.955947	0.0256529	-0.925149	0.030393	-1.14079	0.00567122	-0.94333	0.030341	-0.954939	0.0898968
ENSG00000107159	CA9	1.24173	0.0256529	1.09605	0.0546719	0.97289	0.0490396	0.5991	0.314628	1.15534	0.0932608
ENSG00000147862	NFIB	1.5005	0.0256529	0.463367	0.577037	1.2275	0.0417244	0.419295	0.608732	1.41176	0.0932608
ENSG00000117691	NENF	1.03451	0.0256529	0.526457	0.300274	0.856342	0.0401506	0.88603	0.0617983	1.05982	0.071919
ENSG00000105640	RPL18A	0.922838	0.0256529	0.524464	0.235778	0.923853	0.0158489	0.804093	0.0570991	0.795885	0.112272
ENSG00000197579	TOPORS	-0.98631	0.0256529	-0.546739	0.229237	-1.10451	0.00876608	-0.753516	0.0879706	-1.03678	0.0583393
ENSG00000198712	MT-CO2	2.26221	0.0256529	1.5522	0.143307	2.56514	0.00830951	1.69467	0.103052	2.43232	0.0535836
ENSG00000102934	PLLP	0.830916	0.0257022	0.606823	0.116344	0.847831	0.0147448	0.664984	0.0807792	0.821978	0.0799627
ENSG00000132507	EIF5A	0.70759	0.0257284	0.608454	0.0613146	0.690486	0.0185393	0.661568	0.0423086	0.621752	0.111151
ENSG00000117394	SLC2A1	1.03579	0.0257284	0.754376	0.11836	0.790731	0.0548933	0.736165	0.122048	0.919823	0.103611
ENSG00000196458	ZNF605	-1.05095	0.0257284	-1.17092	0.0155113	-1.82535	0.000591149	-1.21451	0.0148276	-0.998252	0.0932781
ENSG00000204220	PFDN6	1.01756	0.0257284	0.764355	0.11179	0.890345	0.0312081	0.913663	0.053457	0.943616	0.112775
ENSG00000112146	FBXO9	-0.929721	0.0257284	-0.757157	0.0683144	-0.658746	0.0614094	-0.757559	0.0677338	-0.771971	0.15599
ENSG00000138069	RAB1A	0.884479	0.0257284	0.570424	0.173201	0.928491	0.0126912	0.560148	0.16769	0.913766	0.0625503
ENSG00000004799	PDK4	1.75462	0.0257284	0.731486	0.431521	0.992354	0.172059	0.782622	0.394685	1.95772	0.0401875
ENSG00000186174	BCL9L	-1.12062	0.0257284	-0.297134	0.615744	-0.649198	0.133356	-0.108612	0.87017	-1.26574	0.0535836
ENSG00000132793	LPIN3	-1.49121	0.0257284	-0.99868	0.130751	-1.95033	0.00364699	-0.730003	0.26975	-1.19945	0.186565
ENSG00000172216	CEBPB	1.16453	0.0257284	1.05048	0.0505653	1.20949	0.0127629	1.04459	0.0536691	1.13701	0.0936422
ENSG00000239887	C1orf226	-1.56329	0.0257284	-1.76044	0.0168168	-1.34371	0.025731	-1.52048	0.0313857	-1.73764	0.0791877
ENSG00000176986	SEC24C	-1.44275	0.0265028	-0.916542	0.15846	-1.61445	0.00973131	-0.975358	0.127254	-1.76281	0.0515889
ENSG00000114853	ZBTB47	-1.84426	0.0268162	-2.00876	0.0205816	-1.03084	0.0920157	-1.38721	0.0780715	-1.01425	0.343468
ENSG00000173846	PLK3	1.33592	0.0269907	1.35392	0.024109	1.57845	0.00604191	1.39245	0.0228733	1.07558	0.247866
ENSG00000105404	RABAC1	0.809081	0.0269907	0.370406	0.358798	0.659094	0.0441587	0.609015	0.105231	0.63234	0.160121
ENSG00000047578	KIAA0556	-1.11707	0.0269907	-0.777405	0.122269	-1.0154	0.0237988	-0.6928	0.159223	-1.01112	0.115963
ENSG00000136193	SCRN1	-0.758545	0.0270278	-1.07322	0.00284266	-0.80948	0.0116887	-0.983136	0.006811	-0.520359	0.224928
ENSG00000137440	FGFBP1	0.920805	0.0271874	0.529597	0.235936	0.916211	0.0173569	0.697055	0.104429	1.09391	0.038666
ENSG00000101605	MYOM1	-1.59893	0.0271874	-1.01717	0.138464	-1.49412	0.0223153	-0.98347	0.144517	-1.39472	0.108125
ENSG00000099804	CDC34	0.849305	0.027221	0.643852	0.108804	0.74093	0.0334722	0.604508	0.126012	0.682186	0.148805
ENSG00000073921	PICALM	0.907885	0.027285	0.73535	0.0836957	0.994971	0.0105308	0.68256	0.107292	1.05717	0.0416607
ENSG00000186767	SPIN4	1.39659	0.027285	1.68675	0.00902419	1.93467	0.00174487	1.34826	0.041554	1.91201	0.0332314
ENSG00000115758	ODC1	-0.923594	0.0273701	-0.565329	0.185484	-0.346738	0.338485	-0.776389	0.066054	-1.21822	0.0370815
ENSG00000241685	ARPC1A	0.969542	0.0273701	0.752316	0.102751	1.16662	0.00560624	0.585121	0.205106	1.12003	0.0434668
ENSG00000175105	ZNF654	-0.915399	0.0273701	-0.159238	0.759015	-0.442934	0.215699	-0.469781	0.268798	-0.887575	0.0846842
ENSG00000113722	CDX1	0.816898	0.0273701	0.697012	0.0676404	0.906352	0.0100172	0.553375	0.144673	0.585299	0.1968
ENSG00000198952	SMG5	-1.00533	0.0273701	-0.685421	0.145523	-0.890078	0.0296158	-0.695121	0.130823	-1.08155	0.0660572
ENSG00000077721	UBE2A	0.754238	0.0273701	0.462801	0.202719	0.873106	0.00791617	0.583992	0.0977483	0.841119	0.0510414
ENSG00000196547	MAN2A2	-1.32258	0.0273701	-1.22427	0.043756	-1.55163	0.00839045	-0.921207	0.120532	-1.39926	0.101744
ENSG00000074660	SCARF1	-2.4151	0.0273701	-2.47223	0.0264046	-4.09823	0.00535732	-2.50653	0.0283136	-1.84255	0.146037
ENSG00000204389	HSPA1A	1.08315	0.0273701	1.30021	0.00993246	1.22363	0.00918247	1.3676	0.00785882	1.14882	0.0606509
ENSG00000123689	G0S2	1.78202	0.0275443	2.63482	0.00130177	2.77359	0.00051492	2.24509	0.00598545	1.61682	0.130465
ENSG00000176994	SMCR8	-0.900148	0.0275443	-0.723785	0.0819243	-0.91851	0.015328	-1.04079	0.0151004	-0.700502	0.157271
ENSG00000110651	CD81	1.75279	0.0275443	0.987798	0.253058	1.78052	0.0159609	0.889964	0.29726	1.99615	0.0469585
ENSG00000179627	ZBTB42	-1.5146	0.0275443	-3.23514	0.000992767	-2.37933	0.00228599	-2.79304	0.00264773	-1.93475	0.0535836
ENSG00000110958	PTGES3	0.725301	0.0275863	0.570189	0.0974899	0.75384	0.0145184	0.615513	0.0682276	0.705021	0.0805424
ENSG00000168907	PLA2G4F	-0.964218	0.0275863	-0.661085	0.138148	-0.86477	0.0272788	-0.629231	0.14909	-1.1058	0.0583393
ENSG00000135686	KLHL36	-0.80959	0.0279028	-0.94553	0.0136712	-1.16356	0.00193241	-0.992573	0.0112515	-0.700795	0.134424
ENSG00000065526	SPEN	-0.874847	0.0281887	-0.341123	0.436088	-0.263578	0.466586	-0.558385	0.164374	-0.666117	0.165729
ENSG00000135914	HTR2B	-3.84332	0.0283359	-0.30541	0.868352	-1.19186	0.334317	-0.314403	0.853065	-0.389702	0.851856
ENSG00000074755	ZZEF1	-1.09822	0.0283359	-0.704225	0.177587	-1.17853	0.0122652	-0.756891	0.137067	-0.827647	0.177606
ENSG00000141934	PLPP2	0.830902	0.0284779	0.568101	0.155914	0.698863	0.0407451	0.58913	0.131137	0.632819	0.169751
ENSG00000007080	CCDC124	0.958591	0.0284779	0.778906	0.0856082	1.05631	0.0103684	0.882854	0.0508528	0.919834	0.0987623
ENSG00000198133	TMEM229B	-1.01978	0.0284779	-1.54576	0.00250559	-1.53285	0.00170832	-1.44175	0.00528835	-1.27067	0.0460082
ENSG00000102554	KLF5	1.0092	0.0284779	0.351843	0.511015	0.880775	0.0350213	0.217457	0.703853	1.39282	0.0203537
ENSG00000105193	RPS16	0.834044	0.0284924	0.439923	0.282969	0.732666	0.0340428	0.643723	0.10168	0.705097	0.126765
ENSG00000211450	SELENOH	0.841677	0.0286255	0.357821	0.412547	0.655063	0.0558363	0.662696	0.0952968	0.764673	0.116913
ENSG00000215271	HOMEZ	-1.18904	0.0287913	-0.851304	0.116344	-0.791975	0.0780213	-1.01236	0.0638523	-1.23318	0.0945657
ENSG00000175806	MSRA	1.33776	0.0287913	0.89327	0.188918	1.12866	0.0472109	1.03897	0.109264	0.861231	0.342251
ENSG00000185262	UBALD2	0.94549	0.0287913	0.672653	0.13891	0.98928	0.0146096	0.951565	0.0334371	0.969383	0.0742145
ENSG00000120708	TGFBI	0.790474	0.0287913	0.854514	0.0199658	0.963051	0.00563078	0.809179	0.0295069	0.915168	0.0526884
ENSG00000087074	PPP1R15A	1.11954	0.0287913	2.02688	0.000349966	1.85426	0.000460032	1.69267	0.00214301	1.27255	0.0501258
ENSG00000090487	SPG21	0.806056	0.0287913	0.41577	0.30064	0.815734	0.0171401	0.689982	0.0684021	0.888074	0.0537766
ENSG00000163872	YEATS2	-0.969768	0.0287913	-0.777397	0.0836957	-1.14066	0.00781643	-0.783954	0.0801702	-0.811731	0.152137
ENSG00000196498	NCOR2	-1.09054	0.0287913	-0.836847	0.104648	-1.31238	0.00692291	-0.732093	0.147357	-1.07433	0.0883616
ENSG00000178814	OPLAH	-1.28894	0.0287913	-0.640845	0.250976	-0.95246	0.0459648	-0.689981	0.202283	-1.11084	0.186594
ENSG00000107263	RAPGEF1	-1.06869	0.0289057	-0.422811	0.424516	-0.764066	0.0706674	-0.63668	0.200616	-1.15494	0.0747136
ENSG00000057657	PRDM1	1.34865	0.0289057	1.53925	0.0142738	1.90405	0.00167295	1.29244	0.0420774	1.43224	0.0567978
ENSG00000149639	SOGA1	-1.82404	0.0289057	-1.3894	0.0789883	-2.10413	0.0105308	-1.16594	0.119454	-1.87735	0.0671451
ENSG00000169727	GPS1	0.77373	0.0289057	0.792287	0.0274229	0.982967	0.00439337	0.724306	0.0480335	0.633974	0.161974
ENSG00000128965	CHAC1	1.84685	0.0289057	2.59656	0.00266731	3.02037	0.000438419	2.34488	0.00749694	1.84896	0.0824996
ENSG00000185787	MORF4L1	0.691704	0.0289057	0.434253	0.197575	0.696124	0.0181315	0.525922	0.108351	0.676973	0.081731
ENSG00000143624	INTS3	-1.38565	0.0289068	-0.743698	0.237297	-1.24297	0.0265476	-0.240388	0.74034	-1.12085	0.172611
ENSG00000175193	PARL	1.33074	0.0289068	1.25091	0.0503713	1.36494	0.0162593	0.887775	0.180912	1.2482	0.132062
ENSG00000070366	SMG6	-1.42923	0.0289826	-1.18804	0.0629906	-1.53013	0.0126764	-1.2345	0.0582285	-1.38846	0.110973
ENSG00000140521	POLG	-0.984553	0.0289826	-0.835665	0.0676404	-0.826105	0.0374864	-1.20188	0.0122813	-0.906	0.127959
ENSG00000198938	MT-CO3	2.19902	0.0289826	1.43064	0.179897	2.45341	0.0105658	1.49292	0.14889	2.37968	0.0582145
ENSG00000171219	CDC42BPG	-1.00983	0.0290424	-0.865832	0.0666011	-1.28701	0.00506642	-1.04022	0.0296743	-0.781446	0.177863
ENSG00000228300	C19orf24	1.06916	0.0292114	0.561078	0.30483	0.981071	0.0281713	0.597807	0.258047	0.731218	0.267482
ENSG00000125952	MAX	0.766051	0.0293555	0.817623	0.0227099	0.726783	0.0243872	0.769998	0.0351182	0.812477	0.0658474
ENSG00000105583	WDR83OS	0.937591	0.0294645	0.90841	0.0388214	1.09157	0.00816074	0.95191	0.0333522	1.02666	0.0623517
ENSG00000016391	CHDH	-0.835719	0.0294645	-0.68242	0.0834443	-0.689632	0.0428005	-0.582441	0.134599	-0.764576	0.112775
ENSG00000240891	PLCXD2	-1.18151	0.0294645	-0.979322	0.0708248	-0.875486	0.0540457	-0.947555	0.0801702	-1.13732	0.130095
ENSG00000070047	PHRF1	-0.973362	0.0294645	-0.64108	0.165202	-1.21218	0.00580931	-0.65769	0.144809	-0.866178	0.130095
ENSG00000171522	PTGER4	-1.00777	0.0294645	-0.587785	0.215158	-0.750202	0.0599283	-0.717587	0.121397	-0.972833	0.0986609
ENSG00000164151	ICE1	-0.832051	0.0295189	-0.639008	0.104034	-1.04969	0.00540398	-0.567302	0.140828	-0.873551	0.071919
ENSG00000076554	TPD52	1.1305	0.0296175	0.620427	0.271769	1.23138	0.0123757	0.704073	0.194612	1.29882	0.0487444
ENSG00000196943	NOP9	-1.20306	0.0296521	-1.16805	0.0356946	-1.13721	0.0228559	-1.10443	0.0508372	-1.64757	0.0703636
ENSG00000073331	ALPK1	-0.944561	0.029781	-0.221115	0.667543	-0.693624	0.0647402	-0.224975	0.650228	-0.592024	0.258991
ENSG00000001461	NIPAL3	-0.837917	0.029781	-0.956866	0.01615	-1.11823	0.00369405	-0.820186	0.0411605	-0.717296	0.135227
ENSG00000138802	SEC24B	0.828312	0.0298016	0.727637	0.0664348	0.79656	0.0232049	0.780305	0.0495006	0.828076	0.0802194
ENSG00000116212	LRRC42	0.900206	0.0298016	0.627149	0.156627	0.770351	0.0406686	0.64901	0.132937	1.07141	0.0459676
ENSG00000182199	SHMT2	1.08158	0.0298016	0.653912	0.231957	0.69384	0.122904	0.407896	0.483419	0.986986	0.11742
ENSG00000010017	RANBP9	0.892671	0.0298016	0.870245	0.0386771	0.95399	0.0136466	0.851363	0.0460575	1.03088	0.0487723
ENSG00000071859	FAM50A	0.922804	0.0298016	0.932416	0.0312176	0.733066	0.0554135	0.842229	0.0556109	0.628721	0.23554
ENSG00000145214	DGKQ	-1.16651	0.0298016	-1.33227	0.0168168	-1.47732	0.00539125	-1.32542	0.0187545	-1.42829	0.0535836
ENSG00000091009	RBM27	0.823329	0.0299862	0.724492	0.066656	0.715827	0.0380998	0.453719	0.269639	1.0154	0.0393516
ENSG00000174939	ASPHD1	1.50208	0.0299862	1.11468	0.139743	0.513034	0.488366	0.812467	0.283714	1.60716	0.101512
ENSG00000221823	PPP3R1	1.07862	0.030132	0.940957	0.0689517	1.28702	0.00747267	0.846402	0.103052	1.31761	0.0379552
ENSG00000186814	ZSCAN30	-1.26043	0.030132	-1.113	0.0531434	-1.19318	0.0212977	-0.740045	0.179427	-1.05178	0.124835
ENSG00000065054	SLC9A3R2	1.13968	0.0301985	0.935939	0.0942084	1.21846	0.0133909	1.07865	0.0495006	0.837423	0.228213
ENSG00000046653	GPM6B	-2.65519	0.0303325	-1.02727	0.327501	-1.65918	0.0706999	-1.3984	0.188987	-1.16642	0.355587
ENSG00000081386	ZNF510	-1.62082	0.0303325	-1.05823	0.136363	-1.67915	0.0143894	-1.08834	0.118645	-1.44853	0.107224
ENSG00000186212	SOWAHB	-0.977891	0.0303679	-0.438996	0.355768	-0.519197	0.174897	-0.738853	0.104458	-1.12874	0.057333
ENSG00000196228	SULT1C3	-2.51284	0.0303679	-1.39224	0.0907623	-2.16686	0.0295232	-1.26346	0.126664	-1.09485	0.477115
ENSG00000185722	ANKFY1	-0.902246	0.0304209	-0.696712	0.104034	-0.968741	0.0131217	-0.524565	0.219154	-1.05273	0.0606509
ENSG00000125944	HNRNPR	0.737817	0.0304209	0.617439	0.0825113	0.8248	0.0112455	0.716192	0.0430964	0.746859	0.0834679
ENSG00000198840	MT-ND3	2.11491	0.0304209	1.14645	0.278888	2.23617	0.015266	1.46196	0.147305	2.14865	0.0754939
ENSG00000186660	ZFP91	0.936061	0.0304209	0.666926	0.148114	0.941536	0.0194164	0.685928	0.127254	1.08935	0.0485604
ENSG00000196268	ZNF493	-1.56686	0.0305403	-0.657689	0.351507	-1.05578	0.0761015	-1.1512	0.107556	-1.17299	0.158499
ENSG00000213853	EMP2	1.06236	0.0307293	0.30899	0.620071	0.689109	0.119734	0.241946	0.703181	0.858548	0.168128
ENSG00000162825	NBPF20	-3.2438	0.0310045	-1.19814	0.322598	-0.719416	0.484859	-1.42566	0.226558	-1.96035	0.24158
ENSG00000204387	C6orf48	0.923698	0.0311206	0.716442	0.113739	0.91235	0.0213009	0.575631	0.208738	0.893511	0.108755
ENSG00000170160	CCDC144A	-2.64	0.0311941	-2.33453	0.0505653	-3.43907	0.00722373	-1.70892	0.12309	-2.65234	0.233455
ENSG00000161016	RPL8	0.788154	0.0312534	0.552951	0.154943	0.625067	0.0569288	0.683677	0.070802	0.533668	0.229294
ENSG00000070423	RNF126	0.956657	0.0312825	0.88927	0.0527843	0.910016	0.0255769	0.864179	0.0599903	0.762187	0.173798
ENSG00000112699	GMDS	1.09775	0.0312825	0.308421	0.628777	1.12912	0.0177611	0.628794	0.244702	0.973374	0.124265
ENSG00000198899	MT-ATP6	2.32422	0.0312825	1.3086	0.262856	2.48196	0.0149727	1.49265	0.182854	2.3124	0.081731
ENSG00000055208	TAB2	0.755469	0.0313381	0.643837	0.0801321	0.752344	0.0209387	0.621798	0.0879706	0.767348	0.0773638
ENSG00000175215	CTDSP2	-0.960264	0.0313381	-1.11062	0.01615	-1.19599	0.00623876	-1.06022	0.0226931	-1.06625	0.0582145
ENSG00000103363	ELOB	0.775138	0.0313673	0.339733	0.405156	0.675495	0.0396235	0.708512	0.0576511	0.680904	0.123521
ENSG00000084774	CAD	-2.22395	0.0319089	-2.18328	0.0500037	-2.43078	0.0156705	-1.59783	0.113127	-1.02813	0.409376
ENSG00000215012	RTL10	-1.33345	0.0319089	-1.86322	0.00844475	-2.41904	0.00158085	-1.56337	0.0173069	-1.65844	0.075153
ENSG00000106105	GARS	0.751382	0.0319335	0.827057	0.0218465	0.820473	0.0129348	0.7797	0.0333986	0.955982	0.0354572
ENSG00000143761	ARF1	0.747553	0.0323372	0.659762	0.0694591	0.780231	0.0170844	0.565193	0.118974	0.56371	0.183988
ENSG00000143850	PLEKHA6	-0.973546	0.0324445	-0.928014	0.0480456	-1.25127	0.0053261	-1.07783	0.023161	-1.05734	0.0687938
ENSG00000063241	ISOC2	1.0247	0.0324445	0.407063	0.478918	0.742366	0.0857212	0.389235	0.490223	0.84811	0.175196
ENSG00000213996	TM6SF2	0.807765	0.0324702	0.709423	0.0716202	0.869588	0.0143291	0.606805	0.123014	0.776903	0.103651
ENSG00000112378	PERP	0.79167	0.0324702	0.613584	0.115309	0.912533	0.0102257	0.527931	0.168233	0.86053	0.0626093
ENSG00000166337	TAF10	0.88506	0.0325491	0.492703	0.275849	0.881102	0.0215752	0.706772	0.101314	0.788628	0.12496
ENSG00000116044	NFE2L2	0.673873	0.0325491	0.93794	0.00436151	1.13971	0.000522795	0.643697	0.0508528	0.874113	0.0330747
ENSG00000127481	UBR4	-0.986841	0.0325491	-0.374643	0.475657	-1.03975	0.0161644	-0.446994	0.371536	-0.934139	0.10487
ENSG00000099800	TIMM13	1.17284	0.0325491	0.478991	0.461958	0.936269	0.058199	0.654125	0.270569	1.1796	0.106119
ENSG00000197933	ZNF823	-1.04083	0.0326087	-0.706272	0.151782	-0.860075	0.0419702	-0.556478	0.246437	-1.11398	0.0785264
ENSG00000161048	NAPEPLD	0.931782	0.0326087	0.618449	0.185292	0.687002	0.0797784	0.660465	0.144673	1.0643	0.0573087
ENSG00000143774	GUK1	0.671484	0.0326967	0.317544	0.367548	0.641316	0.0266373	0.600013	0.0652305	0.68198	0.0799627
ENSG00000173156	RHOD	0.926854	0.0328426	0.166805	0.774478	0.47613	0.224924	0.367664	0.452542	0.651184	0.228424
ENSG00000172354	GNB2	0.774255	0.032972	0.697875	0.0655618	0.749251	0.0250642	0.705342	0.0605968	0.633235	0.156243
ENSG00000175591	P2RY2	-0.775853	0.0331063	-0.77414	0.0362854	-1.1044	0.00258377	-0.623453	0.0944939	-1.03995	0.0410141
ENSG00000111276	CDKN1B	0.886796	0.0331137	0.518617	0.253294	0.433215	0.252339	0.423514	0.357466	0.885799	0.0904694
ENSG00000198886	MT-ND4	2.54061	0.0332174	1.86425	0.139789	2.82372	0.0128864	1.88117	0.128128	2.52802	0.0857499
ENSG00000181222	POLR2A	-0.845025	0.0334254	-0.604486	0.145698	-0.721843	0.0426871	-0.65587	0.108351	-0.623296	0.205661
ENSG00000144136	SLC20A1	1.20776	0.0334613	0.664848	0.282442	0.846868	0.0939599	0.773093	0.194612	1.32781	0.0624698
ENSG00000130520	LSM4	0.963293	0.0334749	0.45424	0.374363	0.870001	0.0362092	0.611904	0.200385	0.760095	0.172132
ENSG00000166436	TRIM66	-1.65031	0.0334749	-1.28171	0.0826383	-2.04721	0.0112455	-0.752812	0.291698	-1.22753	0.212023
ENSG00000100316	RPL3	0.698952	0.0334749	0.294662	0.43171	0.571552	0.0535997	0.483161	0.155541	0.613754	0.126765
ENSG00000066923	STAG3	-1.79754	0.0334749	-1.41087	0.0833328	-2.30007	0.00839045	-0.959751	0.211762	-1.04787	0.282065
ENSG00000198478	SH3BGRL2	1.04325	0.0334749	0.685286	0.19325	1.07173	0.0194079	0.588129	0.25962	1.02165	0.0932608
ENSG00000175793	SFN	0.9398	0.0334749	0.649526	0.169027	0.88801	0.0287331	0.727784	0.113833	0.776157	0.155209
ENSG00000033327	GAB2	-1.08915	0.0334864	-1.3202	0.0154839	-1.36329	0.00800337	-0.92135	0.0725938	-1.05719	0.113826
ENSG00000114354	TFG	0.715233	0.0334864	0.842274	0.0159551	0.836727	0.00981139	0.784359	0.0260039	0.631409	0.126316
ENSG00000196689	TRPV1	-1.11623	0.0334864	-0.850845	0.11345	-1.1282	0.019608	-0.892049	0.0955552	-1.20854	0.07573
ENSG00000196267	ZNF836	-2.01404	0.0334864	-0.932328	0.278713	-0.745233	0.268914	-0.988627	0.241306	-0.839097	0.37561
ENSG00000011347	SYT7	-1.00692	0.0334864	-0.786654	0.112758	-0.825533	0.0472109	-0.381997	0.450931	-1.01157	0.105065
ENSG00000177570	SAMD12	-0.926964	0.0334864	-1.03473	0.022717	-0.989647	0.0156705	-1.01207	0.0273096	-0.727099	0.213485
ENSG00000197818	SLC9A8	-1.22635	0.0340919	-0.476888	0.441557	-0.778637	0.114571	-0.479863	0.431908	-1.08005	0.143985
ENSG00000130749	ZC3H4	-1.20539	0.0341355	-1.91977	0.00278856	-1.11615	0.0287331	-1.62546	0.00983501	-1.19018	0.0962459
ENSG00000160180	TFF3	0.85441	0.0341355	0.530341	0.224722	0.852224	0.0228559	0.940941	0.0260039	0.795601	0.108125
ENSG00000160613	PCSK7	-1.08585	0.0341355	-0.544015	0.32773	-1.23336	0.0118053	-0.506668	0.357809	-1.07218	0.100266
ENSG00000124920	MYRF	-0.808733	0.0341355	-0.630803	0.113739	-0.868705	0.0154584	-0.69293	0.0788344	-0.752364	0.12081
ENSG00000184677	ZBTB40	-1.03494	0.0343277	-0.633584	0.198986	-1.19879	0.011488	-0.521811	0.286737	-0.829341	0.179795
ENSG00000133639	BTG1	0.796489	0.0343277	0.716282	0.0682838	1.17052	0.00200474	0.621512	0.113127	0.827489	0.0785264
ENSG00000061794	MRPS35	0.956046	0.0343308	0.458965	0.371958	0.829122	0.0436761	0.479706	0.331949	1.07716	0.0621134
ENSG00000141504	SAT2	0.814288	0.0344582	0.671116	0.101017	0.838907	0.0191299	0.721938	0.0712741	0.959235	0.0535836
ENSG00000102837	OLFM4	0.865322	0.0347659	0.485656	0.277791	0.904221	0.0187126	0.389424	0.393286	0.919214	0.0714668
ENSG00000142661	MYOM3	-0.896168	0.0349183	-1.22807	0.00757977	-1.06563	0.00973131	-0.781911	0.0701763	-0.709444	0.190702
ENSG00000204611	ZNF616	-1.19644	0.0349536	-0.606022	0.276132	-1.6835	0.00448709	-1.00495	0.0728049	-0.954067	0.156923
ENSG00000167842	MIS12	-0.914333	0.0349536	-0.820807	0.0643562	-1.13538	0.00791617	-0.921191	0.041554	-0.811834	0.135148
ENSG00000151014	NOCT	1.21526	0.0349536	1.88221	0.00146683	2.17425	0.000245799	1.85659	0.00215599	1.0031	0.157253
ENSG00000065833	ME1	0.810567	0.0349536	0.337493	0.444555	0.721887	0.0396634	0.327238	0.452024	0.999902	0.0427366
ENSG00000213918	DNASE1	-1.1801	0.0349536	-0.927203	0.10647	-1.93379	0.00256975	-0.833238	0.137458	-1.44228	0.0747136
ENSG00000008256	CYTH3	-1.03729	0.0349897	-1.50996	0.00426285	-1.59774	0.00188027	-1.67992	0.00272454	-1.26106	0.0535836
ENSG00000114573	ATP6V1A	0.996815	0.0349897	0.646823	0.206029	1.05306	0.0175588	0.638888	0.20223	1.0282	0.0817548
ENSG00000169692	AGPAT2	0.863995	0.0349897	0.592642	0.176407	0.750161	0.0441368	0.389742	0.393149	0.615126	0.219196
ENSG00000162191	UBXN1	0.676949	0.0349897	0.69547	0.0350331	0.827203	0.00800337	0.741925	0.0267803	0.605634	0.13148
ENSG00000143367	TUFT1	0.770323	0.0349897	0.853543	0.0231105	0.898544	0.010494	0.829506	0.0296298	0.82771	0.071919
ENSG00000213719	CLIC1	0.725774	0.0349897	0.585822	0.109336	0.791918	0.015266	0.72486	0.0446807	0.727579	0.0883616
ENSG00000092054	MYH7	-6.22754	0.0349897	-5.71518	0.0529956	-4.57269	0.0540054	-5.14545	0.0616005	-3.43466	0.239701
ENSG00000135932	CAB39	0.711534	0.0349897	0.654065	0.0647387	0.84281	0.00981139	0.518945	0.140049	0.719872	0.0852941
ENSG00000198727	MT-CYB	2.41665	0.0353872	1.76842	0.149188	2.77052	0.0118754	1.77189	0.137509	2.39361	0.0932608
ENSG00000006451	RALA	0.732655	0.035591	0.505134	0.176325	0.663076	0.0380224	0.565698	0.120472	0.790553	0.0705796
ENSG00000105438	KDELR1	0.746976	0.035591	0.737594	0.0460318	0.892951	0.00946311	0.614831	0.0983497	0.820584	0.0658474
ENSG00000167522	ANKRD11	-0.802026	0.0356626	-0.206427	0.664751	-0.594108	0.079409	-0.428634	0.289092	-0.608175	0.195457
ENSG00000173517	PEAK1	-0.882697	0.0356789	-0.402872	0.386787	-0.914947	0.019547	-0.622872	0.147967	-0.927936	0.0823112
ENSG00000165916	PSMC3	0.730861	0.0357649	0.533676	0.151181	0.605817	0.0545524	0.481942	0.186904	0.683556	0.1179
ENSG00000089693	MLF2	0.697985	0.0358548	0.556465	0.11345	0.74009	0.0178469	0.38906	0.275027	0.583139	0.158987
ENSG00000034713	GABARAPL2	0.720934	0.0359563	0.56031	0.123612	0.784187	0.0156705	0.718891	0.0456094	0.67865	0.11074
ENSG00000149925	ALDOA	0.797679	0.0361635	0.938444	0.0174904	0.851638	0.017405	0.925169	0.020458	0.65869	0.158747
ENSG00000104872	PIH1D1	0.759901	0.0361635	0.632114	0.10034	0.518783	0.111054	0.662254	0.0800061	0.616265	0.169301
ENSG00000196747	HIST1H2AI	-3.82658	0.0362019	-0.90589	0.547414	-1.55875	0.197408	-2.0984	0.157019	-2.41973	0.179951
ENSG00000126524	SBDS	0.664465	0.0362484	0.560279	0.095222	0.800758	0.00922849	0.59202	0.0725938	0.651728	0.0976408
ENSG00000103335	PIEZO1	-0.955199	0.0362484	-0.382526	0.458507	-0.454273	0.262601	-0.488262	0.314713	-0.751547	0.184431
ENSG00000214026	MRPL23	1.30368	0.0365431	0.750285	0.280175	1.30835	0.0232143	0.757016	0.262344	1.38481	0.0821426
ENSG00000145349	CAMK2D	1.06148	0.0365431	0.665109	0.229483	1.06457	0.023771	0.658818	0.221682	1.25819	0.0517305
ENSG00000140992	PDPK1	-0.884456	0.0365431	-1.07287	0.0158529	-1.24303	0.00369405	-1.01152	0.0232188	-0.91615	0.0975302
ENSG00000008710	PKD1	-1.55956	0.0365431	-0.791685	0.261992	-1.99935	0.009184	-0.879119	0.213303	-1.28696	0.191756
ENSG00000186716	BCR	-0.906574	0.0367019	-1.36883	0.00358191	-1.36164	0.00242991	-1.19838	0.0105733	-1.19032	0.0501258
ENSG00000137767	SQOR	0.758558	0.0367019	0.628759	0.101994	1.03652	0.00390543	0.706696	0.0607919	0.853297	0.0653161
ENSG00000184897	H1FX	1.42485	0.0367019	1.03462	0.160373	1.36623	0.0301649	1.22081	0.0880607	1.14089	0.191598
ENSG00000168961	LGALS9	0.854389	0.0370957	0.823101	0.0529405	0.946044	0.0146096	0.77878	0.0676247	0.492054	0.372693
ENSG00000125633	CCDC93	-1.01062	0.0370957	-0.184468	0.76698	-0.89191	0.0406686	-0.323297	0.555254	-0.897951	0.134356
ENSG00000074695	LMAN1	0.883978	0.0370957	0.663628	0.143085	0.763239	0.047262	0.523272	0.245455	0.968662	0.0687715
ENSG00000144852	NR1I2	-0.761934	0.0370957	-0.271427	0.523999	-0.674313	0.0414942	-0.638006	0.0927586	-0.971268	0.0432166
ENSG00000160932	LY6E	1.12492	0.0371059	0.675685	0.261608	0.958204	0.0514913	0.697008	0.230121	1.55661	0.0332314
ENSG00000123595	RAB9A	0.706804	0.037139	0.772465	0.0274015	1.13496	0.00112448	0.810742	0.0226931	0.938405	0.0340364
ENSG00000095564	BTAF1	-0.800558	0.0371974	-0.261914	0.561603	-0.776578	0.0272788	-0.136679	0.782893	-0.697022	0.146198
ENSG00000276409	CCL14	-3.40761	0.0373775	-2.77246	0.0968794	-2.74409	0.0454091	-2.67566	0.0883122	-3.02873	0.112272
ENSG00000157933	SKI	-1.20449	0.0374724	-1.31748	0.0297944	-1.47878	0.0105367	-1.08618	0.0672211	-1.52127	0.0898287
ENSG00000118849	RARRES1	0.978405	0.037577	0.383143	0.484921	1.10261	0.013769	0.689504	0.159041	0.945697	0.10487
ENSG00000165997	ARL5B	0.715711	0.0375902	1.05549	0.003562	1.13098	0.00131864	0.825232	0.0220245	0.85788	0.0517168
ENSG00000105220	GPI	0.82477	0.0375902	0.852093	0.0380866	0.906599	0.0156705	0.641233	0.121908	0.775624	0.114159
ENSG00000154237	LRRK1	-1.3984	0.0375902	-1.06997	0.111025	-1.54745	0.0122462	-1.08224	0.0992858	-2.09304	0.0772988
ENSG00000126768	TIMM17B	0.756531	0.0382261	0.532791	0.174292	0.757093	0.0248178	0.684979	0.0711044	0.744229	0.107736
ENSG00000134755	DSC2	0.887693	0.0382662	0.69395	0.126971	1.02627	0.0122677	0.597462	0.182782	1.05503	0.0532415
ENSG00000106615	RHEB	0.668952	0.0382662	0.515232	0.133911	0.748949	0.0145657	0.61433	0.0676247	0.678211	0.0921853
ENSG00000114841	DNAH1	-1.61324	0.0385053	-1.19317	0.128418	-1.87075	0.0117421	-0.950743	0.227156	-1.52646	0.14514
ENSG00000104388	RAB2A	0.731605	0.0385053	0.507933	0.180347	0.778173	0.019071	0.426038	0.258387	0.802716	0.0705796
ENSG00000132698	RAB25	0.737139	0.0385091	0.332822	0.412768	0.785613	0.0188997	0.624722	0.0933661	0.703384	0.112272
ENSG00000068724	TTC7A	-0.801299	0.0387037	-1.13518	0.00557561	-0.845842	0.0194164	-0.884197	0.0298782	-0.969015	0.0626093
ENSG00000144426	NBEAL1	-1.07318	0.0388097	-0.503292	0.372194	-1.24931	0.0123959	-0.537154	0.321573	-0.673242	0.305745
ENSG00000185896	LAMP1	1.02542	0.0392142	0.7966	0.132355	1.17632	0.012962	0.711293	0.169638	1.09684	0.0772988
ENSG00000171606	ZNF274	-0.927988	0.039238	-0.384955	0.437083	-1.06513	0.0131981	-0.50505	0.27965	-0.838301	0.142066
ENSG00000198198	SZT2	-1.41766	0.0392814	-0.688734	0.322916	-1.41998	0.0232143	-0.690186	0.313121	-1.50538	0.107611
ENSG00000101191	DIDO1	-0.756864	0.0392814	-0.491849	0.207412	-0.754434	0.0255769	-0.410078	0.289824	-0.479528	0.291878
ENSG00000010292	NCAPD2	-0.985124	0.0392814	-1.06364	0.0305226	-1.2308	0.00921021	-1.40429	0.00948286	-1.04175	0.113959
ENSG00000086666	ZFAND6	0.827901	0.0392814	0.575219	0.182002	0.871334	0.0202399	0.606733	0.147105	0.825803	0.098451
ENSG00000133818	RRAS2	0.735675	0.0392814	0.477778	0.216651	0.658992	0.0428446	0.545656	0.142915	0.662921	0.13353
ENSG00000214655	ZSWIM8	-1.15932	0.0392981	-0.485393	0.43171	-1.37001	0.0115884	-0.704907	0.223492	-1.27835	0.0838495
ENSG00000088002	SULT2B1	1.96545	0.0394126	1.14236	0.288905	1.80897	0.0298992	1.84785	0.0561863	1.62611	0.157253
ENSG00000168143	FAM83B	-1.07972	0.0395297	0.119476	0.86802	-0.735479	0.102001	-0.275559	0.643599	-1.14205	0.0846842
ENSG00000234745	HLA-B	0.825674	0.0395883	0.7745	0.0659711	1.1302	0.00448709	0.853492	0.0425463	1.03559	0.0441463
ENSG00000010438	PRSS3	0.712439	0.0396344	0.736702	0.0396591	0.734662	0.022831	0.776158	0.0333522	0.713126	0.0976408
ENSG00000184216	IRAK1	-0.825378	0.0397472	-1.34053	0.00216512	-0.71223	0.0482662	-1.20557	0.005493	-0.89152	0.0885029
ENSG00000135637	CCDC142	-1.5669	0.0397472	-1.10539	0.127353	-2.01391	0.0102433	-1.26856	0.0863866	-1.89009	0.0750391
ENSG00000183576	SETD3	0.68321	0.039788	0.496332	0.163132	0.728869	0.0193951	0.468901	0.177399	0.630259	0.130095
ENSG00000147155	EBP	0.643739	0.039788	0.464938	0.166364	0.625792	0.0301786	0.460031	0.15844	0.456878	0.235338
ENSG00000206503	HLA-A	0.75251	0.0399095	0.572186	0.144509	0.960631	0.0075005	0.604617	0.11433	0.994588	0.0370815
ENSG00000166348	USP54	-1.02344	0.0399095	0.076372	0.920179	-0.0794432	0.88418	-0.000821009	0.999386	-0.804687	0.187979
ENSG00000172940	SLC22A13	-3.92389	0.0399598	-0.108875	0.967287	-3.2137	0.0590159	-0.646406	0.741772	-2.44096	0.284899
ENSG00000188725	SMIM15	0.814024	0.0399598	0.552106	0.197006	0.807161	0.0274907	0.378476	0.394974	0.924405	0.0649891
ENSG00000131242	RAB11FIP4	-0.710054	0.0399598	-0.740155	0.0380866	-0.870373	0.00970329	-0.800301	0.0273096	-0.937978	0.0452559
ENSG00000026508	CD44	1.26231	0.0399942	1.05065	0.112343	1.43552	0.0129348	0.769057	0.248612	1.35932	0.0932608
ENSG00000108298	RPL19	0.828131	0.0399972	0.585385	0.176604	0.86871	0.0211405	0.837557	0.0485237	0.797126	0.110973
ENSG00000125970	RALY	0.657717	0.0401673	0.822854	0.0144116	0.879133	0.00544268	0.797713	0.0178872	0.576096	0.14682
ENSG00000160685	ZBTB7B	-0.912757	0.0402146	-1.19212	0.0108235	-1.26324	0.00439337	-0.904218	0.053238	-1.20442	0.0399066
ENSG00000174917	C19orf70	0.851051	0.0405665	0.42207	0.378579	0.641677	0.0870787	0.717944	0.100468	0.848859	0.118519
ENSG00000197858	GPAA1	-0.935838	0.0405665	-0.815361	0.0874535	-0.991627	0.0199144	-0.931665	0.0520165	-1.13188	0.0649891
ENSG00000257093	KIAA1147	-1.00463	0.0405665	-1.15806	0.0227099	-1.21604	0.0105308	-1.32431	0.0123536	-1.09094	0.0872215
ENSG00000149716	ORAOV1	-1.21664	0.0405665	-1.5398	0.0166797	-1.08027	0.0391028	-1.52593	0.0202518	-1.22776	0.116913
ENSG00000104904	OAZ1	0.637951	0.0405665	0.627714	0.053862	0.864902	0.00509478	0.679045	0.0387254	0.707797	0.0705796
ENSG00000266074	BAHCC1	-1.79864	0.0406113	-2.52266	0.0274015	-1.75571	0.0372196	-1.17168	0.127678	-0.616744	0.69809
ENSG00000204843	DCTN1	-1.08674	0.0406113	-0.820262	0.137451	-1.14751	0.0209387	-0.819098	0.131764	-1.31552	0.0735997
ENSG00000137496	IL18BP	-2.46257	0.0407467	-1.79027	0.11749	-3.72938	0.0105308	-1.54456	0.151047	-2.08004	0.160232
ENSG00000162086	ZNF75A	-1.21192	0.0408133	-1.48049	0.0194409	-1.54917	0.0100601	-1.24095	0.0453415	-0.72021	0.323821
ENSG00000171766	GATM	-1.13872	0.0408133	-0.287762	0.642827	-0.650735	0.162679	-0.361526	0.534434	-0.600884	0.40582
ENSG00000181649	PHLDA2	1.05353	0.0408294	0.77622	0.161051	1.21254	0.0134165	1.07196	0.047573	1.08216	0.0966847
ENSG00000103194	USP10	0.79988	0.0409638	0.558964	0.1873	0.749245	0.0372196	0.374046	0.401839	0.716414	0.1524
ENSG00000163191	S100A11	0.939778	0.0409782	0.559748	0.267022	1.1828	0.00848443	0.915683	0.056952	1.04379	0.0709152
ENSG00000183723	CMTM4	-0.977747	0.0409878	-0.934661	0.0613146	-1.04007	0.0198271	-0.958408	0.055447	-0.86685	0.150271
ENSG00000146830	GIGYF1	-1.10387	0.0414815	-0.539513	0.340267	-1.28056	0.0139274	-0.610479	0.264403	-1.55659	0.0485604
ENSG00000135018	UBQLN1	0.824832	0.0421438	0.593666	0.173881	0.979314	0.011849	0.492092	0.255581	0.842107	0.0956018
ENSG00000158019	BABAM2	0.908474	0.0422327	0.790929	0.0973305	1.00328	0.0166339	0.637583	0.182854	0.793989	0.176952
ENSG00000076258	FMO4	-1.49969	0.0423572	-0.748048	0.326563	-0.818473	0.162985	-0.568392	0.448825	-1.46125	0.112775
ENSG00000135390	ATP5G2	0.772141	0.0423572	0.427966	0.308988	0.756124	0.0307058	0.634181	0.111982	0.834048	0.0807417
ENSG00000270170	NCBP2-AS2	0.983122	0.0425133	0.341174	0.589973	0.804327	0.0635686	0.830557	0.107505	0.964811	0.158747
ENSG00000111700	SLCO1B3	1.00143	0.0425133	0.528634	0.339344	0.982025	0.0312081	0.253127	0.688996	1.26664	0.0614036
ENSG00000198380	GFPT1	0.95658	0.042626	0.477268	0.372308	0.77845	0.0670738	0.370069	0.495663	1.02495	0.0805424
ENSG00000090097	PCBP4	0.713361	0.0427293	0.162126	0.727745	0.465787	0.143631	0.47723	0.20261	0.232225	0.661127
ENSG00000162542	TMCO4	-0.889664	0.0427293	-0.466961	0.327501	-0.822251	0.039751	-0.583955	0.200985	-0.953164	0.0806682
ENSG00000133318	RTN3	0.78483	0.0427543	0.720542	0.0780946	0.78581	0.0282487	0.69136	0.0878268	0.836391	0.0823112
ENSG00000092199	HNRNPC	0.664467	0.0429514	0.723698	0.0332032	0.737832	0.0172481	0.799079	0.020458	0.596445	0.141809
ENSG00000091138	SLC26A3	-0.907334	0.0429514	-0.544009	0.266887	-1.01131	0.0170373	-0.749918	0.109462	-0.905952	0.10487
ENSG00000123485	HJURP	4.4469	0.0433441	2.99302	0.235778	3.99385	0.0482771	2.9408	0.233679	3.92794	0.127762
ENSG00000111707	SUDS3	0.710983	0.0434123	0.573542	0.12467	0.664429	0.0395534	0.515989	0.159896	0.721565	0.101128
ENSG00000048707	VPS13D	-0.686577	0.0435764	-0.670712	0.0586592	-0.808072	0.0128864	-0.650261	0.0658866	-0.59922	0.158747
ENSG00000086504	MRPL28	0.832936	0.0435764	0.523609	0.24643	0.940714	0.0154584	0.612204	0.155502	0.824669	0.122488
ENSG00000143545	RAB13	0.718207	0.0435764	0.4656	0.231957	0.804741	0.0164151	0.562928	0.130512	0.746885	0.0932608
ENSG00000164414	SLC35A1	1.01048	0.0435764	0.507708	0.390268	0.928122	0.0420122	0.696381	0.19454	1.05426	0.107026
ENSG00000197446	CYP2F1	-2.43472	0.0435764	-1.61307	0.15236	-1.38753	0.145825	-1.50696	0.152954	-1.61184	0.217075
ENSG00000165494	PCF11	-0.998923	0.0436234	-0.707475	0.170229	-1.03751	0.0231565	-0.749766	0.137067	-0.713822	0.249794
ENSG00000180992	MRPL14	0.814151	0.0438551	0.652276	0.129042	0.773751	0.0373699	0.796003	0.0582285	0.760841	0.130404
ENSG00000143947	RPS27A	0.781627	0.0439794	0.260897	0.58133	0.759861	0.0336815	0.444963	0.286023	0.764657	0.111618
ENSG00000101639	CEP192	-1.17456	0.0440453	-0.672516	0.260927	-1.38204	0.0149727	-0.579295	0.329137	-1.07102	0.182115
ENSG00000106400	ZNHIT1	0.657666	0.0440549	0.461439	0.189083	0.683163	0.0242611	0.631221	0.0629928	0.73594	0.0737145
ENSG00000131435	PDLIM4	1.10113	0.0441998	1.26271	0.0229111	1.24941	0.0156705	1.18127	0.0390196	0.905219	0.25655
ENSG00000120451	SNX19	-0.657158	0.0441998	-0.711207	0.0350294	-0.754266	0.0149984	-0.651102	0.0559097	-0.916685	0.0398502
ENSG00000081041	CXCL2	1.80761	0.0445647	3.68325	0.000247653	4.42914	2.71336e-05	3.54435	0.000434517	1.73104	0.130095
ENSG00000089154	GCN1	-0.786882	0.0445747	-0.919603	0.024008	-0.779129	0.0298579	-1.06738	0.0117141	-0.54823	0.264851
ENSG00000107372	ZFAND5	0.722432	0.0445747	0.609803	0.111088	0.843723	0.0137947	0.66906	0.0737608	0.690639	0.11975
ENSG00000112245	PTP4A1	0.973092	0.0445972	0.724265	0.163594	1.00956	0.0248178	0.501424	0.344534	1.10806	0.0687938
ENSG00000165644	COMTD1	0.798952	0.0448942	0.585908	0.174138	0.735056	0.0428117	0.775868	0.0607919	0.643296	0.216811
ENSG00000171443	ZNF524	0.942529	0.0448942	0.543083	0.304296	0.71967	0.088335	0.433065	0.426005	1.18806	0.0535836
ENSG00000198648	STK39	0.792321	0.0448942	0.511766	0.235778	0.827376	0.0241228	0.591481	0.151	0.753138	0.122488
ENSG00000112514	CUTA	0.862432	0.0448942	0.571248	0.22798	0.871527	0.0273859	0.758302	0.092533	0.742813	0.179951
ENSG00000135919	SERPINE2	0.978689	0.0448942	0.711666	0.174522	1.01086	0.0255769	0.590176	0.257786	1.04694	0.0852941
ENSG00000102030	NAA10	1.32694	0.0450378	1.1294	0.105149	1.5914	0.009184	0.633698	0.412944	1.31048	0.130375
ENSG00000078140	UBE2K	0.665575	0.0450462	0.415827	0.251996	0.671541	0.0287331	0.378824	0.289955	0.673577	0.103611
ENSG00000157224	CLDN12	0.717618	0.0450462	0.770574	0.0380866	0.923338	0.00832843	0.711744	0.0570991	0.932088	0.0427366
ENSG00000197852	FAM212B	-1.63829	0.0450462	-1.25758	0.115836	-2.16114	0.0222403	-1.51233	0.0715435	-1.87279	0.101744
ENSG00000103502	CDIPT	0.822584	0.0450462	0.532156	0.235778	0.786112	0.0376661	0.634194	0.14005	0.762005	0.14653
ENSG00000131899	LLGL1	-0.99677	0.0450462	-0.797191	0.116352	-1.1871	0.0120277	-0.738262	0.145231	-0.624354	0.376177
ENSG00000170921	TANC2	-0.994789	0.0450462	-0.45787	0.383134	-0.536058	0.203535	-0.824795	0.103831	-0.771136	0.219811
ENSG00000169894	MUC17	-0.912997	0.045122	-0.482212	0.338889	-0.934622	0.0263703	-0.301968	0.56913	-0.428765	0.47328
ENSG00000077157	PPP1R12B	-0.885365	0.0451707	-0.530463	0.253294	-0.794798	0.043693	-0.525515	0.248315	-0.757157	0.194963
ENSG00000164144	ARFIP1	0.770724	0.0451707	0.597343	0.14834	0.841678	0.019608	0.489491	0.23234	0.832541	0.0837928
ENSG00000166866	MYO1A	-0.780732	0.045308	-0.787378	0.0514146	-0.863197	0.018584	-0.643799	0.111066	-0.986545	0.0607295
ENSG00000092445	TYRO3	-0.946497	0.045308	-1.59459	0.00359807	-1.16029	0.0122462	-1.58012	0.00531126	-0.913956	0.147246
ENSG00000118412	CASP8AP2	-0.930663	0.045308	-0.554109	0.25293	-0.918247	0.030978	-0.396884	0.417323	-0.686928	0.233455
ENSG00000109133	TMEM33	0.782184	0.045308	0.522417	0.21852	0.816383	0.0246571	0.508523	0.221693	0.573008	0.24146
ENSG00000079462	PAFAH1B3	0.889198	0.045308	0.543334	0.279757	0.901894	0.0269414	0.704293	0.132526	0.841858	0.160232
ENSG00000226742	HSBP1L1	0.802212	0.045308	0.837399	0.0445742	0.958925	0.0118754	0.988356	0.0180773	0.855022	0.0932608
ENSG00000182220	ATP6AP2	0.82894	0.0454203	0.579168	0.196802	0.989917	0.0126764	0.429488	0.345464	0.970147	0.0640301
ENSG00000140443	IGF1R	-0.901906	0.0455105	-0.808905	0.0813507	-0.898124	0.0290717	-0.709305	0.123005	-0.71348	0.219176
ENSG00000169435	RASSF6	-0.63568	0.0455856	-0.398368	0.250883	-0.401839	0.160544	-0.455549	0.169729	-0.430125	0.274366
ENSG00000084207	GSTP1	0.712073	0.0457578	0.500729	0.193491	0.886321	0.0102947	0.868948	0.0206117	0.836259	0.0626093
ENSG00000213339	QTRT1	1.15566	0.0459303	0.450907	0.560964	0.916402	0.0840023	0.890618	0.151047	1.32224	0.126765
ENSG00000171346	KRT15	-0.807045	0.0459303	-0.919291	0.0292338	-1.1648	0.00434039	-0.819368	0.0540087	-0.960123	0.0709726
ENSG00000009724	MASP2	-2.85185	0.0459303	-1.41662	0.279003	-3.75784	0.012722	-3.0733	0.0523487	-2.24941	0.169077
ENSG00000132254	ARFIP2	0.687448	0.0459303	0.433716	0.252453	0.588056	0.059151	0.264064	0.512085	0.639652	0.135401
ENSG00000112078	KCTD20	-0.733313	0.0459303	-0.408173	0.304028	-0.788426	0.0217977	-0.645089	0.0919837	-0.979034	0.0469372
ENSG00000067606	PRKCZ	-0.794815	0.045979	-0.693283	0.0977673	-1.10059	0.00580931	-0.672175	0.105219	-1.07639	0.0501258
ENSG00000073734	ABCB11	-1.17546	0.046084	-0.384097	0.551792	-1.28768	0.0211405	-0.692071	0.240377	-1.96226	0.0279925
ENSG00000106609	TMEM248	0.721764	0.046084	0.760214	0.0442202	0.878177	0.0116887	0.66586	0.078778	0.739292	0.101902
ENSG00000113615	SEC24A	1.17827	0.046084	0.88514	0.165046	1.4519	0.0108447	0.718003	0.257786	1.6562	0.0329116
ENSG00000171914	TLN2	-1.01683	0.0463543	-1.05549	0.043756	-0.853232	0.054352	-0.817331	0.110858	-0.72765	0.320714
ENSG00000196586	MYO6	0.626258	0.0465185	0.629812	0.0559908	0.676757	0.0215752	0.637581	0.0544991	0.628731	0.108125
ENSG00000074527	NTN4	0.768888	0.0465185	0.292166	0.531333	0.644045	0.0661523	0.223089	0.642648	0.90042	0.0686101
ENSG00000106244	PDAP1	0.650606	0.0465224	0.734044	0.0298319	0.848772	0.00798174	0.667819	0.0520165	0.666823	0.108125
ENSG00000165672	PRDX3	0.766821	0.0468032	0.251716	0.597844	0.684143	0.0514913	0.444626	0.28549	0.776676	0.107945
ENSG00000139567	ACVRL1	-0.800519	0.0468293	-0.93922	0.0242151	-0.515325	0.138983	-0.811435	0.053457	-0.735177	0.171211
ENSG00000159840	ZYX	0.751227	0.0468293	0.654895	0.104034	0.715423	0.0392536	0.787982	0.047557	0.71418	0.134424
ENSG00000136819	C9orf78	0.759962	0.0468293	0.576467	0.162297	0.72223	0.039751	0.489249	0.233604	0.571235	0.239701
ENSG00000065320	NTN1	-3.93933	0.0469042	-2.45813	0.239286	-2.99684	0.0843499	-2.89436	0.153102	-4.34218	0.0945657
ENSG00000086015	MAST2	-0.917412	0.0469042	-0.474758	0.361367	-0.91008	0.0332254	-0.500804	0.316284	-1.05646	0.0709946
ENSG00000080200	CRYBG3	-1.43146	0.0469042	-0.632879	0.382598	-1.67554	0.0172551	-0.922702	0.188052	-1.72997	0.108125
ENSG00000133401	PDZD2	-2.64659	0.0469042	-0.601837	0.600085	-2.21177	0.0522073	-0.824563	0.448362	-0.604357	0.63679
ENSG00000126368	NR1D1	1.20793	0.0469042	0.748543	0.278386	0.580681	0.31557	0.991761	0.125902	1.58021	0.0470819
ENSG00000178982	EIF3K	0.710308	0.0469042	0.255523	0.557227	0.602193	0.0634446	0.583337	0.121074	0.802801	0.0781102
ENSG00000137877	SPTBN5	-2.29799	0.0469042	-0.747279	0.557957	-2.39017	0.0332771	-1.114	0.327525	-1.80003	0.186413
ENSG00000141448	GATA6	0.810745	0.0469042	0.518799	0.24788	0.863713	0.0233486	0.614117	0.151434	0.854548	0.0986609
ENSG00000174136	RGMB	1.53069	0.04693	1.16234	0.174138	1.85045	0.0100146	0.342085	0.766866	2.75858	0.00670155
ENSG00000114480	GBE1	0.736823	0.0469699	0.485312	0.235778	0.725558	0.0340009	0.250225	0.575667	0.657021	0.161414
ENSG00000132825	PPP1R3D	-1.17509	0.0470486	-0.61251	0.288905	-1.14885	0.0276634	-1.00249	0.0944008	-1.69076	0.0562375
ENSG00000123908	AGO2	-0.958446	0.0470486	-0.309604	0.587506	-0.537027	0.205779	-0.740865	0.137635	-0.997992	0.102585
ENSG00000166689	PLEKHA7	-0.714192	0.0470486	-0.520277	0.177443	-0.76619	0.0228199	-0.445905	0.241836	-0.698564	0.123166
ENSG00000175130	MARCKSL1	0.90899	0.0470486	0.536752	0.286688	0.948019	0.0261484	0.514457	0.301057	0.86431	0.130095
ENSG00000171552	BCL2L1	0.794924	0.0470486	0.386529	0.399054	0.75796	0.0398277	0.31954	0.489504	0.772326	0.11975
ENSG00000278540	ACACA	-0.926449	0.0476428	-0.9105	0.0624087	-1.34683	0.00551192	-0.694398	0.148241	-0.90828	0.178306
ENSG00000044090	CUL7	-1.1185	0.0477258	-0.88633	0.137875	-1.64055	0.00739111	-0.997228	0.0959675	-0.8622	0.317546
ENSG00000175582	RAB6A	0.821725	0.0478925	0.524228	0.250551	0.960934	0.015266	0.427114	0.352136	1.04458	0.0501258
ENSG00000112406	HECA	0.967463	0.0478925	0.69032	0.194713	0.850376	0.0559918	0.497396	0.363295	1.14324	0.0626093
ENSG00000152952	PLOD2	0.638432	0.0482474	0.77601	0.0214288	0.701074	0.0210594	0.655525	0.0545309	0.825982	0.0469585
ENSG00000204614	TRIM40	-1.07382	0.0482474	-0.893594	0.112343	-1.02925	0.0340009	-0.700306	0.188577	-0.801022	0.187979
ENSG00000130517	PGPEP1	-0.731323	0.0482616	-0.960397	0.0142738	-1.10617	0.00315106	-0.971779	0.0140969	-0.715439	0.120156
ENSG00000129749	CHRNA10	-4.36901	0.0484695	-1.86326	0.394543	-2.68094	0.161216	-3.31266	0.139033	-1.91583	0.458945
ENSG00000125834	STK35	-0.988536	0.0485033	-1.2201	0.0209156	-1.01407	0.027554	-1.4654	0.00842862	-0.6082	0.338561
ENSG00000105202	FBL	0.840339	0.0485453	0.62402	0.179897	0.746827	0.0548933	0.421656	0.391314	0.901764	0.120361
ENSG00000173546	CSPG4	-1.94192	0.0485976	-1.75449	0.0789883	-2.81749	0.0093184	-1.54748	0.113834	-3.46949	0.0410141
ENSG00000185507	IRF7	0.823635	0.0485992	1.07061	0.0137092	0.759555	0.0468933	1.16404	0.00842862	0.861116	0.116076
ENSG00000134030	CTIF	-1.1625	0.0487092	-1.20708	0.0474567	-1.29781	0.0194164	-1.22615	0.0486209	-1.09431	0.179795
ENSG00000119772	DNMT3A	-1.04014	0.0487092	-0.71617	0.181883	-1.31801	0.0126764	-0.719914	0.17496	-0.951013	0.189464
ENSG00000104267	CA2	0.728783	0.0487092	0.448607	0.270905	0.678538	0.0451925	0.447047	0.260167	0.64247	0.162632
ENSG00000178719	GRINA	0.897814	0.0487092	0.780962	0.109817	1.13107	0.0100841	0.57332	0.241508	0.900321	0.116552
ENSG00000162390	ACOT11	-0.915417	0.0489585	-0.745347	0.122269	-1.08869	0.0150244	-0.643435	0.173302	-1.0127	0.0986296
ENSG00000165140	FBP1	0.784261	0.0489585	0.423426	0.346081	0.725289	0.0468933	0.651857	0.119747	0.844304	0.0932608
ENSG00000123106	CCDC91	0.822161	0.0489585	0.511332	0.271769	0.83434	0.0301786	0.325069	0.512135	1.03113	0.0538023
ENSG00000197728	RPS26	0.833461	0.0491128	0.361026	0.463531	0.96788	0.016259	0.691181	0.121074	1.02433	0.0573087
ENSG00000142396	ERVK3-1	-1.50199	0.0491128	-0.298823	0.706744	-0.991329	0.112301	-0.0746816	0.936517	-0.876081	0.378902
ENSG00000112658	SRF	-0.964977	0.0491128	-0.74775	0.149542	-0.744454	0.0859472	-0.815773	0.109462	-1.00147	0.11975
ENSG00000164924	YWHAZ	0.640859	0.0491128	0.598546	0.0833328	0.82128	0.00981139	0.500119	0.143711	0.714432	0.0799627
ENSG00000263874	LINC00672	-2.08524	0.0491128	-2.58573	0.0227099	-1.90054	0.0380998	-2.43721	0.0290724	-1.33187	0.262691
ENSG00000171604	CXXC5	1.19979	0.0491357	0.343296	0.67501	0.832646	0.133114	0.730689	0.274181	1.17239	0.143332
ENSG00000130518	KIAA1683	-1.77563	0.0491357	-1.79986	0.0563958	-2.57726	0.00973131	-1.53691	0.0878268	-1.48973	0.176813
ENSG00000130589	HELZ2	-0.863925	0.0493322	-0.570979	0.227826	-0.940135	0.02258	-0.554433	0.230655	-0.906463	0.117793
ENSG00000101294	HM13	0.671722	0.0493322	0.448715	0.231784	0.581347	0.0611118	0.523926	0.144421	0.571746	0.179795
ENSG00000128731	HERC2	-0.903478	0.0493891	-0.593752	0.217804	-1.26792	0.00608874	-0.313183	0.543193	-0.755714	0.217274
ENSG00000256053	APOPT1	0.912984	0.0493982	0.693871	0.173319	0.784119	0.0635686	0.702392	0.15361	1.29082	0.0368082
ENSG00000186765	FSCN2	-2.08504	0.0493982	-1.35837	0.209766	-2.05985	0.0361821	-1.00108	0.357735	-2.45145	0.0742577
ENSG00000137878	GCOM1	1.08597	0.0493982	0.847415	0.159656	0.995638	0.0482662	0.844308	0.149387	0.645588	0.378479
ENSG00000141655	TNFRSF11A	0.638306	0.0495212	0.784539	0.0205816	0.994422	0.00249665	0.604827	0.0756183	0.816417	0.0532415
ENSG00000196418	ZNF124	-1.5238	0.0496297	-1.22867	0.113739	-1.2287	0.0621187	-1.2687	0.109462	-1.76499	0.0807051
ENSG00000140264	SERF2	0.762838	0.0500614	0.595709	0.156237	1.02732	0.0075005	0.800469	0.0520165	0.664211	0.168413
ENSG00000188643	S100A16	0.645946	0.0500871	0.262829	0.499289	0.591316	0.0497448	0.496772	0.150406	0.641694	0.116913
ENSG00000119396	RAB14	1.11107	0.050386	0.558875	0.390268	1.1276	0.0322962	0.52848	0.409912	1.25291	0.0790331
ENSG00000103496	STX4	0.687619	0.0504491	0.642769	0.0836957	0.80226	0.0158489	0.629589	0.0880607	0.765882	0.0886508
ENSG00000101335	MYL9	1.10315	0.050516	0.52782	0.42523	1.19288	0.0231065	1.01791	0.0862283	1.26356	0.0808308
ENSG00000108439	PNPO	-1.14891	0.050516	-1.61422	0.0155113	-1.40821	0.0122238	-1.602	0.0162452	-1.21155	0.134356
ENSG00000124160	NCOA5	-1.05657	0.0505984	-1.43023	0.0155113	-1.11153	0.0266373	-1.75131	0.00537654	-0.854817	0.189446
ENSG00000179364	PACS2	-0.852943	0.050648	-0.807928	0.0773362	-1.04673	0.0130793	-0.628571	0.158563	-0.847918	0.161077
ENSG00000198586	TLK1	0.748472	0.0506994	0.513932	0.220129	0.742063	0.0364261	0.550639	0.172	0.70985	0.138217
ENSG00000138308	PLA2G12B	-0.925783	0.0506994	-0.379442	0.465215	-0.248807	0.57355	-0.26076	0.631222	-0.784356	0.184636
ENSG00000113811	SELENOK	0.600912	0.0506994	0.544636	0.0973305	0.637343	0.026231	0.572481	0.0758425	0.607299	0.113825
ENSG00000005486	RHBDD2	0.749927	0.0506994	0.599704	0.146919	0.908949	0.013457	0.525699	0.199441	0.636972	0.186202
ENSG00000197191	CYSRT1	3.08978	0.0506994	2.16625	0.255185	3.27095	0.0236958	3.12415	0.0560258	3.96908	0.0370815
ENSG00000166143	PPP1R14D	0.658174	0.0507061	0.694482	0.050052	0.901514	0.00675412	0.811615	0.0226931	0.734209	0.0823112
ENSG00000054148	PHPT1	0.77937	0.0507932	0.37223	0.419331	0.565863	0.117255	0.629156	0.134242	0.684889	0.171049
ENSG00000183826	BTBD9	-0.754908	0.0509963	-0.882127	0.0300243	-1.00447	0.00947479	-0.782848	0.0559097	-1.35067	0.0222378
ENSG00000198858	R3HDM4	0.725644	0.0511334	0.767284	0.0485699	0.980758	0.00723094	0.557616	0.15361	0.737776	0.117793
ENSG00000124795	DEK	0.745043	0.051232	0.633267	0.121975	0.680902	0.0514617	0.518771	0.202453	0.755643	0.112272
ENSG00000104140	RHOV	1.39853	0.0512615	2.40168	0.00123156	3.39805	2.71336e-05	2.10853	0.00486018	2.2464	0.0201874
ENSG00000157106	SMG1	-0.727188	0.0513577	-0.349707	0.412547	-0.683748	0.0452707	-0.515843	0.190939	-0.525815	0.253312
ENSG00000100348	TXN2	0.670578	0.0514331	0.476029	0.204762	0.570112	0.0682035	0.409333	0.272848	0.72472	0.100228
ENSG00000150907	FOXO1	1.03336	0.0516057	1.32446	0.0159551	1.97516	0.00036022	1.06876	0.055447	1.15388	0.0768181
ENSG00000167004	PDIA3	0.678942	0.051648	0.612173	0.100991	0.857796	0.0112455	0.609817	0.0978976	0.77598	0.0773203
ENSG00000119314	PTBP3	0.618746	0.05166	0.608563	0.0704706	0.723109	0.0168121	0.598943	0.0725938	0.723647	0.0714668
ENSG00000156869	FRRS1	-1.25309	0.05166	-0.418336	0.529905	-0.99888	0.0691991	-0.279315	0.684954	-0.913463	0.280307
ENSG00000148297	MED22	-0.930584	0.0518813	-0.971751	0.0522763	-1.22836	0.0102257	-0.92329	0.0627703	-1.11195	0.0956796
ENSG00000162337	LRP5	-0.909322	0.0518813	-0.917973	0.0613146	-1.35604	0.00447696	-0.717095	0.140828	-0.984458	0.114409
ENSG00000106049	HIBADH	0.731511	0.0519965	0.444603	0.285809	0.827239	0.0194164	0.414486	0.315435	0.918155	0.0582476
ENSG00000156026	MCU	0.708987	0.0522798	0.418996	0.300274	0.786306	0.0218527	0.410981	0.301057	0.856832	0.0650281
ENSG00000130827	PLXNA3	-1.06157	0.0522798	-0.679673	0.250551	-1.18918	0.0207531	-0.517271	0.38919	-1.17699	0.101168
ENSG00000162923	WDR26	0.666044	0.0522899	0.390006	0.305547	0.727671	0.0235628	0.30384	0.435679	0.783489	0.0710774
ENSG00000103197	TSC2	-1.07518	0.0526728	-0.726985	0.213594	-1.08732	0.0327386	-0.774149	0.174403	-0.983509	0.185912
ENSG00000100109	TFIP11	-1.11246	0.05285	-0.674293	0.253962	-1.23509	0.0215752	-0.687335	0.230983	-1.10575	0.125585
ENSG00000168090	COPS6	0.612216	0.053014	0.517019	0.124572	0.663629	0.0246571	0.595588	0.0715681	0.5451	0.17689
ENSG00000231500	RPS18	0.739922	0.0533098	0.278657	0.548151	0.611603	0.0779115	0.539321	0.181665	0.674562	0.155947
ENSG00000125652	ALKBH7	0.646694	0.0533098	0.287091	0.461951	0.59841	0.050425	0.476698	0.176232	0.471078	0.267217
ENSG00000179085	DPM3	0.963015	0.0533333	0.513879	0.375464	0.61303	0.184507	0.852429	0.105931	1.06656	0.100145
ENSG00000142657	PGD	0.651703	0.053422	0.26119	0.517847	0.61023	0.0478181	0.348225	0.352291	0.513971	0.229294
ENSG00000172534	HCFC1	-0.809013	0.0535168	-0.847895	0.0510948	-0.667361	0.0694486	-0.971883	0.0290724	-0.77921	0.175196
ENSG00000105514	RAB3D	-0.862026	0.0535168	-1.60876	0.00252934	-0.777774	0.0492189	-1.26749	0.0122258	-0.952959	0.122488
ENSG00000127989	MTERF1	-0.968408	0.0535168	-1.00366	0.0551974	-1.04115	0.0247804	-0.943754	0.0701763	-0.850557	0.187979
ENSG00000155366	RHOC	0.637191	0.0537162	0.501116	0.159985	0.700788	0.0235719	0.616067	0.0752585	0.5632	0.168128
ENSG00000134107	BHLHE40	0.968522	0.0542097	1.03686	0.0500037	0.946892	0.0406686	0.947541	0.0724236	0.793342	0.20108
ENSG00000135828	RNASEL	-0.820173	0.0542097	-0.713785	0.114627	-1.05442	0.0115884	-0.690016	0.121074	-1.18927	0.0459676
ENSG00000168899	VAMP5	0.996644	0.0544644	0.756298	0.179234	0.923064	0.0499459	0.905782	0.0978345	0.972042	0.118442
ENSG00000115520	COQ10B	0.743818	0.0545699	0.514157	0.225964	0.754753	0.0353006	0.541197	0.186904	0.931891	0.0582145
ENSG00000134970	TMED7	0.95908	0.0545699	0.589067	0.283419	1.05522	0.0237214	0.408247	0.478709	1.22218	0.0550235
ENSG00000038382	TRIO	-1.3564	0.0545699	-0.16872	0.872403	-1.02618	0.101064	-0.260882	0.777064	-1.22268	0.171049
ENSG00000164889	SLC4A2	-1.03771	0.0545699	-0.877686	0.115362	-1.29847	0.0163588	-0.811759	0.13777	-1.0151	0.179795
ENSG00000170144	HNRNPA3	0.618784	0.0545699	0.516602	0.134823	0.676888	0.0244064	0.469904	0.164136	0.636642	0.1139
ENSG00000163584	RPL22L1	0.955057	0.0545699	0.968526	0.0654962	1.08868	0.0190068	0.828352	0.115492	0.622096	0.40669
ENSG00000153904	DDAH1	1.12257	0.0545699	0.274451	0.721362	1.19131	0.0282487	0.333609	0.644553	1.47316	0.0505781
ENSG00000160948	VPS28	0.686656	0.0545699	0.35126	0.390268	0.652645	0.046036	0.669671	0.0735469	0.549579	0.216811
ENSG00000164125	FAM198B	0.931019	0.0545699	0.627377	0.241505	0.914548	0.0398277	0.454245	0.409943	0.979108	0.119591
ENSG00000177200	CHD9	-0.74535	0.0546374	-0.541372	0.19508	-0.965183	0.0107169	-0.550662	0.174219	-0.823262	0.0956018
ENSG00000106665	CLIP2	-0.987161	0.0546374	-0.630362	0.259075	-0.734599	0.109454	-0.904847	0.0931287	-1.00658	0.121443
ENSG00000131669	NINJ1	0.814337	0.0546374	1.25841	0.00404175	1.41735	0.000989037	0.90516	0.0420774	0.852201	0.123166
ENSG00000121858	TNFSF10	-0.765107	0.0549503	-0.458947	0.290154	-0.46818	0.194624	-0.399337	0.360907	-0.556763	0.256457
ENSG00000152127	MGAT5	-0.900285	0.0551793	-1.19338	0.0160871	-0.970668	0.0263366	-1.29927	0.0105981	-1.07971	0.0734609
ENSG00000220205	VAMP2	1.28268	0.0554266	0.649365	0.412844	1.31516	0.0332265	0.794537	0.281483	1.15105	0.178631
ENSG00000100804	PSMB5	0.722128	0.0554836	0.302819	0.49816	0.498004	0.145477	0.552574	0.162524	0.840115	0.0777051
ENSG00000176248	ANAPC2	-0.880349	0.0554836	-0.583795	0.225441	-0.88124	0.0349639	-0.601266	0.202281	-0.930261	0.144972
ENSG00000275713	HIST1H2BH	2.36985	0.0555011	2.04119	0.122689	1.55462	0.182029	2.37048	0.0678867	2.27225	0.116552
ENSG00000149743	TRPT1	0.791184	0.0561953	0.306964	0.551782	0.605428	0.107519	0.667576	0.127476	0.642814	0.243014
ENSG00000159210	SNF8	0.73102	0.0563367	0.699329	0.0840633	0.749389	0.0342132	0.851176	0.0341174	0.665213	0.179795
ENSG00000119943	PYROXD2	-1.19969	0.0563498	-1.58118	0.0293698	-1.44396	0.0213531	-1.12011	0.0825948	-1.13493	0.235338
ENSG00000129354	AP1M2	0.62919	0.0563498	0.48207	0.175013	0.657682	0.0315492	0.505396	0.143979	0.529977	0.20108
ENSG00000157557	ETS2	1.07875	0.0563498	0.393574	0.569107	0.680516	0.186567	0.634739	0.301897	1.23289	0.0808308
ENSG00000142937	RPS8	0.709824	0.0563498	0.346222	0.417525	0.656249	0.0530987	0.57766	0.1397	0.69414	0.130465
ENSG00000114861	FOXP1	0.979529	0.0563498	0.534687	0.368692	0.959364	0.0405636	0.568189	0.318572	0.644244	0.352537
ENSG00000172757	CFL1	0.592203	0.0565499	0.570027	0.0836957	0.717785	0.0156586	0.689583	0.0362047	0.422573	0.271229
ENSG00000008282	SYPL1	0.915471	0.0565499	0.518874	0.336905	0.964046	0.0305819	0.520821	0.320634	1.09337	0.0714668
ENSG00000006625	GGCT	0.995618	0.0565499	0.317414	0.65669	1.00801	0.0364598	0.205917	0.779254	1.22687	0.107158
ENSG00000167797	CDK2AP2	0.76449	0.0565499	0.599672	0.166657	0.692824	0.0575544	0.637208	0.132526	0.537641	0.305012
ENSG00000162368	CMPK1	0.675873	0.0565499	0.520769	0.174338	0.758428	0.0228286	0.427578	0.262201	0.824292	0.0663499
ENSG00000214717	ZBED1	-0.898713	0.0565546	-0.971194	0.049128	-0.812178	0.0529579	-1.11909	0.0270226	-0.968179	0.116552
ENSG00000134882	UBAC2	0.696012	0.0565546	0.551094	0.162956	0.698211	0.0383318	0.454021	0.247093	0.751999	0.101168
ENSG00000176095	IP6K1	-0.894958	0.0565546	-0.768392	0.11836	-0.759373	0.0686184	-0.874002	0.0738275	-0.899977	0.130465
ENSG00000172939	OXSR1	0.733942	0.0566985	0.635287	0.122689	0.668701	0.0566995	0.586854	0.147244	0.779669	0.106647
ENSG00000171747	LGALS4	0.774238	0.0567205	0.559412	0.206555	0.579235	0.114692	0.622599	0.14467	0.708541	0.159448
ENSG00000197956	S100A6	0.786637	0.0569456	0.396342	0.402894	0.68764	0.0669077	0.709369	0.104215	0.584052	0.250593
ENSG00000101558	VAPA	0.610985	0.0569456	0.525509	0.12633	0.677935	0.0240974	0.538194	0.112073	0.719475	0.075153
ENSG00000112697	TMEM30A	0.70358	0.0569462	0.573102	0.151545	0.800371	0.0213531	0.420277	0.294675	0.786066	0.0898968
ENSG00000113558	SKP1	0.653669	0.0569786	0.534782	0.149607	0.714501	0.0259458	0.63948	0.076108	0.687133	0.109462
ENSG00000146350	TBC1D32	-1.46255	0.0570649	-0.535682	0.456566	-0.841347	0.145195	-0.356023	0.636643	-0.587459	0.546601
ENSG00000185133	INPP5J	-1.02015	0.0570649	-1.36798	0.0178025	-1.09018	0.0239218	-1.07245	0.055447	-1.01244	0.15294
ENSG00000088832	FKBP1A	0.697162	0.0570649	0.47441	0.239286	0.846573	0.0156705	0.500928	0.200616	0.716313	0.116913
ENSG00000157985	AGAP1	-0.938088	0.0570649	-0.733397	0.161127	-1.49573	0.0038941	-0.793912	0.123005	-1.12394	0.0962459
ENSG00000144115	THNSL2	-0.90657	0.0570649	-0.729058	0.147876	-0.822037	0.0522073	-0.652414	0.181536	-1.02941	0.088285
ENSG00000139651	ZNF740	-1.20835	0.0570649	-1.55386	0.0241607	-1.38545	0.0209387	-1.14967	0.0720435	-1.39097	0.123921
ENSG00000213619	NDUFS3	0.690822	0.0571768	0.463905	0.246401	0.43939	0.186632	0.645317	0.0916226	0.429823	0.368536
ENSG00000175390	EIF3F	0.677371	0.0572241	0.314423	0.450686	0.635615	0.0509578	0.29908	0.469318	0.443993	0.338058
ENSG00000172809	RPL38	0.847959	0.0572486	0.426988	0.4055	0.826052	0.0440124	0.710502	0.130552	0.770287	0.16545
ENSG00000160183	TMPRSS3	-1.30687	0.0572825	-0.927543	0.179209	-1.19674	0.0490275	-1.04031	0.13311	-0.893707	0.308187
ENSG00000167397	VKORC1	1.33915	0.0572825	1.11483	0.165046	1.7511	0.00908153	0.869461	0.269194	1.54485	0.116913
ENSG00000139318	DUSP6	1.30994	0.0572825	0.971989	0.195785	1.19608	0.0570864	0.731054	0.336767	1.34667	0.116552
ENSG00000176101	SSNA1	0.67753	0.0572825	0.248734	0.570507	0.611222	0.0597542	0.45664	0.232877	0.685385	0.133868
ENSG00000149591	TAGLN	-1.29559	0.0572825	-0.97757	0.146635	-1.85285	0.00970329	-0.589098	0.378808	-1.33158	0.160121
ENSG00000137309	HMGA1	0.733683	0.0573453	0.532303	0.206506	0.790388	0.0282354	0.517321	0.210349	0.516158	0.291256
ENSG00000196814	MVB12B	-1.19996	0.0573453	-0.864491	0.18986	-0.874356	0.0902118	-1.25808	0.055447	-1.32432	0.179433
ENSG00000102007	PLP2	1.05861	0.057426	0.801458	0.188659	1.08212	0.0353006	1.05107	0.0712423	0.993084	0.162632
ENSG00000133135	RNF128	0.718934	0.0574452	0.512882	0.216164	0.802258	0.023771	0.281607	0.526961	0.737307	0.117793
ENSG00000120306	CYSTM1	0.666262	0.0575191	0.540924	0.154267	0.791707	0.0178314	0.775756	0.0376332	0.665579	0.126765
ENSG00000247596	TWF2	0.689164	0.0576029	0.437793	0.276421	0.578425	0.0799147	0.389735	0.330936	0.284657	0.590707
ENSG00000184208	C22orf46	-0.955851	0.0578087	-1.42645	0.0108235	-1.18332	0.015281	-1.15701	0.034057	-1.39737	0.0512635
ENSG00000173020	GRK2	-0.784042	0.0583871	-0.58618	0.190024	-0.914623	0.0194837	-0.513168	0.244702	-0.979132	0.0704514
ENSG00000102445	RUBCNL	-0.85055	0.0583871	0.0810054	0.905318	0.0206975	0.969608	-0.342677	0.496584	-1.18369	0.0535836
ENSG00000161714	PLCD3	-0.645038	0.0583998	-1.02922	0.00450996	-0.741397	0.0211405	-0.923876	0.0119701	-0.548129	0.196101
ENSG00000185963	BICD2	-1.43509	0.0583998	-1.48996	0.0622118	-1.30877	0.047262	-1.45759	0.0579442	-1.31602	0.160232
ENSG00000162433	AK4	0.872295	0.0584897	0.600957	0.236746	0.925026	0.0311919	0.464264	0.365644	0.962312	0.096563
ENSG00000110721	CHKA	0.771097	0.058587	0.237526	0.654384	0.578166	0.118135	0.294243	0.545907	0.773495	0.134154
ENSG00000022556	NLRP2	-0.78073	0.058587	-0.342477	0.453519	-0.681349	0.0634837	-0.861586	0.0495006	-0.888289	0.112272
ENSG00000116717	GADD45A	0.941604	0.0586693	0.962482	0.0680139	0.979511	0.0344587	0.844014	0.108807	1.01763	0.103611
ENSG00000162522	KIAA1522	-0.872418	0.0588278	-1.32536	0.00717318	-0.919279	0.0319865	-1.31979	0.00842862	-0.559607	0.341052
ENSG00000158805	ZNF276	-1.30032	0.0588356	-0.481761	0.497614	-1.73385	0.0129348	-0.809572	0.239508	-1.75539	0.128299
ENSG00000109861	CTSC	0.710038	0.0589883	0.533515	0.193491	0.664231	0.0524786	0.628229	0.113833	0.627222	0.189573
ENSG00000102908	NFAT5	-1.0623	0.0590053	-0.42337	0.518289	-1.10546	0.0342647	-0.453059	0.473961	-0.873132	0.207698
ENSG00000188186	LAMTOR4	0.917527	0.0591998	0.243177	0.705193	0.780339	0.077488	0.484273	0.375338	0.971197	0.11742
ENSG00000164880	INTS1	-0.97499	0.0592591	-0.873995	0.110969	-1.0711	0.0266373	-0.765743	0.151326	-1.01656	0.14543
ENSG00000135362	PRR5L	-0.658615	0.0593689	-1.09531	0.00358191	-1.34706	0.000434083	-1.08981	0.00489806	-1.13835	0.0187788
ENSG00000112343	TRIM38	-0.791852	0.0593689	0.0305751	0.967298	-0.594776	0.111174	-0.0724663	0.903157	-0.568526	0.280736
ENSG00000158710	TAGLN2	0.60053	0.0594133	0.420678	0.230437	0.577399	0.0482662	0.563272	0.0944939	0.46262	0.24146
ENSG00000178750	STX19	-0.867758	0.0597607	-0.991598	0.0407167	-1.1024	0.0135414	-1.24078	0.0147235	-0.849764	0.159968
ENSG00000163482	STK36	-1.16405	0.0597607	-0.343402	0.613263	-0.793062	0.116274	-0.0646015	0.937856	-0.897028	0.317751
ENSG00000136527	TRA2B	-0.610741	0.0597607	-0.608713	0.0774904	-0.783323	0.0126764	-0.438245	0.203453	-0.543531	0.179795
ENSG00000125458	NT5C	0.831277	0.05991	0.253836	0.665177	0.676571	0.0906199	0.415758	0.414403	0.122439	0.88526
ENSG00000143401	ANP32E	0.894004	0.059944	0.651142	0.213594	0.769083	0.0754458	0.532663	0.310611	0.871759	0.150363
ENSG00000177600	RPLP2	0.773283	0.0600006	0.564183	0.209751	0.721435	0.0548042	0.791257	0.0676247	0.621279	0.221802
ENSG00000148291	SURF2	1.09324	0.0604592	0.838799	0.187024	1.02892	0.0528598	0.980255	0.108351	0.979088	0.197079
ENSG00000158125	XDH	-0.992448	0.060568	0.0266177	0.977626	-0.365785	0.443007	-0.278257	0.65309	-0.6084	0.35552
ENSG00000177189	RPS6KA3	0.693265	0.060777	0.545742	0.173881	0.835537	0.0173569	0.351079	0.401839	0.784491	0.0929657
ENSG00000168028	RPSA	0.883692	0.0608714	-0.00591697	0.993682	0.696988	0.101351	0.346355	0.532191	0.993772	0.0932608
ENSG00000198081	ZBTB14	-1.17016	0.0610912	-0.803842	0.209961	-0.801067	0.128533	-0.600587	0.339486	-0.848017	0.291256
ENSG00000110711	AIP	0.688057	0.0610912	0.403819	0.331801	0.683861	0.0424581	0.669371	0.0831961	0.644707	0.161974
ENSG00000116586	LAMTOR2	0.654711	0.0612718	0.544204	0.149869	0.703316	0.0301649	0.697644	0.0570991	0.640958	0.15145
ENSG00000132475	H3F3B	0.766515	0.0612718	0.574885	0.196995	0.808167	0.0340009	0.621865	0.148241	0.769974	0.129977
ENSG00000204923	FBXO48	-1.20514	0.0612718	-0.556263	0.386655	0.237431	0.648436	-0.697715	0.260376	-0.392282	0.61524
ENSG00000166441	RPL27A	0.72024	0.0612718	0.361565	0.414812	0.755471	0.0348072	0.619151	0.127254	0.668114	0.161414
ENSG00000008277	ADAM22	-1.14964	0.0612718	-0.42917	0.531166	-1.38452	0.022495	-0.878515	0.170374	-1.00659	0.172421
ENSG00000219607	PPP1R3G	-1.18305	0.0612718	-1.64509	0.0159551	-1.62183	0.0105308	-1.6734	0.0153316	-1.53991	0.112272
ENSG00000178057	NDUFAF3	0.736366	0.0616374	0.364493	0.42613	0.782141	0.0321355	0.608844	0.142915	0.611501	0.228213
ENSG00000100650	SRSF5	0.767113	0.0617569	0.805391	0.0643668	0.746867	0.047262	0.879792	0.042889	0.766122	0.133786
ENSG00000101224	CDC25B	1.45788	0.0617587	1.39562	0.103379	1.39395	0.0571081	1.05562	0.205397	2.18863	0.0567978
ENSG00000166471	TMEM41B	0.810475	0.0617587	0.609445	0.197462	0.869269	0.0311919	0.412005	0.403348	1.14589	0.041739
ENSG00000087302	RTRAF	0.617257	0.0617587	0.397322	0.27669	0.525049	0.0802889	0.597895	0.0858044	0.551685	0.179938
ENSG00000117523	PRRC2C	0.760312	0.0617587	0.754871	0.0816643	1.02522	0.00981139	0.699453	0.104539	0.962084	0.0626093
ENSG00000106367	AP1S1	0.757034	0.0617587	0.206694	0.695073	0.598326	0.102752	0.328641	0.484365	0.559839	0.271825
ENSG00000078399	HOXA9	1.00633	0.0617587	0.634653	0.294435	1.06977	0.0301786	0.818328	0.151047	1.06691	0.126765
ENSG00000138944	KIAA1644	-2.71118	0.0619304	-2.31916	0.114802	-3.29028	0.0129348	-2.85945	0.0585945	-2.42059	0.129491
ENSG00000143256	PFDN2	0.807427	0.0619304	0.851375	0.0613389	0.97852	0.0166339	0.915109	0.0447874	0.743587	0.176077
ENSG00000063176	SPHK2	-0.901881	0.0619509	-1.26758	0.0157729	-1.05993	0.020313	-1.42121	0.0105918	-0.798995	0.239701
ENSG00000183853	KIRREL1	-0.9881	0.0623346	-0.0917192	0.913813	-0.809045	0.088007	-0.303463	0.63473	-0.870507	0.192756
ENSG00000142611	PRDM16	-0.975169	0.0623346	-1.2584	0.0252057	-1.82393	0.00274652	-1.5692	0.00984997	-0.819249	0.282543
ENSG00000158850	B4GALT3	0.677255	0.0623346	0.347067	0.413405	0.6697	0.0439539	0.582375	0.129535	0.336509	0.508564
ENSG00000178904	DPY19L3	-0.950087	0.0629886	-0.450876	0.408077	-0.992019	0.0341637	-0.57782	0.269639	-0.856617	0.190931
ENSG00000170293	CMTM8	1.16569	0.0631051	0.780164	0.278041	1.05595	0.0669389	0.291147	0.746253	0.387907	0.731492
ENSG00000114383	TUSC2	0.873761	0.0631135	0.272333	0.66127	0.846158	0.0483507	0.451646	0.404791	0.7378	0.229286
ENSG00000165138	ANKS6	-0.922934	0.0631149	-1.24771	0.0199658	-1.14518	0.0162593	-0.984497	0.0607919	-0.45088	0.546434
ENSG00000256771	ZNF253	-1.52436	0.0633002	-1.54151	0.0757553	-2.17206	0.0108447	-1.60046	0.0582285	-1.91325	0.116076
ENSG00000173726	TOMM20	0.656322	0.0633002	0.470693	0.225233	0.53801	0.0923754	0.463986	0.22132	0.60173	0.174383
ENSG00000107223	EDF1	0.827038	0.0633002	0.569145	0.246304	0.845889	0.0400703	0.803309	0.0871972	0.537457	0.343216
ENSG00000087365	SF3B2	0.609564	0.0633002	0.613095	0.0788038	0.592848	0.0489292	0.605512	0.0796199	0.602696	0.14543
ENSG00000272333	KMT2B	-1.21749	0.0633002	-0.680156	0.324784	-1.18722	0.0451918	-0.725832	0.283714	-1.34104	0.149421
ENSG00000162885	B3GALNT2	-1.17381	0.0633002	-0.893247	0.166364	-1.09157	0.0534048	-0.742054	0.239156	-1.46309	0.107095
ENSG00000167716	WDR81	-1.19941	0.0633002	-1.34762	0.0510402	-1.79973	0.00896997	-1.05139	0.109462	-1.38584	0.112775
ENSG00000184182	UBE2F	0.7492	0.0633002	0.578999	0.189093	0.840897	0.0241228	0.617029	0.14787	0.948316	0.0668118
ENSG00000124831	LRRFIP1	0.648572	0.0633002	0.519937	0.170438	0.666079	0.0396634	0.457035	0.222614	0.638588	0.143573
ENSG00000179151	EDC3	0.80355	0.0633002	0.528328	0.275901	0.802406	0.0438638	0.406257	0.414379	0.639879	0.252918
ENSG00000011638	TMEM159	0.638674	0.0633002	0.83257	0.0202342	0.820728	0.0129308	0.749732	0.0400083	0.365254	0.424331
ENSG00000182141	ZNF708	-1.05586	0.0633002	-0.927832	0.111088	-1.08589	0.0364261	-0.713454	0.210947	-0.897763	0.192863
ENSG00000125775	SDCBP2	0.705847	0.0633002	0.613579	0.134254	0.725269	0.0396634	0.506134	0.214698	0.697164	0.142231
ENSG00000182473	EXOC7	-0.984465	0.0633002	-0.736248	0.193491	-1.22241	0.0165978	-0.801787	0.144909	-1.20102	0.0887615
ENSG00000092621	PHGDH	1.58411	0.0633002	0.649965	0.545534	0.88536	0.267757	-0.0248106	0.988961	1.55495	0.152658
ENSG00000106546	AHR	0.937954	0.0633002	0.35464	0.568671	0.859406	0.0622022	0.073334	0.926311	1.16923	0.0687938
ENSG00000123104	ITPR2	-1.03725	0.0633002	-0.559912	0.324727	-0.770454	0.100733	-0.444472	0.435598	-0.417299	0.605423
ENSG00000049449	RCN1	0.758997	0.0633002	0.272301	0.598726	0.676874	0.0682035	0.225301	0.664109	0.94891	0.075153
ENSG00000090273	NUDC	0.731559	0.0633002	0.428027	0.338914	0.845095	0.0223479	0.385213	0.390907	0.804852	0.112775
ENSG00000183172	SMDT1	0.673908	0.0633002	0.2963	0.49532	0.599375	0.0694486	0.599059	0.118974	0.71228	0.127806
ENSG00000099817	POLR2E	0.653208	0.0633002	0.567579	0.133911	0.509992	0.110336	0.618681	0.0966956	0.312429	0.521689
ENSG00000129467	ADCY4	-1.9032	0.0633319	-0.686952	0.499574	-1.46807	0.0780456	-0.873222	0.375338	-1.90712	0.0935309
[truncated: 12,003 more rows]

## Sheet: Ileum.Appendix
GeneID	GeneSymbol	logFC_HS.over.Mock	adj.pvalue_HS.over.Mock	logFC_expec.over.Mock	adj.pvalue_expec.over.Mock	logFC_aafA.over.Mock	adj.pvalue_aafA.over.Mock	logFC_ehec.over.Mock	adj.pvalue_ehec.over.Mock	logFC_eaec.over.Mock	adj.pvalue_eaec.over.Mock
[truncated: 13,716 more rows]

[truncated: 2 more sheets: Jejunum.Appendix, Duodenum.Appendix]
