# Supplementary material for: Enteroaggregative E. coli Adherence to Human Heparan Sulfate Proteoglycans Drives Segment and Host Specific Responses to Infection
Source: PLoS Pathog. 2020 Sep 28;16(9):e1008851. doi: 10.1371/journal.ppat.1008851 (PMC7553275; doi:10.1371/journal.ppat.1008851)
Supplement: S3 Appendix — (XLSX) [file ppat.1008851.s010.xlsx]

## Sheet: all
GeneSet

## Sheet: c2.cgp
GeneSet

## Sheet: c2.cp.biocarta
GeneSet

## Sheet: c2.cp.kegg
GeneSet

## Sheet: c2.cp.pid
GeneSet

## Sheet: c2.cp.reactome
GeneSet

## Sheet: c2.cp
GeneSet

## Sheet: c3.all
GeneSet

## Sheet: c3.mir
GeneSet

## Sheet: c3.tft
GeneSet

[truncated: 10 more sheets: c4.all, c4.cgn, c4.cm, c5.all, c5.bp, c5.cc, c5.mf, c6.all, c7.all, h.all]
