# Supplementary material for: Enteroaggregative E. coli Adherence to Human Heparan Sulfate Proteoglycans Drives Segment and Host Specific Responses to Infection
Source: PLoS Pathog. 2020 Sep 28;16(9):e1008851. doi: 10.1371/journal.ppat.1008851 (PMC7553275; doi:10.1371/journal.ppat.1008851)
Supplement: S4 Appendix — (XLSX) [file ppat.1008851.s011.xlsx]

## Sheet: Assay5_50ug
Chart ID	Structure	Average	STDEV	%CV	%Max	Max											Chart ID	Structure	Average	STDEV	%CV	%Max
1	Gala-Sp8	9504.5	104.529	1.09979	27.4405	34636.8											220	Neu5Aca2-3Galb1-3GalNAca-Sp14	34636.8	771.002	2.22597	100
2	Glca-Sp8	6154.5	2101.05	34.1385	17.7687												200	GlcAa-Sp8	34015.2	744.713	2.18935	98.2057
3	Mana-Sp8	26866.2	4854.37	18.0687	77.5657												38	(3S)Galb-Sp8	30176.8	346.376	1.14782	87.1235
4	GalNAca-Sp8	11871.2	5460.62	45.9987	34.2736												27	(3S)Galb1-4(6S)Glcb-Sp8	29539	1290.98	4.37042	85.2823
5	GalNAca-Sp15	14316.8	6216.75	43.4229	41.334												16	GlcNAcb-Sp0	28418.8	2073.18	7.29513	82.048
6	Fuca-Sp8	5713.5	3260.73	57.0706	16.4955												41	(6P)Mana-Sp8	28080.2	4551.06	16.2073	81.0707
7	Fuca-Sp9	6554.5	4672.43	71.2859	18.9235												3	Mana-Sp8	26866.2	4854.37	18.0687	77.5657
8	Rhaa-Sp8	8720.25	4951.86	56.7857	25.1763												234	Neu5Aca2-3Galb1-3(Fuca1-4)GlcNAcb-Sp8	23060.2	4106.34	17.807	66.5774
9	Neu5Aca-Sp8	5428.75	2753.98	50.7295	15.6734												291	(6P)Glcb-Sp10	22515.2	846.277	3.75868	65.0039
10	Neu5Aca-Sp11	11529.8	7531.15	65.3193	33.2876												14	Manb-Sp8	21657	7354.07	33.957	62.5261
11	Neu5Acb-Sp8	3241.5	1406.06	43.3769	9.35856												18	GlcN(Gc)b-Sp8	20720	5333.43	25.7405	59.8209
12	Galb-Sp8	11656.5	8413.05	72.1747	33.6536												484	Gala1-3(Fuca1-2)Galb1-4GlcNAcb1-6GalNAca-Sp14	20681.8	9592.47	46.3814	59.7104
13	Glcb-Sp8	5978.5	2940.86	49.1906	17.2606												506	Neu5Aca2-6Galb1-4GlcNAcb1-2Man-Sp0	20473.5	2047.46	10.0005	59.1092
14	Manb-Sp8	21657	7354.07	33.957	62.5261												502	(4S)GalNAcb-Sp10	20267	3194.99	15.7645	58.513
15	GalNAcb-Sp8	11084.8	6166.66	55.632	32.0029												466	Neu5Aca2-6Galb1-4GlcNAcb1-6GalNAca-Sp14	19232	5100.02	26.5184	55.5248
16	GlcNAcb-Sp0	28418.8	2073.18	7.29513	82.048												80	Fuca1-4GlcNAcb-Sp8	18297.8	3560.07	19.4563	52.8276
17	GlcNAcb-Sp8	2865.5	1412.4	49.2898	8.273												432	(6S)Galb1-3(6S)GlcNAc-Sp0	17967	3381.77	18.8221	51.8726
18	GlcN(Gc)b-Sp8	20720	5333.43	25.7405	59.8209												58	Fuca1-2Galb1-3GalNAcb1-3Gala-Sp9	17919.2	7136.51	39.8259	51.7348
19	Galb1-4GlcNAcb1-6(Galb1-4GlcNAcb1-3)GalNAca-Sp8	60.75	65.921	108.512	0.175392												472	Neu5Aca2-3Galb1-3GlcNAcb1-2Mana1-6(GlcNAcb1-4)(Neu5Aca2-3Galb1-3GlcNAcb1-2Mana1-3)Manb1-4GlcNAcb1-4GlcNAc-Sp21	17400.2	1476.12	8.4833	50.2364
20	Galb1-4GlcNAcb1-6(Galb1-4GlcNAcb1-3)GalNAc-Sp14	5659.5	695.017	12.2805	16.3396												188	GlcNAcb1-4GlcNAcb1-4GlcNAcb1-4GlcNAcb1-4GlcNAcb1-4GlcNAcb1-Sp8	17092	4152.53	24.2952	49.3464
21	GlcNAcb1-6(GlcNAcb1-4)(GlcNAcb1-3)GlcNAc-Sp8	362.75	170.933	47.1216	1.0473												482	Galb1-4(Fuca1-3)GlcNAcb1-2Mana-Sp0	16959.2	8265.01	48.7345	48.9632
22	6S(3S)Galb1-4(6S)GlcNAcb-Sp0	14470.5	796.081	5.50141	41.7779												430	GalNAcb1-6GalNAcb-Sp8	16855.8	8826.43	52.3645	48.6644
23	6S(3S)Galb1-4GlcNAcb-Sp0	4823.25	429.668	8.90828	13.9252												519	Fuca1-4(Galb1-3)GlcNAcb1-2 Mana-Sp0	16746.5	1079.02	6.44323	48.3489
24	(3S)Galb1-4(Fuca1-3)(6S)Glc-Sp0	1134.5	535.391	47.1918	3.27542		Linker										45	(6S)Galb1-4(6S)Glcb-Sp8	16719.2	857.18	5.1269	48.2703
25	(3S)Galb1-4Glcb-Sp8	9430.5	1111.15	11.7825	27.2269		Sp0	CH2CH2NH2				Example Image of Block 1 and 2					107	Gala1-3(Fuca1-2)Galb-Sp8	16129.5	6303.98	39.0835	46.5676
26	(3S)Galb1-4(6S)Glcb-Sp0	14841.2	3565.34	24.0232	42.8483		Sp8	CH2CH2CH2NH2									87	GalNAca1-3(Fuca1-2)Galb1-4Glcb-Sp0	15928.8	1204.48	7.56169	45.988
27	(3S)Galb1-4(6S)Glcb-Sp8	29539	1290.98	4.37042	85.2823		Sp9	CH2CH2CH2CH2CH2NH2									34	(3S)Galb1-4(6S)GlcNAcb-Sp0	15832.5	2121.19	13.3977	45.7101
28	(3S)Galb1-3(Fuca1-4)GlcNAcb-Sp8	898	757.56	84.3608	2.59262		Sp10	NHCOCH2NH									499	(3S)GalNAcb1-4(3S)GlcNAc-Sp8	15714.5	668.95	4.25689	45.3694
29	(3S)Galb1-3GalNAca-Sp8	760.25	253.628	33.3611	2.19492		Sp11	OCH2C6H4-p-NHCOCH2NH									427	Galb1-4Galb-Sp10	15319.8	3003.36	19.6045	44.2298
30	(3S)Galb1-3GlcNAcb-Sp0	191.75	88.0809	45.9353	0.553603		Sp12	Asparagine									203	GlcAb1-6Galb-Sp8	15195.2	674.113	4.43634	43.8703
31	(3S)Galb1-3GlcNAcb-Sp8	1326.75	293.002	22.0842	3.83047		Sp13	Glycine									43	(6S)Galb1-4Glcb-Sp8	15080.5	6898.69	45.7458	43.539
32	(3S)Galb1-4(Fuca1-3)GlcNAc-Sp0	472.25	312.288	66.1276	1.36344		Sp14	Threonine									26	(3S)Galb1-4(6S)Glcb-Sp0	14841.2	3565.34	24.0232	42.8483
33	(3S)Galb1-4(Fuca1-3)GlcNAc-Sp8	1371.5	196.227	14.3075	3.95967		Sp15	Serine									441	GalNAcb1-4Galb1-4Glcb-Sp0	14766.2	2587.41	17.5224	42.6317
34	(3S)Galb1-4(6S)GlcNAcb-Sp0	15832.5	2121.19	13.3977	45.7101		Sp16	PNP (OC6H4NH2)									189	GlcNAcb1-4GlcNAcb1-4GlcNAcb1-4GlcNAcb1-4GlcNAcb1-Sp8	14649.8	3968.28	27.0877	42.2954
35	(3S)Galb1-4(6S)GlcNAcb-Sp8	5831.75	3021.45	51.8103	16.8369		Sp17	OCH2C6H4NH2									22	6S(3S)Galb1-4(6S)GlcNAcb-Sp0	14470.5	796.081	5.50141	41.7779
36	(3S)Galb1-4GlcNAcb-Sp0	2078	307.855	14.815	5.99941		Sp18	O(CH2)3NHCO(CH2)5NH2									464	Neu5Aca2-3Galb1-4GlcNAcb1-2Mana-Sp0	14398	1112.16	7.72438	41.5686
37	(3S)Galb1-4GlcNAcb-Sp8	1581	1310.74	82.906	4.56452		Sp19	EN or NK									5	GalNAca-Sp15	14316.8	6216.75	43.4229	41.334
38	(3S)Galb-Sp8	30176.8	346.376	1.14782	87.1235		Sp20	GENR									199	G-ol-Sp8	14150.2	5161.16	36.474	40.8533
39	(6S)(4S)Galb1-4GlcNAcb-Sp0	6718.5	1165.76	17.3515	19.397		Sp21	N(CH3)-O-(CH2)2-NH2									90	GalNAca1-3(Fuca1-2)Galb-Sp18	13890	3369.48	24.2583	40.1019
40	(4S)Galb1-4GlcNAcb-Sp8	9871	5998.5	60.7689	28.4986		Sp22	NST									161	Galb1-4GlcNAcb1-3Galb1-4GlcNAcb1-3Galb1-4GlcNAcb-Sp0	13671.2	2356.79	17.239	39.4704
41	(6P)Mana-Sp8	28080.2	4551.06	16.2073	81.0707		Sp23	(OCH2CH2)6NH2									497	(6S)(4S)GalNAcb1-4GlcNAc-Sp8	13169.2	1767.98	13.425	38.021
42	(6S)Galb1-4Glcb-Sp0	10800.5	3532	32.7022	31.1822		Sp24	KVANKT									201	GlcAb-Sp8	12088.2	4338.61	35.8912	34.9001
43	(6S)Galb1-4Glcb-Sp8	15080.5	6898.69	45.7458	43.539		Sp25	VANK									4	GalNAca-Sp8	11871.2	5460.62	45.9987	34.2736
44	(6S)Galb1-4GlcNAcb-Sp8	8547.25	4863.52	56.9016	24.6768		MDPLys	Mur-L-Ala-D-iGlnβ-(CH2)4NH2									12	Galb-Sp8	11656.5	8413.05	72.1747	33.6536
45	(6S)Galb1-4(6S)Glcb-Sp8	16719.2	857.18	5.1269	48.2703												182	GlcNAcb1-3Galb1-4GlcNAcb-Sp8	11650.5	1732.2	14.868	33.6362
46	Neu5Aca2-3(6S)Galb1-4GlcNAcb-Sp8	347.75	247.832	71.2674	1.00399												10	Neu5Aca-Sp11	11529.8	7531.15	65.3193	33.2876
47	(6S)GlcNAcb-Sp8	4436.5	2716.35	61.2274	12.8086												556	GlcNAcb1-3Galb1-4GlcNAcb1-3Galb1-4GlcNAcb1-3GalNAca-Sp14	11473.2	3202.66	27.9141	33.1245
48	Neu5,9Ac2a-Sp8	6485	7881.31	121.531	18.7229												146	Galb1-3GlcNAcb1-3Galb1-4GlcNAcb-Sp0	11325	5690.58	50.248	32.6965
49	Neu5,9Ac2a2-6Galb1-4GlcNAcb-Sp8	1277	1916.17	150.052	3.68684												15	GalNAcb-Sp8	11084.8	6166.66	55.632	32.0029
50	Mana1-6(Mana1-3)Manb1-4GlcNAcb1-4GlcNAcb-Sp12	430.25	97.8617	22.7453	1.24218												485	Fuca1-2Galb1-4GlcNAcb1-2Mana-Sp0	11082	2389.52	21.5621	31.9949
51	Mana1-6(Mana1-3)Manb1-4GlcNAcb1-4GlcNAcb-Sp13	3377	1242.26	36.7859	9.74976												503	Galb1-4(6P)GlcNAcb-Sp0	11020.8	3975.35	36.0715	31.8181
52	GlcNAcb1-2Mana1-6(GlcNAcb1-2Mana1-3)Manb1-4GlcNAcb1-4GlcNAcb-Sp12	684.5	267.919	39.1408	1.97622												162	Galb1-4GlcNAcb1-3Galb1-4GlcNAcb-Sp0	10854	3175.16	29.2534	31.3367
53	GlcNAcb1-2Mana1-6(GlcNAcb1-2Mana1-3)Manb1-4GlcNAcb1-4GlcNAcb-Sp13	1261.5	169.999	13.4759	3.64209												42	(6S)Galb1-4Glcb-Sp0	10800.5	3532	32.7022	31.1822
54	Galb1-4GlcNAcb1-2Mana1-6(Galb1-4GlcNAcb1-2Mana1-3)Manb1-4GlcNAcb1-4GlcNAcb-Sp12	1002.25	494.703	49.3592	2.8936												202	GlcAb1-3Galb-Sp8	10500.2	1354.18	12.8967	30.3153
55	Neu5Aca2-6Galb1-4GlcNAcb1-2Mana1-6(Neu5Aca2-6Galb1-4GlcNAcb1-2Mana1-3)Manb1-4GlcNAcb1-4GlcNAcb-Sp12	843.25	185.313	21.976	2.43455												436	Galb1-4GlcNAcb1-2Mana-Sp0	10487.8	2938.32	28.0167	30.2793
56	Neu5Aca2-6Galb1-4GlcNAcb1-2Mana1-6(Neu5Aca2-6Galb1-4GlcNAcb1-2Man-a1-3)Manb1-4GlcNAcb1-4GlcNAcb-Sp21	366.5	66.6858	18.1953	1.05812												91	GalNAca1-3GalNAcb-Sp8	10398.8	1746.42	16.7946	30.0223
57	Neu5Aca2-6Galb1-4GlcNAcb1-2Mana1-6(Neu5Aca2-6Galb1-4GlcNAcb1-2Mana1-3)Manb1-4GlcNAcb1-4GlcNAcb-Sp24	957	235.777	24.6371	2.76296												428	Galb1-6Galb-Sp10	10396.5	2972.04	28.5869	30.0158
58	Fuca1-2Galb1-3GalNAcb1-3Gala-Sp9	17919.2	7136.51	39.8259	51.7348												515	Neu5Aca2-3Galb1-3GalNAcb1-4Galb1-4Glcb-Sp0	10215	4085.72	39.9972	29.4918
59	Fuca1-2Galb1-3GalNAcb1-3Gala1-4Galb1-4Glcb-Sp9	2372	390.745	16.4732	6.84822												521	GlcNAcb1-3Galb1-4GlcNAcb1-6(GlcNAcb1-3)Galb1-4GlcNAc-Sp0	10148.2	3849.84	37.936	29.2991
60	Fuca1-2Galb1-3(Fuca1-4)GlcNAcb-Sp8	968	244.071	25.2139	2.79472												40	(4S)Galb1-4GlcNAcb-Sp8	9871	5998.5	60.7689	28.4986
61	Fuca1-2Galb1-3GalNAca-Sp8	4720.5	1449.52	30.7069	13.6286												289	4S(3S)Galb1-4GlcNAcb-Sp0	9658.25	405.542	4.19892	27.8844
62	Fuca1-2Galb1-3GalNAca-Sp14	2389.75	581.027	24.3133	6.89946												286	Galb1-4GlcNAcb1-3Galb1-3GlcNAcb-Sp0	9654.75	4804.56	49.7637	27.8743
63	Fuca1-2Galb1-3GalNAcb1-4(Neu5Aca2-3)Galb1-4Glcb-Sp0	9364.5	1825.83	19.4973	27.0363												1	Gala-Sp8	9504.5	104.529	1.09979	27.4405
64	Fuca1-2Galb1-3GalNAcb1-4(Neu5Aca2-3)Galb1-4Glcb-Sp9	965.75	795.246	82.345	2.78822												79	Fuca1-3GlcNAcb-Sp8	9451.5	1343.24	14.2119	27.2875
65	Fuca1-2Galb1-3GlcNAcb1-3Galb1-4Glcb-Sp8	3935	849.456	21.5872	11.3608												25	(3S)Galb1-4Glcb-Sp8	9430.5	1111.15	11.7825	27.2269
66	Fuca1-2Galb1-3GlcNAcb1-3Galb1-4Glcb-Sp10	2399	511.105	21.3049	6.92617												63	Fuca1-2Galb1-3GalNAcb1-4(Neu5Aca2-3)Galb1-4Glcb-Sp0	9364.5	1825.83	19.4973	27.0363
67	Fuca1-2Galb1-3GlcNAcb-Sp0	4944.25	364.805	7.37838	14.2746												167	Galb1-4GlcNAcb-Sp0	9297	1205.28	12.9642	26.8414
68	Fuca1-2Galb1-3GlcNAcb-Sp8	8733.5	1481.85	16.9675	25.2145												68	Fuca1-2Galb1-3GlcNAcb-Sp8	8733.5	1481.85	16.9675	25.2145
69	Fuca1-2Galb1-4(Fuca1-3)GlcNAcb1-3Galb1-4(Fuca1-3)GlcNAcb-Sp0	1674.75	579.362	34.5939	4.83518												8	Rhaa-Sp8	8720.25	4951.86	56.7857	25.1763
70	Fuca1-2Galb1-4(Fuca1-3)GlcNAcb1-3Galb1-4(Fuca1-3)GlcNAcb1-3Galb1-4(Fuca1-3)GlcNAcb-Sp0	894.5	251.265	28.09	2.58252												44	(6S)Galb1-4GlcNAcb-Sp8	8547.25	4863.52	56.9016	24.6768
71	Fuca1-2Galb1-4(Fuca1-3)GlcNAcb-Sp0	1738	527.322	30.3407	5.01779												399	Galb1-3GalNAcb1-4(Neu5Aca2-8Neu5Aca2-3)Galb1-4Glcb-Sp0	8333.5	2244.25	26.9305	24.0597
72	Fuca1-2Galb1-4(Fuca1-3)GlcNAcb-Sp8	542.25	250.888	46.268	1.56553												85	GalNAca1-3(Fuca1-2)Galb1-4GlcNAcb-Sp0	8298.25	5700.72	68.6978	23.9579
73	Fuca1-2Galb1-4GlcNAcb1-3Galb1-4GlcNAcb-Sp0	1725.5	413.513	23.9648	4.9817												488	Neu5Aca2-6GalNAcb1-4(6S)GlcNAcb-Sp8	8162	1911.23	23.4162	23.5646
74	Fuca1-2Galb1-4GlcNAcb1-3Galb1-4GlcNAcb1-3Galb1-4GlcNAcb-Sp0	7589.5	2523.92	33.2554	21.9117												547	Galb1-3GlcNAcb1-3Galb1-4GlcNAcb1-3Galb1-4GlcNAcb1-6(Galb1-3GlcNAcb1-3Galb1-4GlcNAcb1-3Galb1-4GlcNAb1-2)Mana1-6(Galb1-3GlcNAcb1-3Galb1-4GlcNAcb1-3Galb1-4GlcNAcb1-2Mana1-3)Manb1-4GlcNAcb1-4(Fuca1-6)GlcNAcb-Sp24	8125.25	4029.05	49.5868	23.4585
75	Fuca1-2Galb1-4GlcNAcb-Sp0	3048.75	992.968	32.5697	8.80207												317	Galb1-4(Fuca1-3)GlcNAcb1-2Mana1-6(Galb1-4(Fuca1-3)GlcNAcb1-2Mana1-3)Manb1-4GlcNAcb1-4GlcNAcb-Sp20	8074.5	3123.79	38.6871	23.3119
76	Fuca1-2Galb1-4GlcNAcb-Sp8	355.25	128.092	36.0569	1.02564												548	Galb1-3GlcNAcb1-3Galb1-4GlcNAcb1-6(Galb1-3GlcNAcb1-3Galb1-4GlcNAb1-2)Mana1-6(Galb1-3GlcNAcb1-3Galb1-4GlcNAcb1-2Mana1-3)Manb1-4GlcNAcb1-4(Fuca1-6)GlcNAcb-Sp24	8038.25	2189.93	27.2439	23.2073
77	Fuca1-2Galb1-4Glcb-Sp0	3405.5	136.062	3.99537	9.83204												82	GalNAca1-3(Fuca1-2)Galb1-3GlcNAcb-Sp0	8006.5	374.346	4.67553	23.1156
78	Fuca1-2Galb-Sp8	2197.5	641.877	29.2094	6.34442												527	Galβ1-4GlcNAcβ1-3Galβ1-4GlcNAcβ1-2Manα1-6(Galβ1-4GlcNAcβ1-3Galβ1-4GlcNAcβ1-2Manα1-3)Manβ1-4GlcNAcβ1-4GlcNAcβ-Sp12	8005.5	2480.27	30.9821	23.1127
79	Fuca1-3GlcNAcb-Sp8	9451.5	1343.24	14.2119	27.2875												124	Gala1-6Glcb-Sp8	7974.25	6180.64	77.5074	23.0225
80	Fuca1-4GlcNAcb-Sp8	18297.8	3560.07	19.4563	52.8276												81	Fucb1-3GlcNAcb-Sp8	7796	1344.37	17.2443	22.5079
81	Fucb1-3GlcNAcb-Sp8	7796	1344.37	17.2443	22.5079												197	Glcb1-4Glcb-Sp8	7719.75	2525.97	32.7209	22.2877
82	GalNAca1-3(Fuca1-2)Galb1-3GlcNAcb-Sp0	8006.5	374.346	4.67553	23.1156												74	Fuca1-2Galb1-4GlcNAcb1-3Galb1-4GlcNAcb1-3Galb1-4GlcNAcb-Sp0	7589.5	2523.92	33.2554	21.9117
83	GalNAca1-3(Fuca1-2)Galb1-4(Fuca1-3)GlcNAcb-Sp0	2099.25	515.623	24.5623	6.06076												305	Mana1-6Manb-Sp10	7426	565.822	7.61947	21.4397
84	(3S)Galb1-4(Fuca1-3)Glcb-Sp0	4855.75	1334.72	27.4874	14.0191												213	Manb1-4GlcNAcb-Sp0	7418	2338.31	31.5221	21.4166
85	GalNAca1-3(Fuca1-2)Galb1-4GlcNAcb-Sp0	8298.25	5700.72	68.6978	23.9579												184	GlcNAcb1-3Galb1-4Glcb-Sp0	7346.25	1217.15	16.5683	21.2094
86	GalNAca1-3(Fuca1-2)Galb1-4GlcNAcb-Sp8	5277	437.186	8.28474	15.2353												529	Galb1-4GlcNAcb1-3Galb1-4GlcNAcb1-3Galb1-4GlcNAcb1-2Mana1-6(Galb1-4GlcNAcb1-3Galb1-4GlcNAcb1-3Galb1-4GlcNAcb1-2Mana1-3)Manb1-4GlcNAcb1-4GlcNAcb-Sp12	7300	309.459	4.23916	21.0759
87	GalNAca1-3(Fuca1-2)Galb1-4Glcb-Sp0	15928.8	1204.48	7.56169	45.988												495	Galb1-3GlcNAca1-3Galb1-4GlcNAcb-Sp8	7229.75	3386	46.8342	20.8731
88	GlcNAcb1-3Galb1-3GalNAca-Sp8	5204.75	1147.96	22.0561	15.0267												457	Glca1-4Glca1-4Glca1-4Glcb-Sp10	7205.5	1051.16	14.5882	20.803
89	GalNAca1-3(Fuca1-2)Galb-Sp8	7181	828.514	11.5376	20.7323												89	GalNAca1-3(Fuca1-2)Galb-Sp8	7181	828.514	11.5376	20.7323
90	GalNAca1-3(Fuca1-2)Galb-Sp18	13890	3369.48	24.2583	40.1019												538	Galb1-4GlcNAcb1-3Galb1-4GlcNAcb1-6(Galb1-4GlcNAcb1-3Galb1-4GlcNAcb1-2)Mana1-6(Galb1-4GlcNAcb1-3Galb1-4GlcNAcb1-2Mana1-3)Mana1-4GlcNAcb1-4GlcNAc-Sp24	6988.25	249.918	3.57626	20.1758
91	GalNAca1-3GalNAcb-Sp8	10398.8	1746.42	16.7946	30.0223												290	(6S)Galb1-4(6S)GlcNAcb-Sp0	6841.75	1285.33	18.7866	19.7529
92	GalNAca1-3Galb-Sp8	1102	105.084	9.53576	3.18159												181	GlcNAcb1-3Galb1-4GlcNAcb-Sp0	6769.25	596.798	8.81631	19.5435
93	GalNAca1-4(Fuca1-2)Galb1-4GlcNAcb-Sp8	153.75	40.078	26.067	0.443893												456	Glca1-6Glca1-6Glca1-6Glcb-Sp10	6762	3279.73	48.5024	19.5226
94	GalNAcb1-3GalNAca-Sp8	677.25	82.1356	12.1278	1.95529												39	(6S)(4S)Galb1-4GlcNAcb-Sp0	6718.5	1165.76	17.3515	19.397
95	GalNAcb1-3(Fuca1-2)Galb-Sp8	662.5	481.991	72.7533	1.91271												7	Fuca-Sp9	6554.5	4672.43	71.2859	18.9235
96	GalNAcb1-3Gala1-4Galb1-4GlcNAcb-Sp0	848.75	399.43	47.061	2.45043												353	Galb1-4GlcNAcb1-2Mana1-6(Mana1-3)Manb1-4GlcNAcb1-4GlcNAcb-Sp12	6532.25	2517.47	38.5391	18.8593
97	GalNAcb1-4(Fuca1-3)GlcNAcb-Sp0	1936.25	800.261	41.3305	5.59016												470	Mana1-6(Mana1-3)Manb1-4GlcNAcb1-4(Fuca1-6)GlcNAcb-Sp19	6514.5	1575.97	24.1917	18.8081
98	GalNAcb1-4GlcNAcb-Sp0	6046.5	4232.52	69.9995	17.4569												48	Neu5,9Ac2a-Sp8	6485	7881.31	121.531	18.7229
99	GalNAcb1-4GlcNAcb-Sp8	790.5	1172.8	148.362	2.28226												490	(3S)GalNAcb1-4(Fuca1-3)GlcNAcb-Sp8	6229.5	3475.57	55.7921	17.9852
100	Gala1-2Galb-Sp8	1799.75	532.05	29.5625	5.19607												504	(6P)Galb1-4GlcNAcb-SP0	6208.25	3218.62	51.8443	17.9239
101	Gala1-3(Fuca1-2)Galb1-3GlcNAcb-Sp0	1476.25	825.131	55.8937	4.26209												2	Glca-Sp8	6154.5	2101.05	34.1385	17.7687
102	Gala1-3(Fuca1-2)Galb1-3GlcNAcb-Sp8	4529.25	834.425	18.423	13.0764												242	Neu5Aca2-3Galb1-3GlcNAcb1-3Galb1-4GlcNAcb-Sp0	6117.75	2626.01	42.9245	17.6626
103	Gala1-3(Fuca1-2)Galb1-4(Fuca1-3)GlcNAcb-Sp0	1744	185.391	10.6302	5.03511												98	GalNAcb1-4GlcNAcb-Sp0	6046.5	4232.52	69.9995	17.4569
104	Gala1-3(Fuca1-2)Galb1-4(Fuca1-3)GlcNAcb-Sp8	3043.75	604.576	19.8629	8.78763												328	GlcNAca1-4Galb1-4GlcNAcb-Sp0	6016.75	1897.65	31.5394	17.371
105	Gala1-3(Fuca1-2)Galb1-4GlcNAc-Sp0	1135.25	141.09	12.4281	3.27759												13	Glcb-Sp8	5978.5	2940.86	49.1906	17.2606
106	Gala1-3(Fuca1-2)Galb1-4Glcb-Sp0	1197	69.7137	5.82404	3.45587												459	Fuca1-2Galb1-4(Fuca1-3)GlcNAcb1-2Mana1-6(Fuca1-2Galb1-4(Fuca1-3)GlcNAcb1-2Mana1-3)Manb1-4GlcNAcb1-4(Fuca1-6)GlcNAcb-Sp24	5959.75	273.11	4.58257	17.2064
107	Gala1-3(Fuca1-2)Galb-Sp8	16129.5	6303.98	39.0835	46.5676												471	Galb1-4GlcNAcb1-6(Galb1-4GlcNAcb1-2)Mana1-6(Galb1-4GlcNAcb1-2Mana1-3)Manb1-4GlcNAcb1-4(Fuca1-6)GlcNAcb-Sp24	5949.75	2914.88	48.9916	17.1776
108	Gala1-3(Fuca1-2)Galb-Sp18	753	305.052	40.5115	2.17399												35	(3S)Galb1-4(6S)GlcNAcb-Sp8	5831.75	3021.45	51.8103	16.8369
109	Gala1-4(Gala1-3)Galb1-4GlcNAcb-Sp8	475.75	221.402	46.5375	1.37354												6	Fuca-Sp8	5713.5	3260.73	57.0706	16.4955
110	Gala1-3GalNAca-Sp8	509.5	322.533	63.3039	1.47098												20	Galb1-4GlcNAcb1-6(Galb1-4GlcNAcb1-3)GalNAc-Sp14	5659.5	695.017	12.2805	16.3396
111	Gala1-3GalNAca-Sp16	1594.25	346.378	21.7267	4.60277												438	Gala1-3(Fuca1-2)Galb1-4GlcNAcb1-6(Gala1-3(Fuca1-2)Galb1-4GlcNAcb1-3)GalNAc-Sp14	5637	1345.79	23.8742	16.2746
112	Gala1-3GalNAcb-Sp8	1033	617.999	59.8256	2.98238												9	Neu5Aca-Sp8	5428.75	2753.98	50.7295	15.6734
113	Gala1-3Galb1-4(Fuca1-3)GlcNAcb-Sp8	557.5	448.62	80.47	1.60956												496	Galb1-3(6S)GlcNAcb-Sp8	5350.5	1521.41	28.4348	15.4475
114	Gala1-3Galb1-3GlcNAcb-Sp0	1314.25	240.575	18.3051	3.79438												86	GalNAca1-3(Fuca1-2)Galb1-4GlcNAcb-Sp8	5277	437.186	8.28474	15.2353
115	Gala1-3Galb1-4GlcNAcb-Sp8	903.75	139.414	15.4262	2.60922												500	GalNAcb1-4(6S)GlcNAc-Sp8	5205	2972.3	57.1047	15.0274
116	Gala1-3Galb1-4Glcb-Sp0	1413.5	1114.62	78.8551	4.08093												88	GlcNAcb1-3Galb1-3GalNAca-Sp8	5204.75	1147.96	22.0561	15.0267
117	Gala1-3Galb1-4Glc-Sp10	1829.25	401.138	21.9291	5.28124												462	Galb1-3GlcNAcb1-2Mana1-6(GlcNAcb1-4)(Galb1-3GlcNAcb1-2Mana1-3)Manb1-4GlcNAcb1-4GlcNAcb-Sp21	5147.5	1152.81	22.3955	14.8614
118	Gala1-3Galb-Sp8	649.25	120.519	18.5629	1.87445												196	Glca1-6Glca1-6Glcb-Sp8	5081.75	1782.3	35.0726	14.6716
119	Gala1-4(Fuca1-2)Galb1-4GlcNAcb-Sp8	350.75	112.266	32.0073	1.01265												329	GlcNAca1-4Galb1-3GlcNAcb-Sp0	5031.25	1671.42	33.2208	14.5258
120	Gala1-4Galb1-4GlcNAcb-Sp0	753	430.1	57.1182	2.17399												460	Fuca1-2Galb1-3(Fuca1-4)GlcNAcb1-2Mana1-6(Fuca1-2Galb1-3(Fuca1-4)GlcNAcb1-2Mana1-3)Manb1-4GlcNAcb1-4(Fuca1-6)GlcNAcb1-4(Fuca1-6)GlcNAcb-Sp19	5003	700.478	14.0012	14.4442
121	Gala1-4Galb1-4GlcNAcb-Sp8	1641	291.45	17.7605	4.73774												67	Fuca1-2Galb1-3GlcNAcb-Sp0	4944.25	364.805	7.37838	14.2746
122	Gala1-4Galb1-4Glcb-Sp0	2719.5	478.349	17.5896	7.85149												170	Galb1-4Glcb-Sp0	4868.25	988.206	20.299	14.0552
123	Gala1-4GlcNAcb-Sp8	1831.75	814.394	44.4599	5.28846												84	(3S)Galb1-4(Fuca1-3)Glcb-Sp0	4855.75	1334.72	27.4874	14.0191
124	Gala1-6Glcb-Sp8	7974.25	6180.64	77.5074	23.0225												163	Galb1-4GlcNAcb1-3Galb1-4Glcb-Sp0	4832	2990.48	61.8892	13.9505
125	Galb1-2Galb-Sp8	1377.5	403.921	29.3228	3.97699												23	6S(3S)Galb1-4GlcNAcb-Sp0	4823.25	429.668	8.90828	13.9252
126	Galb1-3(Fuca1-4)GlcNAcb1-3Galb1-4(Fuca1-3)GlcNAcb-Sp0	-56	58.418	-104.318	-0.161678												455	Gala1-3(Fuca1-2)Galb1-3GalNAcb-Sp8	4799.25	666.808	13.894	13.8559
127	Galb1-3GlcNAcb1-3Galb1-4(Fuca1-3)GlcNAcb-Sp0	822.75	410.536	49.898	2.37537												498	(6S)GalNAcb1-4GlcNAc-Sp8	4732.5	3129.28	66.1231	13.6632
128	Galb1-3(Fuca1-4)GlcNAc-Sp0	1713.5	331.652	19.3552	4.94706												61	Fuca1-2Galb1-3GalNAca-Sp8	4720.5	1449.52	30.7069	13.6286
129	Galb1-3(Fuca1-4)GlcNAc-Sp8	1523.75	1008.43	66.181	4.39923												154	Galb1-4(6S)Glcb-Sp0	4675.5	739.101	15.8079	13.4987
130	Fuca1-4(Galb1-3)GlcNAcb-Sp8	368.75	75.5794	20.4961	1.06462												231	Neu5Aca2-3GalNAca-Sp8	4537.25	5433.6	119.755	13.0995
131	Galb1-4GlcNAcb1-6GalNAca-Sp8	71.25	54.5	76.4912	0.205706												102	Gala1-3(Fuca1-2)Galb1-3GlcNAcb-Sp8	4529.25	834.425	18.423	13.0764
132	Galb1-4GlcNAcb1-6GalNAc-Sp14	2017.5	559.107	27.7129	5.82474												487	Fuca1-2(6S)Galb1-3(6S)GlcNAcb-Sp0	4503	829.137	18.413	13.0006
133	GlcNAcb1-6(Galb1-3)GalNAca-Sp8	1349.5	414.702	30.73	3.89615												493	GlcNAcb1-6(GlcNAcb1-2)Mana1-6(GlcNAcb1-4)(GlcNAcb1-4(GlcNAcb1-2)Mana1-3)Manb1-4GlcNAcb1-4(Fuca1-6)GlcNAc-Sp21	4498	2699.9	60.0246	12.9862
134	Neu5Aca2-6(Galb1-3)GalNAca-Sp8	2043.75	671.421	32.8524	5.90052												257	Neu5Aca2-3Galb1-4Glcb-Sp0	4457	663.26	14.8813	12.8678
135	Neu5Aca2-6(Galb1-3)GalNAca-Sp14	2283	1241.71	54.3893	6.59127												47	(6S)GlcNAcb-Sp8	4436.5	2716.35	61.2274	12.8086
136	Neu5Acb2-6(Galb1-3)GalNAca-Sp8	1465.75	520.245	35.4934	4.23178												476	Galb1-3(Fuca1-4)GlcNAcb1-6GalNAca-Sp14	4368.25	1626.96	37.2451	12.6116
137	Neu5Aca2-6(Galb1-3)GlcNAcb1-4Galb1-4Glcb-Sp10	1336	102.739	7.69006	3.85717												208	Mana1-2Mana1-3Mana-Sp9	4304.25	1843.15	42.8216	12.4268
138	Galb1-3GalNAca-Sp8	800.75	455.98	56.9441	2.31185												169	Galb1-4GlcNAcb-Sp23	4298.25	142.383	3.31258	12.4095
139	Galb1-3GalNAca-Sp14	1382.75	33.639	2.43276	3.99215												546	(3S)GlcAb1-3Galb1-4GlcNAcb1-2Mana-Sp0	4251	2424.89	57.0429	12.2731
140	Galb1-3GalNAca-Sp16	3839.75	1144.5	29.8065	11.0858												299	GlcAb1-3GlcNAcb-Sp8	4246.5	648.561	15.2728	12.2601
141	Galb1-3GalNAcb-Sp8	1262.75	1070.59	84.7824	3.64569												183	GlcNAcb1-3Galb1-4GlcNAcb1-3Galb1-4GlcNAcb-Sp0	4194	1442.75	34.4002	12.1085
142	Galb1-3GalNAcb1-3Gala1-4Galb1-4Glcb-Sp0	350.25	226.098	64.5533	1.01121												423	Galb1-4GlcNAcb1-2Mana1-6(GlcNAcb1-4)(Galb1-4GlcNAcb1-2Mana1-3)Manb1-4GlcNAcb1-4GlcNAc-Sp21	4117	2496.33	60.6346	11.8862
143	Galb1-3GalNAcb1-4(Neu5Aca2-3)Galb1-4Glcb-Sp0	476.25	190.418	39.9827	1.37498												540	GlcNAcb1-3Galb1-4GlcNAcb1-6(GlcNAcb1-3Galb1-3)GalNAca-Sp14	4088.5	1267.56	31.0031	11.8039
144	Galb1-3GalNAcb1-4Galb1-4Glcb-Sp8	3899.75	1660.48	42.5791	11.259												65	Fuca1-2Galb1-3GlcNAcb1-3Galb1-4Glcb-Sp8	3935	849.456	21.5872	11.3608
145	Galb1-3Galb-Sp8	3805.75	1623.68	42.664	10.9876												474	Galb1-3GlcNAcb1-6GalNAca-Sp14	3917.5	2274.14	58.0508	11.3102
146	Galb1-3GlcNAcb1-3Galb1-4GlcNAcb-Sp0	11325	5690.58	50.248	32.6965												155	Galb1-4(6S)Glcb-Sp8	3915.75	1212.03	30.9527	11.3052
147	Galb1-3GlcNAcb1-3Galb1-4Glcb-Sp10	862.5	375.59	43.5466	2.49013												144	Galb1-3GalNAcb1-4Galb1-4Glcb-Sp8	3899.75	1660.48	42.5791	11.259
148	Galb1-3GlcNAcb-Sp0	2320	1501.77	64.7315	6.69809												282	Galb1-3GlcNAcb1-3Galb1-3GlcNAcb-Sp0	3863.5	1328.83	34.3945	11.1543
149	Galb1-3GlcNAcb-Sp8	2261	1434.5	63.4452	6.52775												140	Galb1-3GalNAca-Sp16	3839.75	1144.5	29.8065	11.0858
150	Galb1-4(Fuca1-3)GlcNAcb-Sp0	562.5	225.853	40.1517	1.624												145	Galb1-3Galb-Sp8	3805.75	1623.68	42.664	10.9876
151	Galb1-4(Fuca1-3)GlcNAcb-Sp8	589	481.244	81.7052	1.70051												379	Fuca1-2Galb1-3GalNAca1-3(Fuca1-2)Galb1-4GlcNAcb-Sp0	3783.75	3341.19	88.3036	10.9241
152	Galb1-4(Fuca1-3)GlcNAcb1-3Galb1-4(Fuca1-3)GlcNAcb-Sp0	453.75	325.086	71.6443	1.31002												528	GlcNAcb1-3Galb1-4GlcNAcb1-3Galb1-4GlcNAcb1-2Mana1-6(GlcNAcb1-3Galb1-4GlcNAcb1-3Galb1-4GlcNAcb1-2Mana1-3)Manb1-4GlcNAcb1-4GlcNAcb-Sp12	3746	1447.88	38.6515	10.8151
153	Galb1-4(Fuca1-3)GlcNAcb1-3Galb1-4(Fuca1-3)GlcNAcb1-3Galb1-4(Fuca1-3)GlcNAcb-Sp0	429.5	21.1739	4.92989	1.24001												347	KDNa2-3Galb1-4Glc-Sp0	3615.5	343.232	9.49335	10.4383
154	Galb1-4(6S)Glcb-Sp0	4675.5	739.101	15.8079	13.4987												157	Galb1-4GalNAcb1-3(Fuca1-2)Galb1-4GlcNAcb-Sp8	3546.5	1888.51	53.2501	10.2391
155	Galb1-4(6S)Glcb-Sp8	3915.75	1212.03	30.9527	11.3052												351	Fuca1-2Galb1-4(Fuca1-3)GlcNAcb1-2Mana1-6(Fuca1-2Galb1-4(Fuca1-3)GlcNAcb1-2Mana1-3)Manb1-4GlcNAcb1-4GlcNAb-Sp20	3508.5	371.499	10.5885	10.1294
156	Galb1-4GalNAca1-3(Fuca1-2)Galb1-4GlcNAcb-Sp8	383.25	305.96	79.833	1.10648												473	Neu5Aca2-6Galb1-4GlcNAcb1-6(Fuca1-2Galb1-4(Fuca1-3)GlcNAcb1-3)Galb1-4Glc-Sp21	3406	933.234	27.3997	9.83349
157	Galb1-4GalNAcb1-3(Fuca1-2)Galb1-4GlcNAcb-Sp8	3546.5	1888.51	53.2501	10.2391												77	Fuca1-2Galb1-4Glcb-Sp0	3405.5	136.062	3.99537	9.83204
158	Galb1-4GlcNAcb1-3GalNAca-Sp8	971	266.715	27.468	2.80338												51	Mana1-6(Mana1-3)Manb1-4GlcNAcb1-4GlcNAcb-Sp13	3377	1242.26	36.7859	9.74976
159	Galb1-4GlcNAcb1-3GalNAc-Sp14	1659	708.376	42.699	4.78971												198	Glcb1-6Glcb-Sp8	3280.75	1190.4	36.2845	9.47188
160	Galb1-4GlcNAcb1-3Galb1-4(Fuca1-3)GlcNAcb1-3Galb1-4(Fuca1-3)GlcNAcb-Sp0	331.25	389.516	117.59	0.956354												486	Fuca1-2Galb1-3(6S)GlcNAcb-Sp0	3247.5	2115.36	65.1382	9.37588
161	Galb1-4GlcNAcb1-3Galb1-4GlcNAcb1-3Galb1-4GlcNAcb-Sp0	13671.2	2356.79	17.239	39.4704												11	Neu5Acb-Sp8	3241.5	1406.06	43.3769	9.35856
162	Galb1-4GlcNAcb1-3Galb1-4GlcNAcb-Sp0	10854	3175.16	29.2534	31.3367												421	GlcNAcb1-6(GlcNAcb1-2)Mana1-6(GlcNAcb1-4)(GlcNAcb1-2Mana1-3)Manb1-4GlcNAcb1-4GlcNAc-Sp21	3209.75	1100.46	34.2849	9.26689
163	Galb1-4GlcNAcb1-3Galb1-4Glcb-Sp0	4832	2990.48	61.8892	13.9505												302	GlcNAcb1-4GlcNAcb-Sp10	3185.5	306.466	9.62067	9.19688
164	Galb1-4GlcNAcb1-3Galb1-4Glcb-Sp8	1157.25	849.053	73.3682	3.3411												483	Fuca1-2(6S)Galb1-3GlcNAcb-Sp0	3185.5	1416.04	44.4526	9.19688
165	Galb1-4GlcNAcb1-6(Galb1-3)GalNAca-Sp8	748	158.923	21.2465	2.15956												537	GlcNAcb1-3Galb1-4GlcNAcb1-6(GlcNAcb1-3Galb1-4GlcNAcb1-2)Mana1-6(GlcNAcb1-3Galb1-4GlcNAcb1-2Man a1-3)Manb1-4GlcNAcb1-4GlcNAc-Sp24	3179.5	656.665	20.6531	9.17956
166	Galb1-4GlcNAcb1-6(Galb1-3)GalNAc-Sp14	826.25	309.069	37.4062	2.38547												168	Galb1-4GlcNAcb-Sp8	3139.75	573.324	18.2602	9.06479
167	Galb1-4GlcNAcb-Sp0	9297	1205.28	12.9642	26.8414												445	GalNAca1-3(Fuca1-2)Galb1-3GlcNAcb1-2Mana1-6(GalNAca1-3(Fuca1-2)Galb1-3GlcNAcb1-2Mana1-3)Manb1-4GlcNAcb1-4(Fuca1-6)GlcNAcb-Sp22	3052.75	804.304	26.3469	8.81362
168	Galb1-4GlcNAcb-Sp8	3139.75	573.324	18.2602	9.06479												75	Fuca1-2Galb1-4GlcNAcb-Sp0	3048.75	992.968	32.5697	8.80207
169	Galb1-4GlcNAcb-Sp23	4298.25	142.383	3.31258	12.4095												104	Gala1-3(Fuca1-2)Galb1-4(Fuca1-3)GlcNAcb-Sp8	3043.75	604.576	19.8629	8.78763
170	Galb1-4Glcb-Sp0	4868.25	988.206	20.299	14.0552												492	GalNAca1-3(Fuca1-2)Galb1-3GlcNAcb1-6GalNAca-Sp14	3029.75	1536.29	50.7068	8.74721
171	Galb1-4Glcb-Sp8	1800.5	454.251	25.2292	5.19824												435	Galb1-4(Fuca1-3)GlcNAcb1-6GalNAc-Sp14	3025.25	747.165	24.6976	8.73422
172	GlcNAca1-3Galb1-4GlcNAcb-Sp8	2099	713.219	33.979	6.06004												452	Neu5Aca2-6Galb1-4GlcNAcb1-6(Neu5Aca2-6Galb1-4GlcNAcb1-2)Mana1-6(GlcNAcb1-4)(Neu5Aca2-6Galb1-4GlcNAcb1-2Mana1-3)Manb1-4GlcNAcb1-4GlcNAcb-Sp21	2994.5	413.519	13.8093	8.64544
173	GlcNAca1-6Galb1-4GlcNAcb-Sp8	370.75	74.1682	20.0049	1.07039												524	Galb1-3GalNAcb1-3Gal-Sp21	2989.75	2219.18	74.2263	8.63173
174	GlcNAcb1-2Galb1-3GalNAca-Sp8	248.25	63.5367	25.5939	0.716724												501	(3S)GalNAcb1-4GlcNAc-Sp8	2960.25	1330.15	44.9335	8.54656
175	GlcNAcb1-6(GlcNAcb1-3)GalNAca-Sp8	553.75	85.0583	15.3604	1.59874												190	GlcNAcb1-4GlcNAcb1-4GlcNAcb-Sp8	2926.25	2365.56	80.8392	8.4484
176	GlcNAcb1-6(GlcNAcb1-3)GalNAca-Sp14	499.5	112.764	22.5753	1.44211												298	GalNAcb1-3Galb-Sp8	2883.25	345.113	11.9696	8.32425
177	GlcNAcb1-6(GlcNAcb1-3)Galb1-4GlcNAcb-Sp8	756.75	147.636	19.5092	2.18482												535	Neu5Gca2-8Neu5Gca2-6Galb1-4GlcNAc-Sp0	2874	1080.08	37.5809	8.29755
178	GlcNAcb1-3GalNAca-Sp8	1560.5	470.388	30.1434	4.50533												17	GlcNAcb-Sp8	2865.5	1412.4	49.2898	8.273
179	GlcNAcb1-3GalNAca-Sp14	428	251.795	58.8306	1.23568												404	Fuca1-2Galb1-4(Fuca1-3)GlcNAcb1-3GalNAca-Sp14	2842.25	161.865	5.69496	8.20588
180	GlcNAcb1-3Galb-Sp8	1152.75	265.302	23.0147	3.32811												448	Neu5Aca2-3Galb1-4GlcNAcb1-6(Neu5Aca2-3Galb1-4GlcNAcb1-2)Mana1-6(GlcNAcb1-4)(Neu5Aca2-3Galb1-4GlcNAcb1-2Mana1-3)Manb1-4GlcNAcb1-4GlcNAcb-Sp21	2824.75	1586.45	56.1625	8.15536
181	GlcNAcb1-3Galb1-4GlcNAcb-Sp0	6769.25	596.798	8.81631	19.5435												259	Neu5Aca2-6GalNAca-Sp8	2804.25	1110.77	39.6101	8.09617
182	GlcNAcb1-3Galb1-4GlcNAcb-Sp8	11650.5	1732.2	14.868	33.6362												447	Neu5Aca2-3Galb1-4GlcNAcb1-4Mana1-6(GlcNAcb1-4)(Neu5Aca2-3Galb1-4GlcNAcb1-4(Neu5Aca2-3Galb1-4GlcNAcb1-2)Mana1-3)Manb1-4GlcNAcb1-4GlcNAcb-Sp21	2768.5	1859.58	67.1692	7.99296
183	GlcNAcb1-3Galb1-4GlcNAcb1-3Galb1-4GlcNAcb-Sp0	4194	1442.75	34.4002	12.1085												122	Gala1-4Galb1-4Glcb-Sp0	2719.5	478.349	17.5896	7.85149
184	GlcNAcb1-3Galb1-4Glcb-Sp0	7346.25	1217.15	16.5683	21.2094												525	GlcNAcb1-3Galb1-4GlcNAcb1-2Mana1-6(GlcNAcb1-3Galb1-4GlcNAcb1-2Mana1-3)Manb1-4GlcNAcb1-4GlcNAcb-Sp12	2710.75	2692.42	99.3238	7.82623
185	GlcNAcb1-4-MDPLys	1400.75	864.536	61.7195	4.04411												437	Fuca1-2Galb1-4GlcNAcb1-6(Fuca1-2Galb1-4GlcNAcb1-3)GalNAc-Sp14	2672.25	768.892	28.7732	7.71507
186	GlcNAcb1-6(GlcNAcb1-4)GalNAca-Sp8	-131.25	90.4521	-68.9159	-0.378933												412	GalNAca1-3(Fuca1-2)Galb1-3GlcNAcb1-3GalNAc-Sp14	2618	851.941	32.5417	7.55845
187	GlcNAcb1-4Galb1-4GlcNAcb-Sp8	1804.25	432.787	23.9871	5.20906												218	Fuca1-2(6S)Galb1-4(6S)Glcb-Sp0	2558.75	759.945	29.6999	7.38738
188	GlcNAcb1-4GlcNAcb1-4GlcNAcb1-4GlcNAcb1-4GlcNAcb1-4GlcNAcb1-Sp8	17092	4152.53	24.2952	49.3464												413	Gala1-3Galb1-3GlcNAcb1-3GalNAc-Sp14	2545.25	1307.92	51.3867	7.34841
189	GlcNAcb1-4GlcNAcb1-4GlcNAcb1-4GlcNAcb1-4GlcNAcb1-Sp8	14649.8	3968.28	27.0877	42.2954												333	GlcNAca1-4Galb1-3GalNAc-Sp14	2537.75	275.554	10.8582	7.32676
190	GlcNAcb1-4GlcNAcb1-4GlcNAcb-Sp8	2926.25	2365.56	80.8392	8.4484												228	GalNAcb1-4(Neu5Aca2-3)Galb1-4Glcb-Sp0	2532.5	280.189	11.0637	7.3116
191	GlcNAcb1-6GalNAca-Sp8	183.25	73.2501	39.9728	0.529062												442	GalNAca1-3(Fuca1-2)Galb1-4GlcNAcb1-2Mana1-6(GalNAca1-3(Fuca1-2)Galb1-4GlcNAcb1-2Mana1-3)Manb1-4GlcNAcb1-4(Fuca1-6)GlcNAcb-Sp22	2532	894.931	35.3448	7.31015
192	GlcNAcb1-6GalNAca-Sp14	356.25	209.638	58.8459	1.02853												277	Neu5Gca2-3Galb1-4Glcb-Sp0	2531.75	721.218	28.4869	7.30943
193	GlcNAcb1-6Galb1-4GlcNAcb-Sp8	1691.5	784.943	46.4051	4.88354												222	GalNAcb1-4(Neu5Aca2-8Neu5Aca2-8Neu5Aca2-3)Galb1-4Glcb-Sp0	2516.5	426.169	16.935	7.2654
194	Glca1-4Glcb-Sp8	512	181.696	35.4874	1.4782												378	Fuca1-2Galb1-3GalNAca1-3(Fuca1-2)Galb1-4Glcb-Sp0	2477.5	1746.65	70.5004	7.15281
195	Glca1-4Glca-Sp8	1901	276.479	14.5439	5.48839												531	Neu5Gca2-8Neu5Gca2-3Galb1-4GlcNAc-Sp0	2422	735.687	30.3752	6.99257
196	Glca1-6Glca1-6Glcb-Sp8	5081.75	1782.3	35.0726	14.6716												229	Neu5Aca2-3Galb1-3GalNAcb1-4(Neu5Aca2-3)Galb1-4Glcb-Sp0	2402.75	335.796	13.9755	6.937
197	Glcb1-4Glcb-Sp8	7719.75	2525.97	32.7209	22.2877												66	Fuca1-2Galb1-3GlcNAcb1-3Galb1-4Glcb-Sp10	2399	511.105	21.3049	6.92617
198	Glcb1-6Glcb-Sp8	3280.75	1190.4	36.2845	9.47188												62	Fuca1-2Galb1-3GalNAca-Sp14	2389.75	581.027	24.3133	6.89946
199	G-ol-Sp8	14150.2	5161.16	36.474	40.8533												59	Fuca1-2Galb1-3GalNAcb1-3Gala1-4Galb1-4Glcb-Sp9	2372	390.745	16.4732	6.84822
200	GlcAa-Sp8	34015.2	744.713	2.18935	98.2057												148	Galb1-3GlcNAcb-Sp0	2320	1501.77	64.7315	6.69809
201	GlcAb-Sp8	12088.2	4338.61	35.8912	34.9001												244	Neu5Aca2-3Galb1-3GlcNAcb-Sp0	2319	1295.45	55.8624	6.6952
202	GlcAb1-3Galb-Sp8	10500.2	1354.18	12.8967	30.3153												135	Neu5Aca2-6(Galb1-3)GalNAca-Sp14	2283	1241.71	54.3893	6.59127
203	GlcAb1-6Galb-Sp8	15195.2	674.113	4.43634	43.8703												149	Galb1-3GlcNAcb-Sp8	2261	1434.5	63.4452	6.52775
204	KDNa2-3Galb1-3GlcNAcb-Sp0	166.75	31.4576	18.8652	0.481425												450	Neu5Aca2-6Galb1-4GlcNAcb1-2Mana1-6(GlcNAcb1-4)(Neu5Aca2-6Galb1-4GlcNAcb1-2Mana1-3)Manb1-4GlcNAcb1-4GlcNAcb-Sp21	2255.25	661.113	29.3144	6.51115
205	KDNa2-3Galb1-4GlcNAcb-Sp0	130.25	140.872	108.155	0.376046												555	GlcNAcb1-3Galb1-4GlcNAcb1-6(GlcNAcb1-3Galb1-4GlcNAcb1-3)GalNAca-Sp14	2208	1229.2	55.6702	6.37473
206	Mana1-2Mana1-2Mana1-3Mana-Sp9	567.75	732.606	129.037	1.63915												78	Fuca1-2Galb-Sp8	2197.5	641.877	29.2094	6.34442
207	Mana1-2Mana1-6(Mana1-2Mana1-3)Mana-Sp9	2043.75	1003.83	49.1173	5.90052												224	GalNAcb1-4(Neu5Aca2-8Neu5Aca2-3)Galb1-4Glcb-Sp0	2177	745.579	34.248	6.28523
208	Mana1-2Mana1-3Mana-Sp9	4304.25	1843.15	42.8216	12.4268												444	Neu5Aca2-6Galb1-4GlcNAcb1-6(Fuca1-2Galb1-3GlcNAcb1-3)Galb1-4Glc-Sp21	2171.25	475.964	21.9212	6.26863
209	Mana1-6(Mana1-3)Mana-Sp9	331.25	73.6405	22.2311	0.956354												494	Galb1-4GlcNAcb1-6(Galb1-4GlcNAcb1-2)Mana1-6(GlcNAcb1-4)Galb1-4GlcNAcb1-4(Gal b1-4GlcNAcb1-2)Mana1-3)Manb1-4GlcNAcb1-4(Fuca1-6)GlcNAc-Sp21	2131	1843.86	86.5256	6.15242
210	Mana1-2Mana1-2Mana1-6(Mana1-3)Mana-Sp9	440.5	170.085	38.6119	1.27177												431	(6S)Galb1-3GlcNAcb-Sp0	2112.25	1594.28	75.4776	6.09829
211	Mana1-6(Mana1-3)Mana1-6(Mana1-2Mana1-3)Manb1-4GlcNAcb1-4GlcNAcb-Sp12	328.75	51.2339	15.5845	0.949136												83	GalNAca1-3(Fuca1-2)Galb1-4(Fuca1-3)GlcNAcb-Sp0	2099.25	515.623	24.5623	6.06076
212	Mana1-6(Mana1-3)Mana1-6(Mana1-3)Manb1-4GlcNAcb1-4GlcNAcb-Sp12	1117.75	89.6823	8.02347	3.22706												172	GlcNAca1-3Galb1-4GlcNAcb-Sp8	2099	713.219	33.979	6.06004
213	Manb1-4GlcNAcb-Sp0	7418	2338.31	31.5221	21.4166												507	Gala1-3Galb1-4GlcNAcb1-2Mana-Sp0	2090.75	2143.32	102.514	6.03622
214	Neu5Aca2-3Galb1-4GlcNAcb1-3Galb1-4(Fuca1-3)GlcNAcb-Sp0	1106	196.43	17.7604	3.19314												402	GalNAca1-3(Fuca1-2)Galb1-4GlcNAcb1-3GalNAca-Sp14	2088	980.326	46.9505	6.02828
215	(3S)Galb1-4(Fuca1-3)(6S)GlcNAcb-Sp8	2005.75	268.274	13.3752	5.79081												36	(3S)Galb1-4GlcNAcb-Sp0	2078	307.855	14.815	5.99941
216	Fuca1-2(6S)Galb1-4GlcNAcb-Sp0	272.75	91.6783	33.6126	0.787458												541	GalNAcb1-3GlcNAcb-Sp0	2076	952.964	45.9039	5.99363
217	Fuca1-2Galb1-4(6S)GlcNAcb-Sp8	1642.5	45.9311	2.79641	4.74207												308	Mana1-2Mana1-6(Mana1-2Mana1-3)Mana1-6(Mana1-2Mana1-2Mana1-3)Mana-Sp9	2072	1710	82.5288	5.98209
218	Fuca1-2(6S)Galb1-4(6S)Glcb-Sp0	2558.75	759.945	29.6999	7.38738												134	Neu5Aca2-6(Galb1-3)GalNAca-Sp8	2043.75	671.421	32.8524	5.90052
219	Neu5Aca2-3Galb1-3GalNAca-Sp8	285	194.874	68.377	0.822825												207	Mana1-2Mana1-6(Mana1-2Mana1-3)Mana-Sp9	2043.75	1003.83	49.1173	5.90052
220	Neu5Aca2-3Galb1-3GalNAca-Sp14	34636.8	771.002	2.22597	100												508	Gala1-3(Fuca1-2)Galb1-4GlcNAcb1-2Mana-Sp0	2040.25	426.244	20.8917	5.89042
221	GalNAcb1-4(Neu5Aca2-8Neu5Aca2-8Neu5Aca2-8Neu5Aca2-3)Galb1-4Glcb-Sp0	320.5	160.658	50.1273	0.925318												354	Fuca1-4(Galb1-3)GlcNAcb1-2Mana1-6(Fuca1-4(Galb1-3)GlcNAcb1-2Mana1-3)Manb1-4GlcNAcb1-4(Fuca1-6)GlcNAcb-Sp22	2027	423.328	20.8845	5.85217
222	GalNAcb1-4(Neu5Aca2-8Neu5Aca2-8Neu5Aca2-3)Galb1-4Glcb-Sp0	2516.5	426.169	16.935	7.2654												132	Galb1-4GlcNAcb1-6GalNAc-Sp14	2017.5	559.107	27.7129	5.82474
223	Neu5Aca2-8Neu5Aca2-8Neu5Aca2-3Galb1-4Glcb-Sp0	743.5	89.8313	12.0822	2.14656												533	Neu5Gca2-8Neu5Aca2-3Galb1-4GlcNAc-Sp0	2017.5	526.892	26.1161	5.82474
224	GalNAcb1-4(Neu5Aca2-8Neu5Aca2-3)Galb1-4Glcb-Sp0	2177	745.579	34.248	6.28523												215	(3S)Galb1-4(Fuca1-3)(6S)GlcNAcb-Sp8	2005.75	268.274	13.3752	5.79081
225	Neu5Aca2-8Neu5Aca2-8Neu5Aca-Sp8	768.5	386.237	50.2586	2.21874												97	GalNAcb1-4(Fuca1-3)GlcNAcb-Sp0	1936.25	800.261	41.3305	5.59016
226	GalNAcb1-4(Neu5Aca2-3)Galb1-4GlcNAcb-Sp0	667.5	330.29	49.4817	1.92714												397	Gala1-3(Fuca1-2)Galb1-4(Fuca1-3)Glcb-Sp21	1932.25	666.911	34.5147	5.57861
227	GalNAcb1-4(Neu5Aca2-3)Galb1-4GlcNAcb-Sp8	156.5	118.919	75.9864	0.451832												434	Fuca1-2Galb1-4(Fuca1-3)GlcNAcb1-2Mana1-6(Fuca1-2Galb1-4(Fuca1-3)GlcNAcb1-4(Fuca1-2Galb1-4(Fuca1-3)GlcNAcb1-2)Mana1-3)Manb1-4GlcNAcb1-4GlcNAcb-Sp12	1922.75	693.736	36.0804	5.55118
228	GalNAcb1-4(Neu5Aca2-3)Galb1-4Glcb-Sp0	2532.5	280.189	11.0637	7.3116												530	Galb1-3GlcNAcb1-3Galb1-4GlcNAcb1-2Mana1-6(Galb1-3GlcNAcb1-3Galb1-4GlcNAcb1-2Mana1-3)Manb1-4GlcNAcb1-4GlcNAc-Sp25	1917.5	773.207	40.3237	5.53603
229	Neu5Aca2-3Galb1-3GalNAcb1-4(Neu5Aca2-3)Galb1-4Glcb-Sp0	2402.75	335.796	13.9755	6.937												195	Glca1-4Glca-Sp8	1901	276.479	14.5439	5.48839
230	Neu5Aca2-6(Neu5Aca2-3)GalNAca-Sp8	607.5	212.419	34.966	1.75392												550	Galb1-4GlcNAcb1-3Galb1-4GlcNAcb1-3GalNAca-Sp14	1870.25	1031.6	55.1584	5.39961
231	Neu5Aca2-3GalNAca-Sp8	4537.25	5433.6	119.755	13.0995												469	Neu5Aca2-3Galb1-4GlcNAcb1-2Mana1-6(Neu5Aca2-3Galb1-4GlcNAcb1-2Mana1-3)Manb1-4GlcNAcb1-4(Fuca1-6)GlcNAcb-Sp24	1866.75	475.914	25.4943	5.38951
232	Neu5Aca2-3GalNAcb1-4GlcNAcb-Sp0	381.5	394.314	103.359	1.10143												425	Galb1-4GlcNAcb1-6(Galb1-4GlcNAcb1-2)Mana1-6(GlcNAcb1-4)(Galb1-4GlcNAcb1-2Mana1-3)Manb1-4GlcNAcb1-4GlcNAc-Sp21	1851.5	1147.97	62.0023	5.34548
233	Neu5Aca2-3Galb1-3(6S)GlcNAc-Sp8	546	389.38	71.315	1.57636												331	GlcNAca1-4Galb1-4GlcNAcb1-3Galb1-4(Fuca1-3)GlcNAcb1-3Galb1-4(Fuca1-3)GlcNAcb-Sp0	1850.25	151.581	8.19248	5.34187
234	Neu5Aca2-3Galb1-3(Fuca1-4)GlcNAcb-Sp8	23060.2	4106.34	17.807	66.5774												123	Gala1-4GlcNAcb-Sp8	1831.75	814.394	44.4599	5.28846
235	Neu5Aca2-3Galb1-3(Fuca1-4)GlcNAcb1-3Galb1-4(Fuca1-3)GlcNAcb-Sp0	1798	1371.63	76.2867	5.19102												117	Gala1-3Galb1-4Glc-Sp10	1829.25	401.138	21.9291	5.28124
236	Neu5Aca2-3Galb1-4(Neu5Aca2-3Galb1-3)GlcNAcb-Sp8	314	228.11	72.6464	0.906552												187	GlcNAcb1-4Galb1-4GlcNAcb-Sp8	1804.25	432.787	23.9871	5.20906
237	Neu5Aca2-3Galb1-3(6S)GalNAca-Sp8	213.25	197.775	92.7432	0.615676												171	Galb1-4Glcb-Sp8	1800.5	454.251	25.2292	5.19824
238	Neu5Aca2-6(Neu5Aca2-3Galb1-3)GalNAca-Sp8	307.5	108.082	35.1485	0.887785												100	Gala1-2Galb-Sp8	1799.75	532.05	29.5625	5.19607
239	Neu5Aca2-6(Neu5Aca2-3Galb1-3)GalNAca-Sp14	1571.75	144.62	9.2012	4.53781												235	Neu5Aca2-3Galb1-3(Fuca1-4)GlcNAcb1-3Galb1-4(Fuca1-3)GlcNAcb-Sp0	1798	1371.63	76.2867	5.19102
240	Neu5Aca2-3Galb-Sp8	588.75	378.827	64.3444	1.69978												401	Gala1-3(Fuca1-2)Galb1-4GlcNAcb1-3GalNAca-Sp14	1794	1024.64	57.1146	5.17947
241	Neu5Aca2-3Galb1-3GalNAcb1-3Gala1-4Galb1-4Glcb-Sp0	732.25	572.785	78.2226	2.11408												411	Gala1-3(Fuca1-2)Galb1-3GlcNAcb1-3GalNAc-Sp14	1775.75	1029.21	57.9591	5.12678
242	Neu5Aca2-3Galb1-3GlcNAcb1-3Galb1-4GlcNAcb-Sp0	6117.75	2626.01	42.9245	17.6626												511	Gala1-3(Fuca1-2)Galb1-3GlcNAcb1-6GalNAc-Sp14	1775.75	629.06	35.4251	5.12678
243	Fuca1-2(6S)Galb1-4Glcb-Sp0	373	242.065	64.8967	1.07689												103	Gala1-3(Fuca1-2)Galb1-4(Fuca1-3)GlcNAcb-Sp0	1744	185.391	10.6302	5.03511
244	Neu5Aca2-3Galb1-3GlcNAcb-Sp0	2319	1295.45	55.8624	6.6952												71	Fuca1-2Galb1-4(Fuca1-3)GlcNAcb-Sp0	1738	527.322	30.3407	5.01779
245	Neu5Aca2-3Galb1-4(6S)GlcNAcb-Sp8	714.5	270.284	37.8285	2.06284												73	Fuca1-2Galb1-4GlcNAcb1-3Galb1-4GlcNAcb-Sp0	1725.5	413.513	23.9648	4.9817
246	Neu5Aca2-3Galb1-4(Fuca1-3)(6S)GlcNAcb-Sp8	671.75	353.798	52.6681	1.93941												461	GlcNAcb1-6(GlcNAcb1-2)Mana1-6(GlcNAcb1-2Mana1-3)Manb1-4GlcNAcb1-4(Fuca1-6)GlcNAcb-Sp24	1717.5	120.746	7.03035	4.95861
247	Neu5Aca2-3Galb1-4(Fuca1-3)GlcNAcb1-3Galb1-4(Fuca1-3)GlcNAcb1-3Galb1-4(Fuca1-3)GlcNAcb-Sp0	252.25	269.47	106.827	0.728273												128	Galb1-3(Fuca1-4)GlcNAc-Sp0	1713.5	331.652	19.3552	4.94706
248	Neu5Aca2-3Galb1-4(Fuca1-3)GlcNAcb-Sp0	1214.25	163.155	13.4367	3.50567												193	GlcNAcb1-6Galb1-4GlcNAcb-Sp8	1691.5	784.943	46.4051	4.88354
249	Neu5Aca2-3Galb1-4(Fuca1-3)GlcNAcb-Sp8	661.25	332.728	50.3181	1.9091												513	Gala1-3Galb1-3GlcNAcb1-2Mana-Sp0	1681.75	972.256	57.8122	4.85539
250	Neu5Aca2-3Galb1-4(Fuca1-3)GlcNAcb1-3Galb-Sp8	1285	490.178	38.1461	3.70993												69	Fuca1-2Galb1-4(Fuca1-3)GlcNAcb1-3Galb1-4(Fuca1-3)GlcNAcb-Sp0	1674.75	579.362	34.5939	4.83518
251	Neu5Aca2-3Galb1-4(Fuca1-3)GlcNAcb1-3Galb1-4GlcNAcb-Sp8	776.75	104.427	13.444	2.24256												280	Neu5Gca-Sp8	1673.25	375.076	22.416	4.83085
252	Neu5Aca2-3Galb1-4GlcNAcb1-3Galb1-4GlcNAcb1-3Galb1-4GlcNAcb-Sp0	145.75	126.637	86.8864	0.420796												159	Galb1-4GlcNAcb1-3GalNAc-Sp14	1659	708.376	42.699	4.78971
253	Neu5Aca2-3Galb1-4GlcNAcb-Sp0	539	243.818	45.2353	1.55615												332	GlcNAca1-4Galb1-4GlcNAcb1-3Galb1-4GlcNAcb-Sp0	1657.75	736.644	44.4364	4.7861
254	Neu5Aca2-3Galb1-4GlcNAcb-Sp8	85	77.3865	91.0429	0.245404												217	Fuca1-2Galb1-4(6S)GlcNAcb-Sp8	1642.5	45.9311	2.79641	4.74207
255	Neu5Aca2-3Galb1-4GlcNAcb1-3Galb1-4GlcNAcb-Sp0	272.25	59.4383	21.8323	0.786015												121	Gala1-4Galb1-4GlcNAcb-Sp8	1641	291.45	17.7605	4.73774
256	Fuca1-2Galb1-4(6S)Glcb-Sp0	657.75	122.72	18.6576	1.89899												443	Gala1-3(Fuca1-2)Galb1-3GlcNAcb1-2Mana1-6(Gala1-3(Fuca1-2)Galb1-3GlcNAcb1-2Mana1-3)Manb1-4GlcNAcb1-4(Fuca1-6)GlcNAcb-Sp22	1633	285.677	17.494	4.71465
257	Neu5Aca2-3Galb1-4Glcb-Sp0	4457	663.26	14.8813	12.8678												422	GlcNAcb1-6(GlcNAcb1-2)Mana1-6(GlcNAcb1-4)(GlcNAcb1-4(GlcNAcb1-2)Mana1-3)Manb1-4GlcNAcb1-4GlcNAc-Sp21	1629	767.724	47.1286	4.7031
258	Neu5Aca2-3Galb1-4Glcb-Sp8	212	54.4304	25.6747	0.612067												373	Galb1-4GlcNAcb1-6(Fuca1-4(Fuca1-2Galb1-3)GlcNAcb1-3)Galb1-4Glc-Sp21	1617.75	228.176	14.1045	4.67062
259	Neu5Aca2-6GalNAca-Sp8	2804.25	1110.77	39.6101	8.09617												454	Gala1-3(Fuca1-2)Galb1-3GalNAca-Sp8	1613	499.379	30.9596	4.6569
260	Neu5Aca2-6GalNAcb1-4GlcNAcb-Sp0	904.25	567.015	62.7055	2.61067												261	Neu5Aca2-6Galb1-4(6S)GlcNAcb-Sp8	1601.25	568.845	35.525	4.62298
261	Neu5Aca2-6Galb1-4(6S)GlcNAcb-Sp8	1601.25	568.845	35.525	4.62298												544	Galb1-3GlcNAcb1-6(Galb1-3)GalNAc-Sp14	1601.25	756.993	47.2751	4.62298
262	Neu5Aca2-6Galb1-4GlcNAcb-Sp8	536.75	77.9503	14.5226	1.54965												111	Gala1-3GalNAca-Sp16	1594.25	346.378	21.7267	4.60277
263	Neu5Aca2-6Galb1-4GlcNAcb1-3Galb1-4(Fuca1-3)GlcNAcb1-3Galb1-4(Fuca1-3)GlcNAcb-Sp0	420.75	280.768	66.7305	1.21475												463	Neu5Aca2-6Galb1-4GlcNAcb1-6(Galb1-3GlcNAcb1-3)Galb1-4Glcb-Sp21	1590.5	555.099	34.9009	4.59194
264	Neu5Aca2-6Galb1-4GlcNAcb1-3Galb1-4GlcNAcb-Sp0	336.25	213.112	63.3792	0.97079												37	(3S)Galb1-4GlcNAcb-Sp8	1581	1310.74	82.906	4.56452
265	Neu5Aca2-6Galb1-4Glcb-Sp0	1564	623.595	39.8718	4.51544												517	Galb1-4GlcNAcb1-2 Mana1-6(GlcNAcb1-4)(Galb1-4GlcNAcb1-2Mana1-3)Manb1-4GlcNAcb1-4(Fuca1-6)GlcNAc-Sp21	1573.5	1465.98	93.167	4.54286
266	Neu5Aca2-6Galb1-4Glcb-Sp8	347	40.4722	11.6635	1.00183												239	Neu5Aca2-6(Neu5Aca2-3Galb1-3)GalNAca-Sp14	1571.75	144.62	9.2012	4.53781
267	Neu5Aca2-6Galb-Sp8	122.5	164.937	134.643	0.353671												265	Neu5Aca2-6Galb1-4Glcb-Sp0	1564	623.595	39.8718	4.51544
268	Neu5Aca2-8Neu5Aca-Sp8	478.25	107.14	22.4024	1.38076												178	GlcNAcb1-3GalNAca-Sp8	1560.5	470.388	30.1434	4.50533
269	Neu5Aca2-8Neu5Aca2-3Galb1-4Glcb-Sp0	1073.5	1054.75	98.2532	3.09931												345	KDNa2-3Galb1-4(Fuca1-3)GlcNAc-Sp0	1553	579.799	37.3342	4.48368
270	Galb1-3(Fuca1-4)GlcNAcb1-3Galb1-3(Fuca1-4)GlcNAcb-Sp0	826.25	680.45	82.354	2.38547												481	Gala1-3Galb1-4GlcNAcb1-6GalNAca-Sp14	1546	619.084	40.0442	4.46347
271	Neu5Acb2-6GalNAca-Sp8	841.5	198.236	23.5575	2.4295												367	Neu5Aca2-3Galb1-4(Fuca1-3)GlcNAcb1-3GalNAca-Sp14	1528	277.088	18.1341	4.4115
272	Neu5Acb2-6Galb1-4GlcNAcb-Sp8	491.25	737.201	150.066	1.41829												129	Galb1-3(Fuca1-4)GlcNAc-Sp8	1523.75	1008.43	66.181	4.39923
273	Neu5Gca2-3Galb1-3(Fuca1-4)GlcNAcb-Sp0	16	163.876	1024.22	0.0461937												369	Galb1-3GalNAca1-3(Fuca1-2)Galb1-4Glc-Sp0	1518.75	1249.91	82.2986	4.38479
274	Neu5Gca2-3Galb1-3GlcNAcb-Sp0	820	102	12.439	2.36743												416	Galb1-3GlcNAcb1-6(Galb1-3GlcNAcb1-2)Mana1-6(Galb1-3GlcNAcb1-2Mana1-3)Manb1-4GlcNAcb1-4GlcNAcb-Sp19	1504	501.004	33.3114	4.34221
275	Neu5Gca2-3Galb1-4(Fuca1-3)GlcNAcb-Sp0	116.25	301.792	259.606	0.335626												303	GlcNAcb1-4GlcNAcb-Sp12	1500	449.552	29.9701	4.33066
276	Neu5Gca2-3Galb1-4GlcNAcb-Sp0	384	54.9727	14.3158	1.10865												467	Neu5Aca2-6Galb1-4 GlcNAcb1-6(Neu5Aca2-6Galb1-4GlcNAcb1-3)GalNAca-Sp14	1493.25	267.475	17.9123	4.31117
277	Neu5Gca2-3Galb1-4Glcb-Sp0	2531.75	721.218	28.4869	7.30943												364	Fuca1-4(Fuca1-2Galb1-3)GlcNAcb1-2Mana1-3(Fuca1-4(Fuca1-2Galb1-3)GlcNAcb1-2Mana1-3)Manb1-4GlcNAcb1-4GlcNAcb-Sp19	1492.25	421.477	28.2444	4.30829
278	Neu5Gca2-6GalNAca-Sp0	243	32.5269	13.3856	0.701567												101	Gala1-3(Fuca1-2)Galb1-3GlcNAcb-Sp0	1476.25	825.131	55.8937	4.26209
279	Neu5Gca2-6Galb1-4GlcNAcb-Sp0	316.25	208.502	65.9294	0.913048												136	Neu5Acb2-6(Galb1-3)GalNAca-Sp8	1465.75	520.245	35.4934	4.23178
280	Neu5Gca-Sp8	1673.25	375.076	22.416	4.83085												439	GalNAca1-3(Fuca1-2)Galb1-4GlcNAcb1-6(GalNAca1-3(Fuca1-2)Galb1-4GlcNAcb1-3)GalNAc-Sp14	1464.25	294.482	20.1114	4.22745
281	Neu5Aca2-3Galb1-4GlcNAcb1-6(Galb1-3)GalNAca-Sp14	537.5	58.0718	10.8041	1.55182												465	Neu5Aca2-3Galb1-4GlcNAcb1-6GalNAca-Sp14	1458	312.815	21.4551	4.2094
282	Galb1-3GlcNAcb1-3Galb1-3GlcNAcb-Sp0	3863.5	1328.83	34.3945	11.1543												116	Gala1-3Galb1-4Glcb-Sp0	1413.5	1114.62	78.8551	4.08093
283	Galb1-4(Fuca1-3)(6S)GlcNAcb-Sp0	314	118.642	37.7842	0.906552												301	GlcNAcb1-3Man-Sp10	1412.25	68.7768	4.87002	4.07732
284	Galb1-4(Fuca1-3)(6S)Glcb-Sp0	620.25	106.784	17.2164	1.79073												185	GlcNAcb1-4-MDPLys	1400.75	864.536	61.7195	4.04411
285	Galb1-4(Fuca1-3)GlcNAcb1-3Galb1-3(Fuca1-4)GlcNAcb-Sp0	15.25	154.351	1012.14	0.0440284												139	Galb1-3GalNAca-Sp14	1382.75	33.639	2.43276	3.99215
286	Galb1-4GlcNAcb1-3Galb1-3GlcNAcb-Sp0	9654.75	4804.56	49.7637	27.8743												125	Galb1-2Galb-Sp8	1377.5	403.921	29.3228	3.97699
287	Neu5Aca2-3Galb1-3GlcNAcb1-3Galb1-3GlcNAcb-Sp0	1055.25	984.794	93.3232	3.04662												33	(3S)Galb1-4(Fuca1-3)GlcNAc-Sp8	1371.5	196.227	14.3075	3.95967
288	Neu5Aca2-3Galb1-4GlcNAcb1-3Galb1-3GlcNAcb-Sp0	788.25	418.291	53.0658	2.27576												349	Fuca1-2Galb1-3GlcNAcb1-2Mana1-6(Fuca1-2Galb1-3GlcNAcb1-2Mana1-3)Manb1-4GlcNAcb1-4GlcNAcb-Sp20	1351.75	477.813	35.3477	3.90265
289	4S(3S)Galb1-4GlcNAcb-Sp0	9658.25	405.542	4.19892	27.8844												133	GlcNAcb1-6(Galb1-3)GalNAca-Sp8	1349.5	414.702	30.73	3.89615
290	(6S)Galb1-4(6S)GlcNAcb-Sp0	6841.75	1285.33	18.7866	19.7529												406	GalNAca1-3(Fuca1-2)Galb1-4(Fuca1-3)GlcNAcb1-3GalNAc-Sp14	1337.5	61.7549	4.61719	3.86151
291	(6P)Glcb-Sp10	22515.2	846.277	3.75868	65.0039												137	Neu5Aca2-6(Galb1-3)GlcNAcb1-4Galb1-4Glcb-Sp10	1336	102.739	7.69006	3.85717
292	Galb1-3Galb1-4GlcNAcb-Sp8	130.75	47.5351	36.3557	0.377489												31	(3S)Galb1-3GlcNAcb-Sp8	1326.75	293.002	22.0842	3.83047
293	Neu5Aca2-6Galb1-4GlcNAcb1-2Mana1-6(Galb1-4GlcNAcb1-2Mana1-3)Manb1-4GlcNAcb1-4GlcNAcb-Sp12	234.25	115.445	49.2829	0.676305												552	Galb1-4GlcNAcb1-3Galb1-4GlcNAcb1-6(Galb1-4GlcNAcb1-3Galb1-4GlcNAcb1-3)GalNAca-Sp14	1320.25	419.938	31.8074	3.8117
294	Galb1-4GlcNAcb1-6(Galb1-4GlcNAcb1-3)Galb1-4GlcNAc-Sp0	350.75	382.721	109.115	1.01265												114	Gala1-3Galb1-3GlcNAcb-Sp0	1314.25	240.575	18.3051	3.79438
295	GlcNAcb1-6(Galb1-4GlcNAcb1-3)Galb1-4GlcNAc-Sp0	332	165.342	49.8018	0.958519												543	GlcNAb1-3Galb1-3GalNAc-Sp14	1306.75	383.399	29.3399	3.77273
296	Galb1-4GlcNAca1-6Galb1-4GlcNAcb-Sp0	429	74.099	17.2725	1.23857												250	Neu5Aca2-3Galb1-4(Fuca1-3)GlcNAcb1-3Galb-Sp8	1285	490.178	38.1461	3.70993
297	Galb1-4GlcNAcb1-6Galb1-4GlcNAcb-Sp0	-41.75	70.2252	-168.204	-0.120537												433	Fuca1-2Galb1-4 GlcNAcb1-2Mana1-6(Fuca1-2Galb1-4GlcNAcb1-2(Fuca1-2Galb1-4GlcNAcb1-4)Mana1-3)Manb1-4GlcNAcb1-4GlcNAcb-Sp12	1283	413.656	32.2413	3.70416
298	GalNAcb1-3Galb-Sp8	2883.25	345.113	11.9696	8.32425												49	Neu5,9Ac2a2-6Galb1-4GlcNAcb-Sp8	1277	1916.17	150.052	3.68684
299	GlcAb1-3GlcNAcb-Sp8	4246.5	648.561	15.2728	12.2601												360	Gala1-3(Fuca1-2)Galb1-4GlcNAcb1-2Mana1-6(Gala1-3(Fuca1-2)Galb1-4GlcNAcb1-2Mana1-3)Manb1-4GlcNAcb1-4GlcNAcb-Sp20	1267.5	1209.82	95.4491	3.65941
300	Neu5Aca2-6Galb1-4GlcNAcb1-2Mana1-6(GlcNAcb1-2Mana1-3)Manb1-4GlcNAcb1-4GlcNAcb-Sp12	256.75	62.2542	24.247	0.741265												141	Galb1-3GalNAcb-Sp8	1262.75	1070.59	84.7824	3.64569
301	GlcNAcb1-3Man-Sp10	1412.25	68.7768	4.87002	4.07732												53	GlcNAcb1-2Mana1-6(GlcNAcb1-2Mana1-3)Manb1-4GlcNAcb1-4GlcNAcb-Sp13	1261.5	169.999	13.4759	3.64209
302	GlcNAcb1-4GlcNAcb-Sp10	3185.5	306.466	9.62067	9.19688												410	Fuca1-2Galb1-3GlcNAcb1-3GalNAc-Sp14	1258.5	266.611	21.1849	3.63342
303	GlcNAcb1-4GlcNAcb-Sp12	1500	449.552	29.9701	4.33066												429	Neu5Aca2-3Galb1-4GlcNAcb1-3Galb-Sp8	1237.5	633.891	51.2235	3.57279
304	MurNAcb1-4GlcNAcb-Sp10	544.25	105.063	19.3042	1.57131												248	Neu5Aca2-3Galb1-4(Fuca1-3)GlcNAcb-Sp0	1214.25	163.155	13.4367	3.50567
305	Mana1-6Manb-Sp10	7426	565.822	7.61947	21.4397												475	Gala1-3Galb1-3GlcNAcb1-6GalNAca-Sp14	1214	289.215	23.8233	3.50495
306	Mana1-6(Mana1-3)Mana1-6(Mana1-3)Manb-Sp10	725	118.814	16.3881	2.09315												392	Gala1-4Galb1-4GlcNAcb1-2Mana1-6(Gala1-4Galb1-4GlcNAcb1-2Mana1-3)Manb1-4GlcNAcb1-4GlcNAcb-Sp24	1208	534.949	44.2838	3.48763
307	Mana1-2Mana1-6(Mana1-3)Mana1-6(Mana1-2Mana1-2Mana1-3)Mana-Sp9	545.25	123.565	22.662	1.5742												106	Gala1-3(Fuca1-2)Galb1-4Glcb-Sp0	1197	69.7137	5.82404	3.45587
308	Mana1-2Mana1-6(Mana1-2Mana1-3)Mana1-6(Mana1-2Mana1-2Mana1-3)Mana-Sp9	2072	1710	82.5288	5.98209												374	Galb1-4(Fuca1-3)GlcNAcb1-6(Fuca1-4(Fuca1-2Galb1-3)GlcNAcb1-3)Galb1-4Glc-Sp21	1197	836.897	69.9162	3.45587
309	Neu5Aca2-3Galb1-4GlcNAcb1-6(Neu5Aca2-3Galb1-3)GalNAca-Sp14	564.5	82.4965	14.6141	1.62977												341	GlcNAcb1-2Mana1-6(GlcNAcb1-2Mana1-3)Manb1-4GlcNAcb1-4(Fuca1-6)GlcNAcb-Sp22	1196.25	390.387	32.6343	3.4537
310	Neu5Aca2-6Galb1-4GlcNAcb1-2Mana1-6(Neu5Aca2-3Galb1-4GlcNAcb1-2Mana1-3)Manb1-4GlcNAcb1-4GlcNAcb-Sp12	479	214.607	44.8031	1.38292												553	GlcNAcb1-3Galb1-4GlcNAcb1-3GalNAca-Sp14	1194.5	640.413	53.6134	3.44865
311	Galb1-4GlcNAcb1-2Mana1-6(Neu5Aca2-6Galb1-4GlcNAcb1-2Mana1-3)Manb1-4GlcNAcb1-4GlcNAcb-Sp12	451.5	80.4591	17.8204	1.30353												344	(6S)GlcNAcb1-3Galb1-4GlcNAcb-Sp0	1189.25	289.199	24.3178	3.43349
312	Neu5Aca2-8Neu5Aca2-8Neu5Acb-Sp8	1103.75	717.768	65.0299	3.18664												414	Fuca1-2Galb1-3GlcNAcb1-2Mana1-6(Fuca1-2Galb1-3GlcNAcb1-2Mana1-3)Manb1-4GlcNAcb1-4(Fuca1-6)GlcNAcb-Sp22	1188.25	414.906	34.9174	3.4306
313	Neu5Gcb2-6Galb1-4GlcNAc-Sp8	329	133.394	40.5453	0.949858												440	Neu5Aca2-8Neu5Aca2-3Galb1-3GalNAcb1-4(Neu5Aca2-8Neu5Aca2-3)Galb1-4Glcb-Sp0	1188	193.924	16.3236	3.42988
314	Galb1-3GlcNAcb1-2Mana1-6(Galb1-3GlcNAcb1-2Mana1-3)Manb1-4GlcNAcb1-4GlcNAcb-Sp19	174	99.3076	57.0733	0.502357												424	Galb1-4GlcNAcb1-2Mana1-6(GlcNAcb1-4)(Galb1-4GlcNAcb1-4(Galb1-4GlcNAcb1-2)Mana1-3)Manb1-4GlcNAcb1-4GlcNAc-Sp21	1158	531.307	45.8815	3.34327
315	Neu5Aca2-3Galb1-4GlcNAcb1-2Mana1-6(Neu5Aca2-3Galb1-4GlcNAcb1-2Mana1-3)Manb1-4GlcNAcb1-4GlcNAcb-Sp12	458.5	83.9623	18.3124	1.32374												164	Galb1-4GlcNAcb1-3Galb1-4Glcb-Sp8	1157.25	849.053	73.3682	3.3411
316	Neu5Aca2-3Galb1-4GlcNAcb1-2Mana1-6(Neu5Aca2-6Galb1-4GlcNAcb1-2Mana1-3)Manb1-4GlcNAcb1-4GlcNAcb-Sp12	630.5	207.6	32.9262	1.82032												180	GlcNAcb1-3Galb-Sp8	1152.75	265.302	23.0147	3.32811
317	Galb1-4(Fuca1-3)GlcNAcb1-2Mana1-6(Galb1-4(Fuca1-3)GlcNAcb1-2Mana1-3)Manb1-4GlcNAcb1-4GlcNAcb-Sp20	8074.5	3123.79	38.6871	23.3119												105	Gala1-3(Fuca1-2)Galb1-4GlcNAc-Sp0	1135.25	141.09	12.4281	3.27759
318	Neu5,9Ac2a2-3Galb1-3GlcNAcb-Sp0	649.25	55.2653	8.51217	1.87445												24	(3S)Galb1-4(Fuca1-3)(6S)Glc-Sp0	1134.5	535.391	47.1918	3.27542
319	Neu5Aca2-6Galb1-4GlcNAcb1-3Galb1-3GlcNAcb-Sp0	545.25	144.569	26.5143	1.5742												212	Mana1-6(Mana1-3)Mana1-6(Mana1-3)Manb1-4GlcNAcb1-4GlcNAcb-Sp12	1117.75	89.6823	8.02347	3.22706
320	Neu5Aca2-3Galb1-3(Fuca1-4)GlcNAcb1-3Galb1-3(Fuca1-4)GlcNAcb-Sp0	151.25	147.692	97.6476	0.436675												350	Fuca1-2Galb1-4GlcNAcb1-2Mana1-6(Fuca1-2Galb1-4GlcNAcb1-2Mana1-3)Manb1-4GlcNAcb1-4GlcNAcb-Sp20	1110.75	774.088	69.6905	3.20685
321	Neu5Aca2-6Galb1-4GlcNAcb1-3Galb1-4GlcNAcb1-3Galb1-4GlcNAcb-Sp0	717.75	213.098	29.6898	2.07222												214	Neu5Aca2-3Galb1-4GlcNAcb1-3Galb1-4(Fuca1-3)GlcNAcb-Sp0	1106	196.43	17.7604	3.19314
322	Gala1-4Galb1-4GlcNAcb1-3Galb1-4Glcb-Sp0	218.75	49.9358	22.8278	0.631555												312	Neu5Aca2-8Neu5Aca2-8Neu5Acb-Sp8	1103.75	717.768	65.0299	3.18664
323	GalNAcb1-3Gala1-4Galb1-4GlcNAcb1-3Galb1-4Glcb-Sp0	153	21.1503	13.8237	0.441727												92	GalNAca1-3Galb-Sp8	1102	105.084	9.53576	3.18159
324	GalNAca1-3(Fuca1-2)Galb1-4GlcNAcb1-3Galb1-4GlcNAcb-Sp0	40	80.1623	200.406	0.115484												389	Galb1-4(Fuca1-3)GlcNAcb1-3GalNAca-Sp14	1092.75	83.779	7.6668	3.15489
325	GalNAca1-3(Fuca1-2)Galb1-4GlcNAcb1-3Galb1-4GlcNAcb1-3Galb1-4GlcNAcb-Sp0	455.75	71.6955	15.7313	1.3158												480	Fuca1-2Galb1-4GlcNAcb1-6GalNAca-Sp14	1092	119.41	10.935	3.15272
326	Neu5Aca2-3Galb1-4(Fuca1-3)GlcNAcb1-6(Neu5Aca2-3Galb1-3)GalNAc-Sp14	618.25	334.582	54.1175	1.78495												380	Galb1-3GlcNAcb1-3GalNAca-Sp14	1075.75	498.442	46.3344	3.10581
327	GlcNAca1-4Galb1-4GlcNAcb1-3Galb1-4GlcNAcb1-3Galb1-4GlcNAcb-Sp0	72	141.767	196.899	0.207872												382	GalNAca1-3(Fuca1-2)Galb1-3GalNAca1-3(Fuca1-2)Galb1-4GlcNAcb-Sp0	1074	359.012	33.4275	3.10075
328	GlcNAca1-4Galb1-4GlcNAcb-Sp0	6016.75	1897.65	31.5394	17.371												269	Neu5Aca2-8Neu5Aca2-3Galb1-4Glcb-Sp0	1073.5	1054.75	98.2532	3.09931
329	GlcNAca1-4Galb1-3GlcNAcb-Sp0	5031.25	1671.42	33.2208	14.5258												338	Galb1-4GlcNAcb1-2Mana1-3Manb1-4GlcNAcb1-4GlcNAc-Sp12	1067.75	557.395	52.2027	3.08271
330	GlcNAca1-4Galb1-4GlcNAcb1-3Galb1-4Glcb-Sp0	765.25	445.39	58.2019	2.20936												339	Galb1-4GlcNAcb1-2Mana1-6Manb1-4GlcNAcb1-4GlcNAc-Sp12	1061.75	167.943	15.8176	3.06539
331	GlcNAca1-4Galb1-4GlcNAcb1-3Galb1-4(Fuca1-3)GlcNAcb1-3Galb1-4(Fuca1-3)GlcNAcb-Sp0	1850.25	151.581	8.19248	5.34187												287	Neu5Aca2-3Galb1-3GlcNAcb1-3Galb1-3GlcNAcb-Sp0	1055.25	984.794	93.3232	3.04662
332	GlcNAca1-4Galb1-4GlcNAcb1-3Galb1-4GlcNAcb-Sp0	1657.75	736.644	44.4364	4.7861												520	Neu5Aca2-3Galb1-4(Fuca1-3)GlcNAcb1-2Mana-Sp0	1043.5	538.482	51.6035	3.0127
333	GlcNAca1-4Galb1-3GalNAc-Sp14	2537.75	275.554	10.8582	7.32676												112	Gala1-3GalNAcb-Sp8	1033	617.999	59.8256	2.98238
334	Neu5Aca2-6Galb1-4GlcNAcb1-2Mana1-6(Mana1-3)Manb1-4GlcNAcb1-4GlcNAc-Sp12	967.75	294.881	30.4708	2.794												388	Fuca1-2Galb1-4GlcNAcb1-3GalNAca-Sp14	1022.75	497.746	48.6674	2.95279
335	Mana1-6(Neu5Aca2-6Galb1-4GlcNAcb1-2Mana1-3)Manb1-4GlcNAcb1-4GlcNAc-Sp12	370.25	95.3008	25.7396	1.06895												420	GlcNAcb1-2Mana1-6(GlcNAcb1-4)(GlcNAcb1-4(GlcNAcb1-2)Mana1-3)Manb1-4GlcNAcb1-4GlcNAc-Sp21	1006	371.68	36.9463	2.90443
336	Neu5Aca2-6Galb1-4GlcNAcb1-2Mana1-6Manb1-4GlcNAcb1-4GlcNAc-Sp12	354.5	179.537	50.6452	1.02348												400	Neu5Aca2-3Galb1-3GalNAcb1-4(Neu5Aca2-8Neu5Aca2-3)Galb1-4Glcb-Sp0	1003.25	541.831	54.0076	2.89649
337	Neu5Aca2-6Galb1-4GlcNAcb1-2Mana1-3Manb1-4GlcNAcb1-4GlcNAc-Sp12	503.75	207.269	41.1451	1.45438												54	Galb1-4GlcNAcb1-2Mana1-6(Galb1-4GlcNAcb1-2Mana1-3)Manb1-4GlcNAcb1-4GlcNAcb-Sp12	1002.25	494.703	49.3592	2.8936
338	Galb1-4GlcNAcb1-2Mana1-3Manb1-4GlcNAcb1-4GlcNAc-Sp12	1067.75	557.395	52.2027	3.08271												158	Galb1-4GlcNAcb1-3GalNAca-Sp8	971	266.715	27.468	2.80338
339	Galb1-4GlcNAcb1-2Mana1-6Manb1-4GlcNAcb1-4GlcNAc-Sp12	1061.75	167.943	15.8176	3.06539												60	Fuca1-2Galb1-3(Fuca1-4)GlcNAcb-Sp8	968	244.071	25.2139	2.79472
340	Mana1-6(Galb1-4GlcNAcb1-2Mana1-3)Manb1-4GlcNAcb1-4GlcNAcb-Sp12	140	235.791	168.422	0.404195												334	Neu5Aca2-6Galb1-4GlcNAcb1-2Mana1-6(Mana1-3)Manb1-4GlcNAcb1-4GlcNAc-Sp12	967.75	294.881	30.4708	2.794
341	GlcNAcb1-2Mana1-6(GlcNAcb1-2Mana1-3)Manb1-4GlcNAcb1-4(Fuca1-6)GlcNAcb-Sp22	1196.25	390.387	32.6343	3.4537												64	Fuca1-2Galb1-3GalNAcb1-4(Neu5Aca2-3)Galb1-4Glcb-Sp9	965.75	795.246	82.345	2.78822
342	Galb1-4GlcNAcb1-2Mana1-6(Galb1-4GlcNAcb1-2Mana1-3)Manb1-4GlcNAcb1-4(Fuca1-6)GlcNAcb-Sp22	918.5	380.016	41.3736	2.65181												408	Fuca1-2Galb1-4GlcNAcb1-2Mana1-6(Fuca1-2Galb1-4GlcNAcb1-2Mana1-3)Manb1-4GlcNAcb1-4(Fuca1-6)GlcNAcb-Sp22	961.25	574.341	59.7494	2.77523
343	Galb1-3GlcNAcb1-2Mana1-6(Galb1-3GlcNAcb1-2Mana1-3)Manb1-4GlcNAcb1-4(Fuca1-6)GlcNAcb-Sp22	152.25	177.457	116.556	0.439562												57	Neu5Aca2-6Galb1-4GlcNAcb1-2Mana1-6(Neu5Aca2-6Galb1-4GlcNAcb1-2Mana1-3)Manb1-4GlcNAcb1-4GlcNAcb-Sp24	957	235.777	24.6371	2.76296
344	(6S)GlcNAcb1-3Galb1-4GlcNAcb-Sp0	1189.25	289.199	24.3178	3.43349												405	Gala1-3(Fuca1-2)Galb1-4(Fuca1-3)GlcNAcb1-3GalNAc-Sp14	944.5	212.211	22.4681	2.72687
345	KDNa2-3Galb1-4(Fuca1-3)GlcNAc-Sp0	1553	579.799	37.3342	4.48368												458	Neu5Aca2-3Galb1-4GlcNAcb1-6(Neu5Aca2-3Galb1-4GlcNAcb1-3)GalNAca-Sp14	941	293.102	31.1479	2.71677
346	KDNa2-6Galb1-4GlcNAc-Sp0	644.75	127.8	19.8217	1.86146												368	GalNAcb1-4GlcNAcb1-2Mana1-6(GalNAcb1-4GlcNAcb1-2Mana1-3)Manb1-4GlcNAcb1-4GlcNAc-Sp12	919.25	272.878	29.6848	2.65397
347	KDNa2-3Galb1-4Glc-Sp0	3615.5	343.232	9.49335	10.4383												342	Galb1-4GlcNAcb1-2Mana1-6(Galb1-4GlcNAcb1-2Mana1-3)Manb1-4GlcNAcb1-4(Fuca1-6)GlcNAcb-Sp22	918.5	380.016	41.3736	2.65181
348	KDNa2-3Galb1-3GalNAca-Sp14	814.5	177.724	21.82	2.35155												260	Neu5Aca2-6GalNAcb1-4GlcNAcb-Sp0	904.25	567.015	62.7055	2.61067
349	Fuca1-2Galb1-3GlcNAcb1-2Mana1-6(Fuca1-2Galb1-3GlcNAcb1-2Mana1-3)Manb1-4GlcNAcb1-4GlcNAcb-Sp20	1351.75	477.813	35.3477	3.90265												115	Gala1-3Galb1-4GlcNAcb-Sp8	903.75	139.414	15.4262	2.60922
350	Fuca1-2Galb1-4GlcNAcb1-2Mana1-6(Fuca1-2Galb1-4GlcNAcb1-2Mana1-3)Manb1-4GlcNAcb1-4GlcNAcb-Sp20	1110.75	774.088	69.6905	3.20685												510	Galb1-3GlcNAcb1-2Mana-Sp0	901.75	252.588	28.0109	2.60345
351	Fuca1-2Galb1-4(Fuca1-3)GlcNAcb1-2Mana1-6(Fuca1-2Galb1-4(Fuca1-3)GlcNAcb1-2Mana1-3)Manb1-4GlcNAcb1-4GlcNAb-Sp20	3508.5	371.499	10.5885	10.1294												28	(3S)Galb1-3(Fuca1-4)GlcNAcb-Sp8	898	757.56	84.3608	2.59262
352	Gala1-3Galb1-4GlcNAcb1-2Mana1-6(Gala1-3Galb1-4GlcNAcb1-2Mana1-3)Manb1-4GlcNAcb1-4GlcNAcb-Sp20	638.75	444.464	69.5834	1.84414												70	Fuca1-2Galb1-4(Fuca1-3)GlcNAcb1-3Galb1-4(Fuca1-3)GlcNAcb1-3Galb1-4(Fuca1-3)GlcNAcb-Sp0	894.5	251.265	28.09	2.58252
353	Galb1-4GlcNAcb1-2Mana1-6(Mana1-3)Manb1-4GlcNAcb1-4GlcNAcb-Sp12	6532.25	2517.47	38.5391	18.8593												516	GlcNAcb1-2 Mana1-6(GlcNAcb1-4)(GlcNAcb1-2Mana1-3)Manb1-4GlcNAcb1-4(Fuca1-6)GlcNAc-Sp21	885.75	1015.82	114.685	2.55725
354	Fuca1-4(Galb1-3)GlcNAcb1-2Mana1-6(Fuca1-4(Galb1-3)GlcNAcb1-2Mana1-3)Manb1-4GlcNAcb1-4(Fuca1-6)GlcNAcb-Sp22	2027	423.328	20.8845	5.85217												390	GalNAca1-3GalNAcb1-3Gala1-4Galb1-4GlcNAcb-Sp0	881.5	105.939	12.018	2.54498
355	Neu5Aca2-6GlcNAcb1-4GlcNAc-Sp21	339.25	338.349	99.7345	0.979451												545	(3S)GlcAb1-3Galb1-4GlcNAcb1-3Galb1-4Glc-Sp0	876.5	394.629	45.0233	2.53055
356	Neu5Aca2-6GlcNAcb1-4GlcNAcb1-4GlcNAc-Sp21	410	169.066	41.2356	1.18371												409	GlcNAcb1-2(GlcNAcb1-6)Mana1-6(GlcNAcb1-2Mana1-3)Manb1-4GlcNAcb1-4GlcNAcb-Sp19	865	243.213	28.1171	2.49735
357	Galb1-4(Fuca1-3)GlcNAcb1-6(Fuca1-2Galb1-4GlcNAcb1-3)Galb1-4Glc-Sp21	409	522.588	127.772	1.18083												147	Galb1-3GlcNAcb1-3Galb1-4Glcb-Sp10	862.5	375.59	43.5466	2.49013
358	Galb1-4GlcNAcb1-2Mana1-6(Galb1-4GlcNAcb1-4(Galb1-4GlcNAcb1-2)Mana1-3)Manb1-4GlcNAcb1-4GlcNAc-Sp21	487.25	226.388	46.4624	1.40674												96	GalNAcb1-3Gala1-4Galb1-4GlcNAcb-Sp0	848.75	399.43	47.061	2.45043
359	GalNAca1-3(Fuca1-2)Galb1-4GlcNAcb1-2Mana1-6(GalNAca1-3(Fuca1-2)Galb1-4GlcNAcb1-2Mana1-3)Manb1-4GlcNAcb1-4GlcNAcb-Sp20	270.75	363.362	134.206	0.781684												55	Neu5Aca2-6Galb1-4GlcNAcb1-2Mana1-6(Neu5Aca2-6Galb1-4GlcNAcb1-2Mana1-3)Manb1-4GlcNAcb1-4GlcNAcb-Sp12	843.25	185.313	21.976	2.43455
360	Gala1-3(Fuca1-2)Galb1-4GlcNAcb1-2Mana1-6(Gala1-3(Fuca1-2)Galb1-4GlcNAcb1-2Mana1-3)Manb1-4GlcNAcb1-4GlcNAcb-Sp20	1267.5	1209.82	95.4491	3.65941												271	Neu5Acb2-6GalNAca-Sp8	841.5	198.236	23.5575	2.4295
361	Gala1-3Galb1-4(Fuca1-3)GlcNAcb1-2Mana1-6(Gala1-3Galb1-4(Fuca1-3)GlcNAcb1-2Mana1-3)Manb1-4GlcNAcb1-4GlcNAcb-Sp20	638.5	435.067	68.139	1.84342												166	Galb1-4GlcNAcb1-6(Galb1-3)GalNAc-Sp14	826.25	309.069	37.4062	2.38547
362	GalNAca1-3(Fuca1-2)Galb1-3GlcNAcb1-2Mana1-6(GalNAca1-3(Fuca1-2)Galb1-3GlcNAcb1-2Mana1-3)Manb1-4GlcNAcb1-4GlcNAcb-Sp20	251	285.296	113.664	0.724664												270	Galb1-3(Fuca1-4)GlcNAcb1-3Galb1-3(Fuca1-4)GlcNAcb-Sp0	826.25	680.45	82.354	2.38547
363	Galα1-3(Fucα1-2)Galβ1-3GlcNAcβ1-2Manα1-6(Galcα1-3(Fucα1-2)Galβ1-3GlcNAcβ1-2Manα1-3)Manβ1-4GlcNAcβ1-4GlcNAcβ-Sp20	319.75	466.069	145.76	0.923152												560	Galb1-3GalNAcb1-4(Neu5Aca2-8Neu5Aca2-8Neu5Aca2-3)Galb1-4Glcb-Sp21	825.25	689.868	83.595	2.38258
364	Fuca1-4(Fuca1-2Galb1-3)GlcNAcb1-2Mana1-3(Fuca1-4(Fuca1-2Galb1-3)GlcNAcb1-2Mana1-3)Manb1-4GlcNAcb1-4GlcNAcb-Sp19	1492.25	421.477	28.2444	4.30829												127	Galb1-3GlcNAcb1-3Galb1-4(Fuca1-3)GlcNAcb-Sp0	822.75	410.536	49.898	2.37537
365	Neu5Aca2-3Galb1-4GlcNAcb1-3GalNAc-Sp14	803.5	821.134	102.195	2.31979												557	Galb1-4GlcNAcb1-3Galb1-3GalNAca-Sp14	822.25	295.966	35.9946	2.37392
366	Neu5Aca2-6Galb1-4GlcNAcb1-3GalNAc-Sp14	590.5	185.538	31.4205	1.70484												274	Neu5Gca2-3Galb1-3GlcNAcb-Sp0	820	102	12.439	2.36743
367	Neu5Aca2-3Galb1-4(Fuca1-3)GlcNAcb1-3GalNAca-Sp14	1528	277.088	18.1341	4.4115												348	KDNa2-3Galb1-3GalNAca-Sp14	814.5	177.724	21.82	2.35155
368	GalNAcb1-4GlcNAcb1-2Mana1-6(GalNAcb1-4GlcNAcb1-2Mana1-3)Manb1-4GlcNAcb1-4GlcNAc-Sp12	919.25	272.878	29.6848	2.65397												451	Neu5Aca2-6Galb1-4GlcNAcb1-4Mana1-6(GlcNAcb1-4)(Neu5Aca2-6Galb1-4GlcNAcb1-4(Neu5Aca2-6Galb1-4GlcNAcb1-2)Mana1-3)Manb1-4GlcNAcb1-4GlcNAcb-Sp21	806.25	403.398	50.0339	2.32773
369	Galb1-3GalNAca1-3(Fuca1-2)Galb1-4Glc-Sp0	1518.75	1249.91	82.2986	4.38479												365	Neu5Aca2-3Galb1-4GlcNAcb1-3GalNAc-Sp14	803.5	821.134	102.195	2.31979
370	Galb1-3GalNAca1-3(Fuca1-2)Galb1-4GlcNAc-Sp0	309.25	306.344	99.0604	0.892838												138	Galb1-3GalNAca-Sp8	800.75	455.98	56.9441	2.31185
371	Galb1-3GlcNAcb1-3Galb1-4GlcNAcb1-6(Galb1-3GlcNAcb1-3)Galb1-4Glcb-Sp0	-55.75	164.607	-295.26	-0.160956												99	GalNAcb1-4GlcNAcb-Sp8	790.5	1172.8	148.362	2.28226
372	Galb1-4(Fuca1-3)GlcNAcb1-6(Galb1-3GlcNAcb1-3)Galb1-4Glc-Sp21	143.75	56.888	39.5743	0.415022												288	Neu5Aca2-3Galb1-4GlcNAcb1-3Galb1-3GlcNAcb-Sp0	788.25	418.291	53.0658	2.27576
373	Galb1-4GlcNAcb1-6(Fuca1-4(Fuca1-2Galb1-3)GlcNAcb1-3)Galb1-4Glc-Sp21	1617.75	228.176	14.1045	4.67062												551	Galb1-4GlcNAcb1-3Galb1-4GlcNAcb1-6(Galb1-3)GalNAca-Sp14	788	186.582	23.6779	2.27504
374	Galb1-4(Fuca1-3)GlcNAcb1-6(Fuca1-4(Fuca1-2Galb1-3)GlcNAcb1-3)Galb1-4Glc-Sp21	1197	836.897	69.9162	3.45587												251	Neu5Aca2-3Galb1-4(Fuca1-3)GlcNAcb1-3Galb1-4GlcNAcb-Sp8	776.75	104.427	13.444	2.24256
375	Galb1-3GlcNAcb1-3Galb1-4(Fuca1-3)GlcNAcb1-6(Galb1-3GlcNAcb1-3)Galb1-4Glc-Sp21	121.75	209.708	172.245	0.351505												225	Neu5Aca2-8Neu5Aca2-8Neu5Aca-Sp8	768.5	386.237	50.2586	2.21874
376	Galb1-4GlcNAcb1-6(Galb1-4GlcNAcb1-2)Mana1-6(Galb1-4GlcNAcb1-4(Galb1-4GlcNAcb1-2)Mana1-3)Manb1-4GlcNAcb1-4GlcNAcb-Sp21	220	453.576	206.171	0.635164												330	GlcNAca1-4Galb1-4GlcNAcb1-3Galb1-4Glcb-Sp0	765.25	445.39	58.2019	2.20936
377	GlcNAcb1-2Mana1-6(GlcNAcb1-4(GlcNAcb1-2)Mana1-3)Manb1-4GlcNAcb1-4GlcNAc-Sp21	105.5	287.57	272.578	0.30459												29	(3S)Galb1-3GalNAca-Sp8	760.25	253.628	33.3611	2.19492
378	Fuca1-2Galb1-3GalNAca1-3(Fuca1-2)Galb1-4Glcb-Sp0	2477.5	1746.65	70.5004	7.15281												177	GlcNAcb1-6(GlcNAcb1-3)Galb1-4GlcNAcb-Sp8	756.75	147.636	19.5092	2.18482
379	Fuca1-2Galb1-3GalNAca1-3(Fuca1-2)Galb1-4GlcNAcb-Sp0	3783.75	3341.19	88.3036	10.9241												108	Gala1-3(Fuca1-2)Galb-Sp18	753	305.052	40.5115	2.17399
380	Galb1-3GlcNAcb1-3GalNAca-Sp14	1075.75	498.442	46.3344	3.10581												120	Gala1-4Galb1-4GlcNAcb-Sp0	753	430.1	57.1182	2.17399
381	GalNAcb1-4(Neu5Aca2-3)Galb1-4GlcNAcb1-3GalNAca-Sp14	433.75	411.254	94.8137	1.25228												165	Galb1-4GlcNAcb1-6(Galb1-3)GalNAca-Sp8	748	158.923	21.2465	2.15956
382	GalNAca1-3(Fuca1-2)Galb1-3GalNAca1-3(Fuca1-2)Galb1-4GlcNAcb-Sp0	1074	359.012	33.4275	3.10075												223	Neu5Aca2-8Neu5Aca2-8Neu5Aca2-3Galb1-4Glcb-Sp0	743.5	89.8313	12.0822	2.14656
383	Gala1-3Galb1-3GlcNAcb1-2Mana1-6(Gala1-3Galb1-3GlcNAcb1-2Mana1-3)Manb1-4GlcNAcb1-4GlcNAc-Sp19	302.25	92.8166	30.7085	0.872628												241	Neu5Aca2-3Galb1-3GalNAcb1-3Gala1-4Galb1-4Glcb-Sp0	732.25	572.785	78.2226	2.11408
384	Gala1-3Galb1-3(Fuca1-4)GlcNAcb1-2Mana1-6(Gala1-3Galb1-3(Fuca1-4)GlcNAcb1-2Mana1-3)Manb1-4GlcNAcb1-4GlcNAc-Sp19	521.5	294.603	56.4915	1.50563												559	GlcNAcb1-6(Neu5Aca2-3Galb1-3)GalNAca-Sp14	730.75	458.427	62.7337	2.10975
385	GlcNAcb1-2Mana1-6(Galb1-4GlcNAcb1-2Mana1-3)Manb1-4GlcNAcb1-4GlcNAc-Sp12	78.75	55.0356	69.8865	0.22736												534	Neu5Gca2-8Neu5Gca2-3Galb1-4GlcNAcb1-3Galb1-4GlcNAc-Sp0	729.75	579.138	79.3612	2.10687
386	Galb1-4GlcNAcb1-2Mana1-6(GlcNAcb1-2Mana1-3)Manb1-4GlcNAcb1-4GlcNAc-Sp12	530.25	180.434	34.028	1.53089												306	Mana1-6(Mana1-3)Mana1-6(Mana1-3)Manb-Sp10	725	118.814	16.3881	2.09315
387	Neu5Aca2-3Galb1-3GlcNAcb1-3GalNAca-Sp14	28	260.608	930.744	0.080839												512	Neu5Aca2-3Galb1-3GlcNAcb1-2Mana-Sp0	722.5	444.598	61.5361	2.08593
388	Fuca1-2Galb1-4GlcNAcb1-3GalNAca-Sp14	1022.75	497.746	48.6674	2.95279												532	Neu5Aca2-8Neu5Gca2-3Galb1-4GlcNAc-Sp0	722	785.878	108.847	2.08449
389	Galb1-4(Fuca1-3)GlcNAcb1-3GalNAca-Sp14	1092.75	83.779	7.6668	3.15489												518	Galb1-4GlcNAcb1-2 Mana1-6(Galb1-4GlcNAcb1-4)(Galb1-4GlcNAcb1-2Mana1-3)Manb1-4GlcNAcb1-4(Fuca1-6)GlcNAc-Sp21	721	382.481	53.0486	2.0816
390	GalNAca1-3GalNAcb1-3Gala1-4Galb1-4GlcNAcb-Sp0	881.5	105.939	12.018	2.54498												321	Neu5Aca2-6Galb1-4GlcNAcb1-3Galb1-4GlcNAcb1-3Galb1-4GlcNAcb-Sp0	717.75	213.098	29.6898	2.07222
391	Gala1-4Galb1-3GlcNAcb1-2Mana1-6(Gala1-4Galb1-3GlcNAcb1-2Mana1-3)Manb1-4GlcNAcb1-4GlcNAcb-Sp19	-20.75	145.784	-702.573	-0.0599075												245	Neu5Aca2-3Galb1-4(6S)GlcNAcb-Sp8	714.5	270.284	37.8285	2.06284
392	Gala1-4Galb1-4GlcNAcb1-2Mana1-6(Gala1-4Galb1-4GlcNAcb1-2Mana1-3)Manb1-4GlcNAcb1-4GlcNAcb-Sp24	1208	534.949	44.2838	3.48763												491	Fuca1-2Galb1-3GlcNAcb1-6(Fuca1-2Galb1-3GlcNAcb1-3)GalNAca-Sp14	708.5	212.28	29.962	2.04552
393	Gala1-3Galb1-4GlcNAcb1-3GalNAca-Sp14	199	57.1781	28.7327	0.574534												426	Galb1-4GlcNAcb1-6(Galb1-4GlcNAcb1-2)Mana1-6(GlcNAcb1-4)(Galb1-4GlcNAcb1-4(Galb1-4GlcNAcb1-2)Mana1-3)Manb1-4GlcNAcb1-4GlcNAc-Sp21	698.5	524.809	75.1338	2.01664
394	Galb1-3GlcNAcb1-6Galb1-4GlcNAcb-Sp0	229	198.55	86.7029	0.661147												446	Galb1-4GlcNAcb1-6(Galb1-4GlcNAcb1-2)Mana1-6(Galb1-4GlcNAcb1-2Mana1-3)Manb1-4GlcNAcb1-4GlcNAcb-Sp19	689	485.009	70.3932	1.98922
395	Galb1-3GlcNAca1-6Galb1-4GlcNAcb-Sp0	174	110.68	63.609	0.502357												52	GlcNAcb1-2Mana1-6(GlcNAcb1-2Mana1-3)Manb1-4GlcNAcb1-4GlcNAcb-Sp12	684.5	267.919	39.1408	1.97622
396	GalNAcb1-3Gala1-6Galb1-4Glcb-Sp8	672.25	120.295	17.8944	1.94086												536	Neu5Aca2-8Neu5Aca2-3Galb1-4GlcNAc-Sp0	684.25	370.2	54.1031	1.9755
397	Gala1-3(Fuca1-2)Galb1-4(Fuca1-3)Glcb-Sp21	1932.25	666.911	34.5147	5.57861												94	GalNAcb1-3GalNAca-Sp8	677.25	82.1356	12.1278	1.95529
398	Galb1-4GlcNAcb1-6(Neu5Aca2-6Galb1-3GlcNAcb1-3)Galb1-4Glc-Sp21	215	160.978	74.8736	0.620728												396	GalNAcb1-3Gala1-6Galb1-4Glcb-Sp8	672.25	120.295	17.8944	1.94086
399	Galb1-3GalNAcb1-4(Neu5Aca2-8Neu5Aca2-3)Galb1-4Glcb-Sp0	8333.5	2244.25	26.9305	24.0597												246	Neu5Aca2-3Galb1-4(Fuca1-3)(6S)GlcNAcb-Sp8	671.75	353.798	52.6681	1.93941
400	Neu5Aca2-3Galb1-3GalNAcb1-4(Neu5Aca2-8Neu5Aca2-3)Galb1-4Glcb-Sp0	1003.25	541.831	54.0076	2.89649												226	GalNAcb1-4(Neu5Aca2-3)Galb1-4GlcNAcb-Sp0	667.5	330.29	49.4817	1.92714
401	Gala1-3(Fuca1-2)Galb1-4GlcNAcb1-3GalNAca-Sp14	1794	1024.64	57.1146	5.17947												514	GalNAcb1-4GlcNAcb1-2Mana-Sp0	667.5	475.556	71.2444	1.92714
402	GalNAca1-3(Fuca1-2)Galb1-4GlcNAcb1-3GalNAca-Sp14	2088	980.326	46.9505	6.02828												554	GlcNAcb1-3Galb1-4GlcNAcb1-6(Galb1-3)GalNAca-Sp14	667.25	264.368	39.6205	1.92642
403	GalNAca1-3GalNAcb1-3Gala1-4Galb1-4Glcb-Sp0	658.25	166.318	25.2666	1.90044												449	Neu5Aca2-3Galb1-4GlcNAcb1-6(Neu5Aca2-3Galb1-4GlcNAcb1-2)Mana1-6(GlcNAcb1-4)(Neu5Aca2-3Galb1-4GlcNAcb1-4(Neu5Aca2-3Galb1-4GlcNAcb1-2)Mana1-3)Manb1-4GlcNAcb1-4GlcNAcb-Sp21	666.5	625.086	93.7863	1.92426
404	Fuca1-2Galb1-4(Fuca1-3)GlcNAcb1-3GalNAca-Sp14	2842.25	161.865	5.69496	8.20588												539	Gala1-3Galb1-4GlcNAcb1-2Mana1-6(Gala1-3Galb1-4GlcNAcb1-2Mana1-3)Manb1-4GlcNAcb1-4GlcNAc-Sp24	665.75	206.876	31.0741	1.92209
405	Gala1-3(Fuca1-2)Galb1-4(Fuca1-3)GlcNAcb1-3GalNAc-Sp14	944.5	212.211	22.4681	2.72687												95	GalNAcb1-3(Fuca1-2)Galb-Sp8	662.5	481.991	72.7533	1.91271
406	GalNAca1-3(Fuca1-2)Galb1-4(Fuca1-3)GlcNAcb1-3GalNAc-Sp14	1337.5	61.7549	4.61719	3.86151												249	Neu5Aca2-3Galb1-4(Fuca1-3)GlcNAcb-Sp8	661.25	332.728	50.3181	1.9091
407	Galb1-4(Fuca1-3)GlcNAcb1-2Mana1-6(Galb1-4(Fuca1-3)GlcNAcb1-2Mana1-3)Manb1-4GlcNAcb1-4(Fuca1-6)GlcNAcb-Sp22	506.5	166.648	32.9019	1.46232												403	GalNAca1-3GalNAcb1-3Gala1-4Galb1-4Glcb-Sp0	658.25	166.318	25.2666	1.90044
408	Fuca1-2Galb1-4GlcNAcb1-2Mana1-6(Fuca1-2Galb1-4GlcNAcb1-2Mana1-3)Manb1-4GlcNAcb1-4(Fuca1-6)GlcNAcb-Sp22	961.25	574.341	59.7494	2.77523												256	Fuca1-2Galb1-4(6S)Glcb-Sp0	657.75	122.72	18.6576	1.89899
409	GlcNAcb1-2(GlcNAcb1-6)Mana1-6(GlcNAcb1-2Mana1-3)Manb1-4GlcNAcb1-4GlcNAcb-Sp19	865	243.213	28.1171	2.49735												118	Gala1-3Galb-Sp8	649.25	120.519	18.5629	1.87445
410	Fuca1-2Galb1-3GlcNAcb1-3GalNAc-Sp14	1258.5	266.611	21.1849	3.63342												318	Neu5,9Ac2a2-3Galb1-3GlcNAcb-Sp0	649.25	55.2653	8.51217	1.87445
411	Gala1-3(Fuca1-2)Galb1-3GlcNAcb1-3GalNAc-Sp14	1775.75	1029.21	57.9591	5.12678												346	KDNa2-6Galb1-4GlcNAc-Sp0	644.75	127.8	19.8217	1.86146
412	GalNAca1-3(Fuca1-2)Galb1-3GlcNAcb1-3GalNAc-Sp14	2618	851.941	32.5417	7.55845												352	Gala1-3Galb1-4GlcNAcb1-2Mana1-6(Gala1-3Galb1-4GlcNAcb1-2Mana1-3)Manb1-4GlcNAcb1-4GlcNAcb-Sp20	638.75	444.464	69.5834	1.84414
413	Gala1-3Galb1-3GlcNAcb1-3GalNAc-Sp14	2545.25	1307.92	51.3867	7.34841												361	Gala1-3Galb1-4(Fuca1-3)GlcNAcb1-2Mana1-6(Gala1-3Galb1-4(Fuca1-3)GlcNAcb1-2Mana1-3)Manb1-4GlcNAcb1-4GlcNAcb-Sp20	638.5	435.067	68.139	1.84342
414	Fuca1-2Galb1-3GlcNAcb1-2Mana1-6(Fuca1-2Galb1-3GlcNAcb1-2Mana1-3)Manb1-4GlcNAcb1-4(Fuca1-6)GlcNAcb-Sp22	1188.25	414.906	34.9174	3.4306												316	Neu5Aca2-3Galb1-4GlcNAcb1-2Mana1-6(Neu5Aca2-6Galb1-4GlcNAcb1-2Mana1-3)Manb1-4GlcNAcb1-4GlcNAcb-Sp12	630.5	207.6	32.9262	1.82032
415	Gala1-3(Fuca1-2)Galb1-4GlcNAcb1-2Mana1-6(Gala1-3(Fuca1-2)Galb1-4GlcNAcb1-2Mana1-3)Manb1-4GlcNAcb1-4(Fuca1-6)GlcNAcb-Sp22	367.5	270.228	73.5313	1.06101												284	Galb1-4(Fuca1-3)(6S)Glcb-Sp0	620.25	106.784	17.2164	1.79073
416	Galb1-3GlcNAcb1-6(Galb1-3GlcNAcb1-2)Mana1-6(Galb1-3GlcNAcb1-2Mana1-3)Manb1-4GlcNAcb1-4GlcNAcb-Sp19	1504	501.004	33.3114	4.34221												326	Neu5Aca2-3Galb1-4(Fuca1-3)GlcNAcb1-6(Neu5Aca2-3Galb1-3)GalNAc-Sp14	618.25	334.582	54.1175	1.78495
417	Galb1-4GlcNAcb1-6(Fuca1-2Galb1-3GlcNAcb1-3)Galb1-4Glc-Sp21	424	245.475	57.8951	1.22413												230	Neu5Aca2-6(Neu5Aca2-3)GalNAca-Sp8	607.5	212.419	34.966	1.75392
418	Fuca1-3GlcNAcb1-6(Galb1-4GlcNAcb1-3)Galb1-4Glc-Sp21	189.25	163.098	86.1812	0.546385												542	GalNAcb1-4GlcNAcb1-3GalNAcb1-4GlcNAcb-Sp0	605	94.6185	15.6394	1.7467
419	GlcNAcb1-2Mana1-6(GlcNAcb1-4)(GlcNAcb1-2Mana1-3)Manb1-4GlcNAcb1-4GlcNAc-Sp21	491.5	249.648	50.7932	1.41901												453	Neu5Aca2-6Galb1-4GlcNAcb1-6(Neu5Aca2-6Galb1-4GlcNAcb1-2)Mana1-6(GlcNAcb1-4)(Neu5Aca2-6Galb1-4GlcNAcb1-4(Neu5Aca2-6Galb1-4GlcNAcb1-2)Mana1-3)Manb1-4GlcNAcb1-4GlcNAcb-Sp21	598.25	331.878	55.4748	1.72721
420	GlcNAcb1-2Mana1-6(GlcNAcb1-4)(GlcNAcb1-4(GlcNAcb1-2)Mana1-3)Manb1-4GlcNAcb1-4GlcNAc-Sp21	1006	371.68	36.9463	2.90443												366	Neu5Aca2-6Galb1-4GlcNAcb1-3GalNAc-Sp14	590.5	185.538	31.4205	1.70484
421	GlcNAcb1-6(GlcNAcb1-2)Mana1-6(GlcNAcb1-4)(GlcNAcb1-2Mana1-3)Manb1-4GlcNAcb1-4GlcNAc-Sp21	3209.75	1100.46	34.2849	9.26689												151	Galb1-4(Fuca1-3)GlcNAcb-Sp8	589	481.244	81.7052	1.70051
422	GlcNAcb1-6(GlcNAcb1-2)Mana1-6(GlcNAcb1-4)(GlcNAcb1-4(GlcNAcb1-2)Mana1-3)Manb1-4GlcNAcb1-4GlcNAc-Sp21	1629	767.724	47.1286	4.7031												240	Neu5Aca2-3Galb-Sp8	588.75	378.827	64.3444	1.69978
423	Galb1-4GlcNAcb1-2Mana1-6(GlcNAcb1-4)(Galb1-4GlcNAcb1-2Mana1-3)Manb1-4GlcNAcb1-4GlcNAc-Sp21	4117	2496.33	60.6346	11.8862												549	Galb1-4GlcNAcb1-3Galb1-4GlcNAcb1-2Mana1-6(Galb1-4GlcNAcb1-3Galb1-4GlcNAcb1-2Mana1-3)Manb1-4GlcNAcb1-4(Fuca1-6)GlcNAcb-Sp24	585.5	130.406	22.2725	1.6904
424	Galb1-4GlcNAcb1-2Mana1-6(GlcNAcb1-4)(Galb1-4GlcNAcb1-4(Galb1-4GlcNAcb1-2)Mana1-3)Manb1-4GlcNAcb1-4GlcNAc-Sp21	1158	531.307	45.8815	3.34327												558	Neu5Aca2-6Galb1-4GlcNAcb1-6(Galb1-3)GalNAca-Sp14	574.25	268.594	46.7731	1.65792
425	Galb1-4GlcNAcb1-6(Galb1-4GlcNAcb1-2)Mana1-6(GlcNAcb1-4)(Galb1-4GlcNAcb1-2Mana1-3)Manb1-4GlcNAcb1-4GlcNAc-Sp21	1851.5	1147.97	62.0023	5.34548												206	Mana1-2Mana1-2Mana1-3Mana-Sp9	567.75	732.606	129.037	1.63915
426	Galb1-4GlcNAcb1-6(Galb1-4GlcNAcb1-2)Mana1-6(GlcNAcb1-4)(Galb1-4GlcNAcb1-4(Galb1-4GlcNAcb1-2)Mana1-3)Manb1-4GlcNAcb1-4GlcNAc-Sp21	698.5	524.809	75.1338	2.01664												309	Neu5Aca2-3Galb1-4GlcNAcb1-6(Neu5Aca2-3Galb1-3)GalNAca-Sp14	564.5	82.4965	14.6141	1.62977
427	Galb1-4Galb-Sp10	15319.8	3003.36	19.6045	44.2298												150	Galb1-4(Fuca1-3)GlcNAcb-Sp0	562.5	225.853	40.1517	1.624
428	Galb1-6Galb-Sp10	10396.5	2972.04	28.5869	30.0158												113	Gala1-3Galb1-4(Fuca1-3)GlcNAcb-Sp8	557.5	448.62	80.47	1.60956
429	Neu5Aca2-3Galb1-4GlcNAcb1-3Galb-Sp8	1237.5	633.891	51.2235	3.57279												175	GlcNAcb1-6(GlcNAcb1-3)GalNAca-Sp8	553.75	85.0583	15.3604	1.59874
430	GalNAcb1-6GalNAcb-Sp8	16855.8	8826.43	52.3645	48.6644												233	Neu5Aca2-3Galb1-3(6S)GlcNAc-Sp8	546	389.38	71.315	1.57636
431	(6S)Galb1-3GlcNAcb-Sp0	2112.25	1594.28	75.4776	6.09829												307	Mana1-2Mana1-6(Mana1-3)Mana1-6(Mana1-2Mana1-2Mana1-3)Mana-Sp9	545.25	123.565	22.662	1.5742
432	(6S)Galb1-3(6S)GlcNAc-Sp0	17967	3381.77	18.8221	51.8726												319	Neu5Aca2-6Galb1-4GlcNAcb1-3Galb1-3GlcNAcb-Sp0	545.25	144.569	26.5143	1.5742
433	Fuca1-2Galb1-4 GlcNAcb1-2Mana1-6(Fuca1-2Galb1-4GlcNAcb1-2(Fuca1-2Galb1-4GlcNAcb1-4)Mana1-3)Manb1-4GlcNAcb1-4GlcNAcb-Sp12	1283	413.656	32.2413	3.70416												304	MurNAcb1-4GlcNAcb-Sp10	544.25	105.063	19.3042	1.57131
434	Fuca1-2Galb1-4(Fuca1-3)GlcNAcb1-2Mana1-6(Fuca1-2Galb1-4(Fuca1-3)GlcNAcb1-4(Fuca1-2Galb1-4(Fuca1-3)GlcNAcb1-2)Mana1-3)Manb1-4GlcNAcb1-4GlcNAcb-Sp12	1922.75	693.736	36.0804	5.55118												72	Fuca1-2Galb1-4(Fuca1-3)GlcNAcb-Sp8	542.25	250.888	46.268	1.56553
435	Galb1-4(Fuca1-3)GlcNAcb1-6GalNAc-Sp14	3025.25	747.165	24.6976	8.73422												253	Neu5Aca2-3Galb1-4GlcNAcb-Sp0	539	243.818	45.2353	1.55615
436	Galb1-4GlcNAcb1-2Mana-Sp0	10487.8	2938.32	28.0167	30.2793												281	Neu5Aca2-3Galb1-4GlcNAcb1-6(Galb1-3)GalNAca-Sp14	537.5	58.0718	10.8041	1.55182
437	Fuca1-2Galb1-4GlcNAcb1-6(Fuca1-2Galb1-4GlcNAcb1-3)GalNAc-Sp14	2672.25	768.892	28.7732	7.71507												262	Neu5Aca2-6Galb1-4GlcNAcb-Sp8	536.75	77.9503	14.5226	1.54965
438	Gala1-3(Fuca1-2)Galb1-4GlcNAcb1-6(Gala1-3(Fuca1-2)Galb1-4GlcNAcb1-3)GalNAc-Sp14	5637	1345.79	23.8742	16.2746												386	Galb1-4GlcNAcb1-2Mana1-6(GlcNAcb1-2Mana1-3)Manb1-4GlcNAcb1-4GlcNAc-Sp12	530.25	180.434	34.028	1.53089
439	GalNAca1-3(Fuca1-2)Galb1-4GlcNAcb1-6(GalNAca1-3(Fuca1-2)Galb1-4GlcNAcb1-3)GalNAc-Sp14	1464.25	294.482	20.1114	4.22745												384	Gala1-3Galb1-3(Fuca1-4)GlcNAcb1-2Mana1-6(Gala1-3Galb1-3(Fuca1-4)GlcNAcb1-2Mana1-3)Manb1-4GlcNAcb1-4GlcNAc-Sp19	521.5	294.603	56.4915	1.50563
440	Neu5Aca2-8Neu5Aca2-3Galb1-3GalNAcb1-4(Neu5Aca2-8Neu5Aca2-3)Galb1-4Glcb-Sp0	1188	193.924	16.3236	3.42988												194	Glca1-4Glcb-Sp8	512	181.696	35.4874	1.4782
441	GalNAcb1-4Galb1-4Glcb-Sp0	14766.2	2587.41	17.5224	42.6317												110	Gala1-3GalNAca-Sp8	509.5	322.533	63.3039	1.47098
442	GalNAca1-3(Fuca1-2)Galb1-4GlcNAcb1-2Mana1-6(GalNAca1-3(Fuca1-2)Galb1-4GlcNAcb1-2Mana1-3)Manb1-4GlcNAcb1-4(Fuca1-6)GlcNAcb-Sp22	2532	894.931	35.3448	7.31015												407	Galb1-4(Fuca1-3)GlcNAcb1-2Mana1-6(Galb1-4(Fuca1-3)GlcNAcb1-2Mana1-3)Manb1-4GlcNAcb1-4(Fuca1-6)GlcNAcb-Sp22	506.5	166.648	32.9019	1.46232
443	Gala1-3(Fuca1-2)Galb1-3GlcNAcb1-2Mana1-6(Gala1-3(Fuca1-2)Galb1-3GlcNAcb1-2Mana1-3)Manb1-4GlcNAcb1-4(Fuca1-6)GlcNAcb-Sp22	1633	285.677	17.494	4.71465												337	Neu5Aca2-6Galb1-4GlcNAcb1-2Mana1-3Manb1-4GlcNAcb1-4GlcNAc-Sp12	503.75	207.269	41.1451	1.45438
444	Neu5Aca2-6Galb1-4GlcNAcb1-6(Fuca1-2Galb1-3GlcNAcb1-3)Galb1-4Glc-Sp21	2171.25	475.964	21.9212	6.26863												489	GalNAcb1-4(Fuca1-3)(6S)GlcNAcb-Sp8	502	256.223	51.0404	1.44933
445	GalNAca1-3(Fuca1-2)Galb1-3GlcNAcb1-2Mana1-6(GalNAca1-3(Fuca1-2)Galb1-3GlcNAcb1-2Mana1-3)Manb1-4GlcNAcb1-4(Fuca1-6)GlcNAcb-Sp22	3052.75	804.304	26.3469	8.81362												176	GlcNAcb1-6(GlcNAcb1-3)GalNAca-Sp14	499.5	112.764	22.5753	1.44211
446	Galb1-4GlcNAcb1-6(Galb1-4GlcNAcb1-2)Mana1-6(Galb1-4GlcNAcb1-2Mana1-3)Manb1-4GlcNAcb1-4GlcNAcb-Sp19	689	485.009	70.3932	1.98922												419	GlcNAcb1-2Mana1-6(GlcNAcb1-4)(GlcNAcb1-2Mana1-3)Manb1-4GlcNAcb1-4GlcNAc-Sp21	491.5	249.648	50.7932	1.41901
447	Neu5Aca2-3Galb1-4GlcNAcb1-4Mana1-6(GlcNAcb1-4)(Neu5Aca2-3Galb1-4GlcNAcb1-4(Neu5Aca2-3Galb1-4GlcNAcb1-2)Mana1-3)Manb1-4GlcNAcb1-4GlcNAcb-Sp21	2768.5	1859.58	67.1692	7.99296												272	Neu5Acb2-6Galb1-4GlcNAcb-Sp8	491.25	737.201	150.066	1.41829
448	Neu5Aca2-3Galb1-4GlcNAcb1-6(Neu5Aca2-3Galb1-4GlcNAcb1-2)Mana1-6(GlcNAcb1-4)(Neu5Aca2-3Galb1-4GlcNAcb1-2Mana1-3)Manb1-4GlcNAcb1-4GlcNAcb-Sp21	2824.75	1586.45	56.1625	8.15536												358	Galb1-4GlcNAcb1-2Mana1-6(Galb1-4GlcNAcb1-4(Galb1-4GlcNAcb1-2)Mana1-3)Manb1-4GlcNAcb1-4GlcNAc-Sp21	487.25	226.388	46.4624	1.40674
449	Neu5Aca2-3Galb1-4GlcNAcb1-6(Neu5Aca2-3Galb1-4GlcNAcb1-2)Mana1-6(GlcNAcb1-4)(Neu5Aca2-3Galb1-4GlcNAcb1-4(Neu5Aca2-3Galb1-4GlcNAcb1-2)Mana1-3)Manb1-4GlcNAcb1-4GlcNAcb-Sp21	666.5	625.086	93.7863	1.92426												523	Gala1-3(Fuca1-2)Galb1-3GalNAcb1-3Gala1-4Galb1-4Glc-Sp21	483.75	206.026	42.5895	1.39664
450	Neu5Aca2-6Galb1-4GlcNAcb1-2Mana1-6(GlcNAcb1-4)(Neu5Aca2-6Galb1-4GlcNAcb1-2Mana1-3)Manb1-4GlcNAcb1-4GlcNAcb-Sp21	2255.25	661.113	29.3144	6.51115												310	Neu5Aca2-6Galb1-4GlcNAcb1-2Mana1-6(Neu5Aca2-3Galb1-4GlcNAcb1-2Mana1-3)Manb1-4GlcNAcb1-4GlcNAcb-Sp12	479	214.607	44.8031	1.38292
451	Neu5Aca2-6Galb1-4GlcNAcb1-4Mana1-6(GlcNAcb1-4)(Neu5Aca2-6Galb1-4GlcNAcb1-4(Neu5Aca2-6Galb1-4GlcNAcb1-2)Mana1-3)Manb1-4GlcNAcb1-4GlcNAcb-Sp21	806.25	403.398	50.0339	2.32773												268	Neu5Aca2-8Neu5Aca-Sp8	478.25	107.14	22.4024	1.38076
452	Neu5Aca2-6Galb1-4GlcNAcb1-6(Neu5Aca2-6Galb1-4GlcNAcb1-2)Mana1-6(GlcNAcb1-4)(Neu5Aca2-6Galb1-4GlcNAcb1-2Mana1-3)Manb1-4GlcNAcb1-4GlcNAcb-Sp21	2994.5	413.519	13.8093	8.64544												143	Galb1-3GalNAcb1-4(Neu5Aca2-3)Galb1-4Glcb-Sp0	476.25	190.418	39.9827	1.37498
453	Neu5Aca2-6Galb1-4GlcNAcb1-6(Neu5Aca2-6Galb1-4GlcNAcb1-2)Mana1-6(GlcNAcb1-4)(Neu5Aca2-6Galb1-4GlcNAcb1-4(Neu5Aca2-6Galb1-4GlcNAcb1-2)Mana1-3)Manb1-4GlcNAcb1-4GlcNAcb-Sp21	598.25	331.878	55.4748	1.72721												109	Gala1-4(Gala1-3)Galb1-4GlcNAcb-Sp8	475.75	221.402	46.5375	1.37354
454	Gala1-3(Fuca1-2)Galb1-3GalNAca-Sp8	1613	499.379	30.9596	4.6569												32	(3S)Galb1-4(Fuca1-3)GlcNAc-Sp0	472.25	312.288	66.1276	1.36344
455	Gala1-3(Fuca1-2)Galb1-3GalNAcb-Sp8	4799.25	666.808	13.894	13.8559												315	Neu5Aca2-3Galb1-4GlcNAcb1-2Mana1-6(Neu5Aca2-3Galb1-4GlcNAcb1-2Mana1-3)Manb1-4GlcNAcb1-4GlcNAcb-Sp12	458.5	83.9623	18.3124	1.32374
456	Glca1-6Glca1-6Glca1-6Glcb-Sp10	6762	3279.73	48.5024	19.5226												325	GalNAca1-3(Fuca1-2)Galb1-4GlcNAcb1-3Galb1-4GlcNAcb1-3Galb1-4GlcNAcb-Sp0	455.75	71.6955	15.7313	1.3158
457	Glca1-4Glca1-4Glca1-4Glcb-Sp10	7205.5	1051.16	14.5882	20.803												152	Galb1-4(Fuca1-3)GlcNAcb1-3Galb1-4(Fuca1-3)GlcNAcb-Sp0	453.75	325.086	71.6443	1.31002
458	Neu5Aca2-3Galb1-4GlcNAcb1-6(Neu5Aca2-3Galb1-4GlcNAcb1-3)GalNAca-Sp14	941	293.102	31.1479	2.71677												311	Galb1-4GlcNAcb1-2Mana1-6(Neu5Aca2-6Galb1-4GlcNAcb1-2Mana1-3)Manb1-4GlcNAcb1-4GlcNAcb-Sp12	451.5	80.4591	17.8204	1.30353
459	Fuca1-2Galb1-4(Fuca1-3)GlcNAcb1-2Mana1-6(Fuca1-2Galb1-4(Fuca1-3)GlcNAcb1-2Mana1-3)Manb1-4GlcNAcb1-4(Fuca1-6)GlcNAcb-Sp24	5959.75	273.11	4.58257	17.2064												526	GlcNAcb1-3Galb1-4GlcNAcb1-2Mana1-6(GlcNAcb1-3Galb1-4GlcNAcb1-2Mana1-3)Manb1-4GlcNAcb1-4GlcNAcb-Sp25	446.5	70.297	15.744	1.28909
460	Fuca1-2Galb1-3(Fuca1-4)GlcNAcb1-2Mana1-6(Fuca1-2Galb1-3(Fuca1-4)GlcNAcb1-2Mana1-3)Manb1-4GlcNAcb1-4(Fuca1-6)GlcNAcb1-4(Fuca1-6)GlcNAcb-Sp19	5003	700.478	14.0012	14.4442												210	Mana1-2Mana1-2Mana1-6(Mana1-3)Mana-Sp9	440.5	170.085	38.6119	1.27177
461	GlcNAcb1-6(GlcNAcb1-2)Mana1-6(GlcNAcb1-2Mana1-3)Manb1-4GlcNAcb1-4(Fuca1-6)GlcNAcb-Sp24	1717.5	120.746	7.03035	4.95861												381	GalNAcb1-4(Neu5Aca2-3)Galb1-4GlcNAcb1-3GalNAca-Sp14	433.75	411.254	94.8137	1.25228
462	Galb1-3GlcNAcb1-2Mana1-6(GlcNAcb1-4)(Galb1-3GlcNAcb1-2Mana1-3)Manb1-4GlcNAcb1-4GlcNAcb-Sp21	5147.5	1152.81	22.3955	14.8614												50	Mana1-6(Mana1-3)Manb1-4GlcNAcb1-4GlcNAcb-Sp12	430.25	97.8617	22.7453	1.24218
463	Neu5Aca2-6Galb1-4GlcNAcb1-6(Galb1-3GlcNAcb1-3)Galb1-4Glcb-Sp21	1590.5	555.099	34.9009	4.59194												153	Galb1-4(Fuca1-3)GlcNAcb1-3Galb1-4(Fuca1-3)GlcNAcb1-3Galb1-4(Fuca1-3)GlcNAcb-Sp0	429.5	21.1739	4.92989	1.24001
464	Neu5Aca2-3Galb1-4GlcNAcb1-2Mana-Sp0	14398	1112.16	7.72438	41.5686												296	Galb1-4GlcNAca1-6Galb1-4GlcNAcb-Sp0	429	74.099	17.2725	1.23857
465	Neu5Aca2-3Galb1-4GlcNAcb1-6GalNAca-Sp14	1458	312.815	21.4551	4.2094												179	GlcNAcb1-3GalNAca-Sp14	428	251.795	58.8306	1.23568
466	Neu5Aca2-6Galb1-4GlcNAcb1-6GalNAca-Sp14	19232	5100.02	26.5184	55.5248												417	Galb1-4GlcNAcb1-6(Fuca1-2Galb1-3GlcNAcb1-3)Galb1-4Glc-Sp21	424	245.475	57.8951	1.22413
467	Neu5Aca2-6Galb1-4 GlcNAcb1-6(Neu5Aca2-6Galb1-4GlcNAcb1-3)GalNAca-Sp14	1493.25	267.475	17.9123	4.31117												263	Neu5Aca2-6Galb1-4GlcNAcb1-3Galb1-4(Fuca1-3)GlcNAcb1-3Galb1-4(Fuca1-3)GlcNAcb-Sp0	420.75	280.768	66.7305	1.21475
468	Neu5Aca2-6Galb1-4GlcNAcb1-2Mana1-6(Neu5Aca2-6Galb1-4GlcNAcb1-2Mana1-3)Manb1-4GlcNAcb1-4(Fuca1-6)GlcNAcb-Sp24	251.5	205.226	81.6008	0.726107												356	Neu5Aca2-6GlcNAcb1-4GlcNAcb1-4GlcNAc-Sp21	410	169.066	41.2356	1.18371
469	Neu5Aca2-3Galb1-4GlcNAcb1-2Mana1-6(Neu5Aca2-3Galb1-4GlcNAcb1-2Mana1-3)Manb1-4GlcNAcb1-4(Fuca1-6)GlcNAcb-Sp24	1866.75	475.914	25.4943	5.38951												357	Galb1-4(Fuca1-3)GlcNAcb1-6(Fuca1-2Galb1-4GlcNAcb1-3)Galb1-4Glc-Sp21	409	522.588	127.772	1.18083
470	Mana1-6(Mana1-3)Manb1-4GlcNAcb1-4(Fuca1-6)GlcNAcb-Sp19	6514.5	1575.97	24.1917	18.8081												509	GalNAca1-3(Fuca1-2)Galb1-4 GlcNAcb1-2Mana-Sp0	400.25	70.5047	17.6152	1.15556
471	Galb1-4GlcNAcb1-6(Galb1-4GlcNAcb1-2)Mana1-6(Galb1-4GlcNAcb1-2Mana1-3)Manb1-4GlcNAcb1-4(Fuca1-6)GlcNAcb-Sp24	5949.75	2914.88	48.9916	17.1776												477	Neu5Aca2-3Galb1-3GlcNAcb1-6GalNAca-Sp14	384.5	63.4429	16.5001	1.11009
472	Neu5Aca2-3Galb1-3GlcNAcb1-2Mana1-6(GlcNAcb1-4)(Neu5Aca2-3Galb1-3GlcNAcb1-2Mana1-3)Manb1-4GlcNAcb1-4GlcNAc-Sp21	17400.2	1476.12	8.4833	50.2364												276	Neu5Gca2-3Galb1-4GlcNAcb-Sp0	384	54.9727	14.3158	1.10865
473	Neu5Aca2-6Galb1-4GlcNAcb1-6(Fuca1-2Galb1-4(Fuca1-3)GlcNAcb1-3)Galb1-4Glc-Sp21	3406	933.234	27.3997	9.83349												156	Galb1-4GalNAca1-3(Fuca1-2)Galb1-4GlcNAcb-Sp8	383.25	305.96	79.833	1.10648
474	Galb1-3GlcNAcb1-6GalNAca-Sp14	3917.5	2274.14	58.0508	11.3102												232	Neu5Aca2-3GalNAcb1-4GlcNAcb-Sp0	381.5	394.314	103.359	1.10143
475	Gala1-3Galb1-3GlcNAcb1-6GalNAca-Sp14	1214	289.215	23.8233	3.50495												479	Galb1-4(Fuca1-3)GlcNAcb1-6(Neu5Aca2-6(Neu5Aca2-3Galb1-3)GlcNAcb1-3)Galb1-4Glc-Sp21	379.5	70.1831	18.4936	1.09566
476	Galb1-3(Fuca1-4)GlcNAcb1-6GalNAca-Sp14	4368.25	1626.96	37.2451	12.6116												243	Fuca1-2(6S)Galb1-4Glcb-Sp0	373	242.065	64.8967	1.07689
477	Neu5Aca2-3Galb1-3GlcNAcb1-6GalNAca-Sp14	384.5	63.4429	16.5001	1.11009												173	GlcNAca1-6Galb1-4GlcNAcb-Sp8	370.75	74.1682	20.0049	1.07039
478	(3S)Galb1-3(Fuca1-4)GlcNAcb-Sp0	357.75	39.7524	11.1118	1.03286												335	Mana1-6(Neu5Aca2-6Galb1-4GlcNAcb1-2Mana1-3)Manb1-4GlcNAcb1-4GlcNAc-Sp12	370.25	95.3008	25.7396	1.06895
479	Galb1-4(Fuca1-3)GlcNAcb1-6(Neu5Aca2-6(Neu5Aca2-3Galb1-3)GlcNAcb1-3)Galb1-4Glc-Sp21	379.5	70.1831	18.4936	1.09566												130	Fuca1-4(Galb1-3)GlcNAcb-Sp8	368.75	75.5794	20.4961	1.06462
480	Fuca1-2Galb1-4GlcNAcb1-6GalNAca-Sp14	1092	119.41	10.935	3.15272												415	Gala1-3(Fuca1-2)Galb1-4GlcNAcb1-2Mana1-6(Gala1-3(Fuca1-2)Galb1-4GlcNAcb1-2Mana1-3)Manb1-4GlcNAcb1-4(Fuca1-6)GlcNAcb-Sp22	367.5	270.228	73.5313	1.06101
481	Gala1-3Galb1-4GlcNAcb1-6GalNAca-Sp14	1546	619.084	40.0442	4.46347												56	Neu5Aca2-6Galb1-4GlcNAcb1-2Mana1-6(Neu5Aca2-6Galb1-4GlcNAcb1-2Man-a1-3)Manb1-4GlcNAcb1-4GlcNAcb-Sp21	366.5	66.6858	18.1953	1.05812
482	Galb1-4(Fuca1-3)GlcNAcb1-2Mana-Sp0	16959.2	8265.01	48.7345	48.9632												21	GlcNAcb1-6(GlcNAcb1-4)(GlcNAcb1-3)GlcNAc-Sp8	362.75	170.933	47.1216	1.0473
483	Fuca1-2(6S)Galb1-3GlcNAcb-Sp0	3185.5	1416.04	44.4526	9.19688												478	(3S)Galb1-3(Fuca1-4)GlcNAcb-Sp0	357.75	39.7524	11.1118	1.03286
484	Gala1-3(Fuca1-2)Galb1-4GlcNAcb1-6GalNAca-Sp14	20681.8	9592.47	46.3814	59.7104												192	GlcNAcb1-6GalNAca-Sp14	356.25	209.638	58.8459	1.02853
485	Fuca1-2Galb1-4GlcNAcb1-2Mana-Sp0	11082	2389.52	21.5621	31.9949												76	Fuca1-2Galb1-4GlcNAcb-Sp8	355.25	128.092	36.0569	1.02564
486	Fuca1-2Galb1-3(6S)GlcNAcb-Sp0	3247.5	2115.36	65.1382	9.37588												336	Neu5Aca2-6Galb1-4GlcNAcb1-2Mana1-6Manb1-4GlcNAcb1-4GlcNAc-Sp12	354.5	179.537	50.6452	1.02348
487	Fuca1-2(6S)Galb1-3(6S)GlcNAcb-Sp0	4503	829.137	18.413	13.0006												119	Gala1-4(Fuca1-2)Galb1-4GlcNAcb-Sp8	350.75	112.266	32.0073	1.01265
488	Neu5Aca2-6GalNAcb1-4(6S)GlcNAcb-Sp8	8162	1911.23	23.4162	23.5646												294	Galb1-4GlcNAcb1-6(Galb1-4GlcNAcb1-3)Galb1-4GlcNAc-Sp0	350.75	382.721	109.115	1.01265
489	GalNAcb1-4(Fuca1-3)(6S)GlcNAcb-Sp8	502	256.223	51.0404	1.44933												142	Galb1-3GalNAcb1-3Gala1-4Galb1-4Glcb-Sp0	350.25	226.098	64.5533	1.01121
490	(3S)GalNAcb1-4(Fuca1-3)GlcNAcb-Sp8	6229.5	3475.57	55.7921	17.9852												46	Neu5Aca2-3(6S)Galb1-4GlcNAcb-Sp8	347.75	247.832	71.2674	1.00399
491	Fuca1-2Galb1-3GlcNAcb1-6(Fuca1-2Galb1-3GlcNAcb1-3)GalNAca-Sp14	708.5	212.28	29.962	2.04552												266	Neu5Aca2-6Galb1-4Glcb-Sp8	347	40.4722	11.6635	1.00183
492	GalNAca1-3(Fuca1-2)Galb1-3GlcNAcb1-6GalNAca-Sp14	3029.75	1536.29	50.7068	8.74721												355	Neu5Aca2-6GlcNAcb1-4GlcNAc-Sp21	339.25	338.349	99.7345	0.979451
493	GlcNAcb1-6(GlcNAcb1-2)Mana1-6(GlcNAcb1-4)(GlcNAcb1-4(GlcNAcb1-2)Mana1-3)Manb1-4GlcNAcb1-4(Fuca1-6)GlcNAc-Sp21	4498	2699.9	60.0246	12.9862												264	Neu5Aca2-6Galb1-4GlcNAcb1-3Galb1-4GlcNAcb-Sp0	336.25	213.112	63.3792	0.97079
494	Galb1-4GlcNAcb1-6(Galb1-4GlcNAcb1-2)Mana1-6(GlcNAcb1-4)Galb1-4GlcNAcb1-4(Gal b1-4GlcNAcb1-2)Mana1-3)Manb1-4GlcNAcb1-4(Fuca1-6)GlcNAc-Sp21	2131	1843.86	86.5256	6.15242												295	GlcNAcb1-6(Galb1-4GlcNAcb1-3)Galb1-4GlcNAc-Sp0	332	165.342	49.8018	0.958519
495	Galb1-3GlcNAca1-3Galb1-4GlcNAcb-Sp8	7229.75	3386	46.8342	20.8731												160	Galb1-4GlcNAcb1-3Galb1-4(Fuca1-3)GlcNAcb1-3Galb1-4(Fuca1-3)GlcNAcb-Sp0	331.25	389.516	117.59	0.956354
496	Galb1-3(6S)GlcNAcb-Sp8	5350.5	1521.41	28.4348	15.4475												209	Mana1-6(Mana1-3)Mana-Sp9	331.25	73.6405	22.2311	0.956354
497	(6S)(4S)GalNAcb1-4GlcNAc-Sp8	13169.2	1767.98	13.425	38.021												313	Neu5Gcb2-6Galb1-4GlcNAc-Sp8	329	133.394	40.5453	0.949858
498	(6S)GalNAcb1-4GlcNAc-Sp8	4732.5	3129.28	66.1231	13.6632												211	Mana1-6(Mana1-3)Mana1-6(Mana1-2Mana1-3)Manb1-4GlcNAcb1-4GlcNAcb-Sp12	328.75	51.2339	15.5845	0.949136
499	(3S)GalNAcb1-4(3S)GlcNAc-Sp8	15714.5	668.95	4.25689	45.3694												221	GalNAcb1-4(Neu5Aca2-8Neu5Aca2-8Neu5Aca2-8Neu5Aca2-3)Galb1-4Glcb-Sp0	320.5	160.658	50.1273	0.925318
500	GalNAcb1-4(6S)GlcNAc-Sp8	5205	2972.3	57.1047	15.0274												363	Galα1-3(Fucα1-2)Galβ1-3GlcNAcβ1-2Manα1-6(Galcα1-3(Fucα1-2)Galβ1-3GlcNAcβ1-2Manα1-3)Manβ1-4GlcNAcβ1-4GlcNAcβ-Sp20	319.75	466.069	145.76	0.923152
501	(3S)GalNAcb1-4GlcNAc-Sp8	2960.25	1330.15	44.9335	8.54656												279	Neu5Gca2-6Galb1-4GlcNAcb-Sp0	316.25	208.502	65.9294	0.913048
502	(4S)GalNAcb-Sp10	20267	3194.99	15.7645	58.513												236	Neu5Aca2-3Galb1-4(Neu5Aca2-3Galb1-3)GlcNAcb-Sp8	314	228.11	72.6464	0.906552
503	Galb1-4(6P)GlcNAcb-Sp0	11020.8	3975.35	36.0715	31.8181												283	Galb1-4(Fuca1-3)(6S)GlcNAcb-Sp0	314	118.642	37.7842	0.906552
504	(6P)Galb1-4GlcNAcb-SP0	6208.25	3218.62	51.8443	17.9239												370	Galb1-3GalNAca1-3(Fuca1-2)Galb1-4GlcNAc-Sp0	309.25	306.344	99.0604	0.892838
505	GalNAca1-3(Fuca1-2)Galb1-4GlcNAcb1-6GalNAc-Sp14	188.25	214.211	113.791	0.543498												238	Neu5Aca2-6(Neu5Aca2-3Galb1-3)GalNAca-Sp8	307.5	108.082	35.1485	0.887785
506	Neu5Aca2-6Galb1-4GlcNAcb1-2Man-Sp0	20473.5	2047.46	10.0005	59.1092												383	Gala1-3Galb1-3GlcNAcb1-2Mana1-6(Gala1-3Galb1-3GlcNAcb1-2Mana1-3)Manb1-4GlcNAcb1-4GlcNAc-Sp19	302.25	92.8166	30.7085	0.872628
507	Gala1-3Galb1-4GlcNAcb1-2Mana-Sp0	2090.75	2143.32	102.514	6.03622												219	Neu5Aca2-3Galb1-3GalNAca-Sp8	285	194.874	68.377	0.822825
508	Gala1-3(Fuca1-2)Galb1-4GlcNAcb1-2Mana-Sp0	2040.25	426.244	20.8917	5.89042												216	Fuca1-2(6S)Galb1-4GlcNAcb-Sp0	272.75	91.6783	33.6126	0.787458
509	GalNAca1-3(Fuca1-2)Galb1-4 GlcNAcb1-2Mana-Sp0	400.25	70.5047	17.6152	1.15556												255	Neu5Aca2-3Galb1-4GlcNAcb1-3Galb1-4GlcNAcb-Sp0	272.25	59.4383	21.8323	0.786015
510	Galb1-3GlcNAcb1-2Mana-Sp0	901.75	252.588	28.0109	2.60345												359	GalNAca1-3(Fuca1-2)Galb1-4GlcNAcb1-2Mana1-6(GalNAca1-3(Fuca1-2)Galb1-4GlcNAcb1-2Mana1-3)Manb1-4GlcNAcb1-4GlcNAcb-Sp20	270.75	363.362	134.206	0.781684
511	Gala1-3(Fuca1-2)Galb1-3GlcNAcb1-6GalNAc-Sp14	1775.75	629.06	35.4251	5.12678												300	Neu5Aca2-6Galb1-4GlcNAcb1-2Mana1-6(GlcNAcb1-2Mana1-3)Manb1-4GlcNAcb1-4GlcNAcb-Sp12	256.75	62.2542	24.247	0.741265
512	Neu5Aca2-3Galb1-3GlcNAcb1-2Mana-Sp0	722.5	444.598	61.5361	2.08593												247	Neu5Aca2-3Galb1-4(Fuca1-3)GlcNAcb1-3Galb1-4(Fuca1-3)GlcNAcb1-3Galb1-4(Fuca1-3)GlcNAcb-Sp0	252.25	269.47	106.827	0.728273
513	Gala1-3Galb1-3GlcNAcb1-2Mana-Sp0	1681.75	972.256	57.8122	4.85539												468	Neu5Aca2-6Galb1-4GlcNAcb1-2Mana1-6(Neu5Aca2-6Galb1-4GlcNAcb1-2Mana1-3)Manb1-4GlcNAcb1-4(Fuca1-6)GlcNAcb-Sp24	251.5	205.226	81.6008	0.726107
514	GalNAcb1-4GlcNAcb1-2Mana-Sp0	667.5	475.556	71.2444	1.92714												362	GalNAca1-3(Fuca1-2)Galb1-3GlcNAcb1-2Mana1-6(GalNAca1-3(Fuca1-2)Galb1-3GlcNAcb1-2Mana1-3)Manb1-4GlcNAcb1-4GlcNAcb-Sp20	251	285.296	113.664	0.724664
515	Neu5Aca2-3Galb1-3GalNAcb1-4Galb1-4Glcb-Sp0	10215	4085.72	39.9972	29.4918												174	GlcNAcb1-2Galb1-3GalNAca-Sp8	248.25	63.5367	25.5939	0.716724
516	GlcNAcb1-2 Mana1-6(GlcNAcb1-4)(GlcNAcb1-2Mana1-3)Manb1-4GlcNAcb1-4(Fuca1-6)GlcNAc-Sp21	885.75	1015.82	114.685	2.55725												278	Neu5Gca2-6GalNAca-Sp0	243	32.5269	13.3856	0.701567
517	Galb1-4GlcNAcb1-2 Mana1-6(GlcNAcb1-4)(Galb1-4GlcNAcb1-2Mana1-3)Manb1-4GlcNAcb1-4(Fuca1-6)GlcNAc-Sp21	1573.5	1465.98	93.167	4.54286												293	Neu5Aca2-6Galb1-4GlcNAcb1-2Mana1-6(Galb1-4GlcNAcb1-2Mana1-3)Manb1-4GlcNAcb1-4GlcNAcb-Sp12	234.25	115.445	49.2829	0.676305
518	Galb1-4GlcNAcb1-2 Mana1-6(Galb1-4GlcNAcb1-4)(Galb1-4GlcNAcb1-2Mana1-3)Manb1-4GlcNAcb1-4(Fuca1-6)GlcNAc-Sp21	721	382.481	53.0486	2.0816												394	Galb1-3GlcNAcb1-6Galb1-4GlcNAcb-Sp0	229	198.55	86.7029	0.661147
519	Fuca1-4(Galb1-3)GlcNAcb1-2 Mana-Sp0	16746.5	1079.02	6.44323	48.3489												376	Galb1-4GlcNAcb1-6(Galb1-4GlcNAcb1-2)Mana1-6(Galb1-4GlcNAcb1-4(Galb1-4GlcNAcb1-2)Mana1-3)Manb1-4GlcNAcb1-4GlcNAcb-Sp21	220	453.576	206.171	0.635164
520	Neu5Aca2-3Galb1-4(Fuca1-3)GlcNAcb1-2Mana-Sp0	1043.5	538.482	51.6035	3.0127												322	Gala1-4Galb1-4GlcNAcb1-3Galb1-4Glcb-Sp0	218.75	49.9358	22.8278	0.631555
521	GlcNAcb1-3Galb1-4GlcNAcb1-6(GlcNAcb1-3)Galb1-4GlcNAc-Sp0	10148.2	3849.84	37.936	29.2991												398	Galb1-4GlcNAcb1-6(Neu5Aca2-6Galb1-3GlcNAcb1-3)Galb1-4Glc-Sp21	215	160.978	74.8736	0.620728
522	GalNAca1-3(Fuca1-2)Galb1-3GalNAcb1-3Gala1-4Galb1-4Glc-Sp21	170.5	119.862	70.3005	0.492252												237	Neu5Aca2-3Galb1-3(6S)GalNAca-Sp8	213.25	197.775	92.7432	0.615676
523	Gala1-3(Fuca1-2)Galb1-3GalNAcb1-3Gala1-4Galb1-4Glc-Sp21	483.75	206.026	42.5895	1.39664												258	Neu5Aca2-3Galb1-4Glcb-Sp8	212	54.4304	25.6747	0.612067
524	Galb1-3GalNAcb1-3Gal-Sp21	2989.75	2219.18	74.2263	8.63173												393	Gala1-3Galb1-4GlcNAcb1-3GalNAca-Sp14	199	57.1781	28.7327	0.574534
525	GlcNAcb1-3Galb1-4GlcNAcb1-2Mana1-6(GlcNAcb1-3Galb1-4GlcNAcb1-2Mana1-3)Manb1-4GlcNAcb1-4GlcNAcb-Sp12	2710.75	2692.42	99.3238	7.82623												30	(3S)Galb1-3GlcNAcb-Sp0	191.75	88.0809	45.9353	0.553603
526	GlcNAcb1-3Galb1-4GlcNAcb1-2Mana1-6(GlcNAcb1-3Galb1-4GlcNAcb1-2Mana1-3)Manb1-4GlcNAcb1-4GlcNAcb-Sp25	446.5	70.297	15.744	1.28909												418	Fuca1-3GlcNAcb1-6(Galb1-4GlcNAcb1-3)Galb1-4Glc-Sp21	189.25	163.098	86.1812	0.546385
527	Galβ1-4GlcNAcβ1-3Galβ1-4GlcNAcβ1-2Manα1-6(Galβ1-4GlcNAcβ1-3Galβ1-4GlcNAcβ1-2Manα1-3)Manβ1-4GlcNAcβ1-4GlcNAcβ-Sp12	8005.5	2480.27	30.9821	23.1127												505	GalNAca1-3(Fuca1-2)Galb1-4GlcNAcb1-6GalNAc-Sp14	188.25	214.211	113.791	0.543498
528	GlcNAcb1-3Galb1-4GlcNAcb1-3Galb1-4GlcNAcb1-2Mana1-6(GlcNAcb1-3Galb1-4GlcNAcb1-3Galb1-4GlcNAcb1-2Mana1-3)Manb1-4GlcNAcb1-4GlcNAcb-Sp12	3746	1447.88	38.6515	10.8151												191	GlcNAcb1-6GalNAca-Sp8	183.25	73.2501	39.9728	0.529062
529	Galb1-4GlcNAcb1-3Galb1-4GlcNAcb1-3Galb1-4GlcNAcb1-2Mana1-6(Galb1-4GlcNAcb1-3Galb1-4GlcNAcb1-3Galb1-4GlcNAcb1-2Mana1-3)Manb1-4GlcNAcb1-4GlcNAcb-Sp12	7300	309.459	4.23916	21.0759												314	Galb1-3GlcNAcb1-2Mana1-6(Galb1-3GlcNAcb1-2Mana1-3)Manb1-4GlcNAcb1-4GlcNAcb-Sp19	174	99.3076	57.0733	0.502357
530	Galb1-3GlcNAcb1-3Galb1-4GlcNAcb1-2Mana1-6(Galb1-3GlcNAcb1-3Galb1-4GlcNAcb1-2Mana1-3)Manb1-4GlcNAcb1-4GlcNAc-Sp25	1917.5	773.207	40.3237	5.53603												395	Galb1-3GlcNAca1-6Galb1-4GlcNAcb-Sp0	174	110.68	63.609	0.502357
531	Neu5Gca2-8Neu5Gca2-3Galb1-4GlcNAc-Sp0	2422	735.687	30.3752	6.99257												522	GalNAca1-3(Fuca1-2)Galb1-3GalNAcb1-3Gala1-4Galb1-4Glc-Sp21	170.5	119.862	70.3005	0.492252
532	Neu5Aca2-8Neu5Gca2-3Galb1-4GlcNAc-Sp0	722	785.878	108.847	2.08449												204	KDNa2-3Galb1-3GlcNAcb-Sp0	166.75	31.4576	18.8652	0.481425
533	Neu5Gca2-8Neu5Aca2-3Galb1-4GlcNAc-Sp0	2017.5	526.892	26.1161	5.82474												227	GalNAcb1-4(Neu5Aca2-3)Galb1-4GlcNAcb-Sp8	156.5	118.919	75.9864	0.451832
534	Neu5Gca2-8Neu5Gca2-3Galb1-4GlcNAcb1-3Galb1-4GlcNAc-Sp0	729.75	579.138	79.3612	2.10687												93	GalNAca1-4(Fuca1-2)Galb1-4GlcNAcb-Sp8	153.75	40.078	26.067	0.443893
535	Neu5Gca2-8Neu5Gca2-6Galb1-4GlcNAc-Sp0	2874	1080.08	37.5809	8.29755												323	GalNAcb1-3Gala1-4Galb1-4GlcNAcb1-3Galb1-4Glcb-Sp0	153	21.1503	13.8237	0.441727
536	Neu5Aca2-8Neu5Aca2-3Galb1-4GlcNAc-Sp0	684.25	370.2	54.1031	1.9755												343	Galb1-3GlcNAcb1-2Mana1-6(Galb1-3GlcNAcb1-2Mana1-3)Manb1-4GlcNAcb1-4(Fuca1-6)GlcNAcb-Sp22	152.25	177.457	116.556	0.439562
537	GlcNAcb1-3Galb1-4GlcNAcb1-6(GlcNAcb1-3Galb1-4GlcNAcb1-2)Mana1-6(GlcNAcb1-3Galb1-4GlcNAcb1-2Man a1-3)Manb1-4GlcNAcb1-4GlcNAc-Sp24	3179.5	656.665	20.6531	9.17956												320	Neu5Aca2-3Galb1-3(Fuca1-4)GlcNAcb1-3Galb1-3(Fuca1-4)GlcNAcb-Sp0	151.25	147.692	97.6476	0.436675
538	Galb1-4GlcNAcb1-3Galb1-4GlcNAcb1-6(Galb1-4GlcNAcb1-3Galb1-4GlcNAcb1-2)Mana1-6(Galb1-4GlcNAcb1-3Galb1-4GlcNAcb1-2Mana1-3)Mana1-4GlcNAcb1-4GlcNAc-Sp24	6988.25	249.918	3.57626	20.1758												252	Neu5Aca2-3Galb1-4GlcNAcb1-3Galb1-4GlcNAcb1-3Galb1-4GlcNAcb-Sp0	145.75	126.637	86.8864	0.420796
539	Gala1-3Galb1-4GlcNAcb1-2Mana1-6(Gala1-3Galb1-4GlcNAcb1-2Mana1-3)Manb1-4GlcNAcb1-4GlcNAc-Sp24	665.75	206.876	31.0741	1.92209												372	Galb1-4(Fuca1-3)GlcNAcb1-6(Galb1-3GlcNAcb1-3)Galb1-4Glc-Sp21	143.75	56.888	39.5743	0.415022
540	GlcNAcb1-3Galb1-4GlcNAcb1-6(GlcNAcb1-3Galb1-3)GalNAca-Sp14	4088.5	1267.56	31.0031	11.8039												340	Mana1-6(Galb1-4GlcNAcb1-2Mana1-3)Manb1-4GlcNAcb1-4GlcNAcb-Sp12	140	235.791	168.422	0.404195
541	GalNAcb1-3GlcNAcb-Sp0	2076	952.964	45.9039	5.99363												292	Galb1-3Galb1-4GlcNAcb-Sp8	130.75	47.5351	36.3557	0.377489
542	GalNAcb1-4GlcNAcb1-3GalNAcb1-4GlcNAcb-Sp0	605	94.6185	15.6394	1.7467												205	KDNa2-3Galb1-4GlcNAcb-Sp0	130.25	140.872	108.155	0.376046
543	GlcNAb1-3Galb1-3GalNAc-Sp14	1306.75	383.399	29.3399	3.77273												267	Neu5Aca2-6Galb-Sp8	122.5	164.937	134.643	0.353671
544	Galb1-3GlcNAcb1-6(Galb1-3)GalNAc-Sp14	1601.25	756.993	47.2751	4.62298												375	Galb1-3GlcNAcb1-3Galb1-4(Fuca1-3)GlcNAcb1-6(Galb1-3GlcNAcb1-3)Galb1-4Glc-Sp21	121.75	209.708	172.245	0.351505
545	(3S)GlcAb1-3Galb1-4GlcNAcb1-3Galb1-4Glc-Sp0	876.5	394.629	45.0233	2.53055												275	Neu5Gca2-3Galb1-4(Fuca1-3)GlcNAcb-Sp0	116.25	301.792	259.606	0.335626
546	(3S)GlcAb1-3Galb1-4GlcNAcb1-2Mana-Sp0	4251	2424.89	57.0429	12.2731												377	GlcNAcb1-2Mana1-6(GlcNAcb1-4(GlcNAcb1-2)Mana1-3)Manb1-4GlcNAcb1-4GlcNAc-Sp21	105.5	287.57	272.578	0.30459
547	Galb1-3GlcNAcb1-3Galb1-4GlcNAcb1-3Galb1-4GlcNAcb1-6(Galb1-3GlcNAcb1-3Galb1-4GlcNAcb1-3Galb1-4GlcNAb1-2)Mana1-6(Galb1-3GlcNAcb1-3Galb1-4GlcNAcb1-3Galb1-4GlcNAcb1-2Mana1-3)Manb1-4GlcNAcb1-4(Fuca1-6)GlcNAcb-Sp24	8125.25	4029.05	49.5868	23.4585												254	Neu5Aca2-3Galb1-4GlcNAcb-Sp8	85	77.3865	91.0429	0.245404
548	Galb1-3GlcNAcb1-3Galb1-4GlcNAcb1-6(Galb1-3GlcNAcb1-3Galb1-4GlcNAb1-2)Mana1-6(Galb1-3GlcNAcb1-3Galb1-4GlcNAcb1-2Mana1-3)Manb1-4GlcNAcb1-4(Fuca1-6)GlcNAcb-Sp24	8038.25	2189.93	27.2439	23.2073												385	GlcNAcb1-2Mana1-6(Galb1-4GlcNAcb1-2Mana1-3)Manb1-4GlcNAcb1-4GlcNAc-Sp12	78.75	55.0356	69.8865	0.22736
549	Galb1-4GlcNAcb1-3Galb1-4GlcNAcb1-2Mana1-6(Galb1-4GlcNAcb1-3Galb1-4GlcNAcb1-2Mana1-3)Manb1-4GlcNAcb1-4(Fuca1-6)GlcNAcb-Sp24	585.5	130.406	22.2725	1.6904												327	GlcNAca1-4Galb1-4GlcNAcb1-3Galb1-4GlcNAcb1-3Galb1-4GlcNAcb-Sp0	72	141.767	196.899	0.207872
550	Galb1-4GlcNAcb1-3Galb1-4GlcNAcb1-3GalNAca-Sp14	1870.25	1031.6	55.1584	5.39961												131	Galb1-4GlcNAcb1-6GalNAca-Sp8	71.25	54.5	76.4912	0.205706
551	Galb1-4GlcNAcb1-3Galb1-4GlcNAcb1-6(Galb1-3)GalNAca-Sp14	788	186.582	23.6779	2.27504												19	Galb1-4GlcNAcb1-6(Galb1-4GlcNAcb1-3)GalNAca-Sp8	60.75	65.921	108.512	0.175392
552	Galb1-4GlcNAcb1-3Galb1-4GlcNAcb1-6(Galb1-4GlcNAcb1-3Galb1-4GlcNAcb1-3)GalNAca-Sp14	1320.25	419.938	31.8074	3.8117												324	GalNAca1-3(Fuca1-2)Galb1-4GlcNAcb1-3Galb1-4GlcNAcb-Sp0	40	80.1623	200.406	0.115484
553	GlcNAcb1-3Galb1-4GlcNAcb1-3GalNAca-Sp14	1194.5	640.413	53.6134	3.44865												387	Neu5Aca2-3Galb1-3GlcNAcb1-3GalNAca-Sp14	28	260.608	930.744	0.080839
554	GlcNAcb1-3Galb1-4GlcNAcb1-6(Galb1-3)GalNAca-Sp14	667.25	264.368	39.6205	1.92642												273	Neu5Gca2-3Galb1-3(Fuca1-4)GlcNAcb-Sp0	16	163.876	1024.22	0.0461937
555	GlcNAcb1-3Galb1-4GlcNAcb1-6(GlcNAcb1-3Galb1-4GlcNAcb1-3)GalNAca-Sp14	2208	1229.2	55.6702	6.37473												285	Galb1-4(Fuca1-3)GlcNAcb1-3Galb1-3(Fuca1-4)GlcNAcb-Sp0	15.25	154.351	1012.14	0.0440284
556	GlcNAcb1-3Galb1-4GlcNAcb1-3Galb1-4GlcNAcb1-3GalNAca-Sp14	11473.2	3202.66	27.9141	33.1245												391	Gala1-4Galb1-3GlcNAcb1-2Mana1-6(Gala1-4Galb1-3GlcNAcb1-2Mana1-3)Manb1-4GlcNAcb1-4GlcNAcb-Sp19	-20.75	145.784	-702.573	-0.0599075
557	Galb1-4GlcNAcb1-3Galb1-3GalNAca-Sp14	822.25	295.966	35.9946	2.37392												297	Galb1-4GlcNAcb1-6Galb1-4GlcNAcb-Sp0	-41.75	70.2252	-168.204	-0.120537
558	Neu5Aca2-6Galb1-4GlcNAcb1-6(Galb1-3)GalNAca-Sp14	574.25	268.594	46.7731	1.65792												371	Galb1-3GlcNAcb1-3Galb1-4GlcNAcb1-6(Galb1-3GlcNAcb1-3)Galb1-4Glcb-Sp0	-55.75	164.607	-295.26	-0.160956
559	GlcNAcb1-6(Neu5Aca2-3Galb1-3)GalNAca-Sp14	730.75	458.427	62.7337	2.10975												126	Galb1-3(Fuca1-4)GlcNAcb1-3Galb1-4(Fuca1-3)GlcNAcb-Sp0	-56	58.418	-104.318	-0.161678
560	Galb1-3GalNAcb1-4(Neu5Aca2-8Neu5Aca2-8Neu5Aca2-3)Galb1-4Glcb-Sp21	825.25	689.868	83.595	2.38258												186	GlcNAcb1-6(GlcNAcb1-4)GalNAca-Sp8	-131.25	90.4521	-68.9159	-0.378933
